# Supplementary material for: Proteome profiles of esophageal squamous cell carcinoma tie mitochondrial complex I to immunotherapy
Source: EMBO Mol Med. 2026 Apr 11;18(5):1884–932. doi: 10.1038/s44321-026-00413-9 (PMC13179373; doi:10.1038/s44321-026-00413-9)
Supplement: Supplementary file 2 — Dataset EV1 [file 44321_2026_413_MOESM2_ESM.xlsx]

## Sheet: Legend
Dataset EV 1: Clinical characteristics of the discovery cohort for ESCC anti-PD1 immunotherapy.
a. Clinical characteristics. The clinical characteristics of ESCC anti-PD1 immunotherapy in the discovery cohort (including 53 ESCC patients).

## Sheet: a. Clinical characteristics
Patients	Age/years	Gender	Smoking	Drinking	Tumor location	Histological grade	PD-L1 expression	cStage	TRG	Response
1	>60	Male	Yes	Yes	Middle	Poorly differentiated	Positive	III	I	S
2	>60	Male	Yes	Yes	Middle	Moderately differentiated	Positive	III	IV	NS
3	>60	Male	Yes	Yes	Upper	Moderately differentiated	Negative	III	II	NS
4	>60	Male	Yes	Yes	Middle	Moderately differentiated	Negative	III	I	S
5	>60	Male	Yes	Yes	Upper	Poorly differentiated	Negative	III	I	S
6	>60	Male	Yes	Yes	Middle	Poorly differentiated	Negative	III	I	S
7	≤60	Male	Yes	Yes	Upper	Poorly differentiated	Negative	III	I	S
8	>60	Male	Yes	No	Lower	Moderately differentiated	Positive	III	I	S
9	>60	Male	Yes	No	Upper	Moderately differentiated	Positive	IVa	II	NS
10	>60	Male	Yes	Yes	Middle	Poorly differentiated	Negative	IVa	IV	NS
11	>60	Female	No	No	Middle	Well differentiated	Positive	IVa	I	S
12	>60	Female	No	No	Middle	Poorly differentiated	Positive	III	I	S
13	>60	Male	Yes	No	Middle	Poorly differentiated	Negative	IVa	III	NS
14	>60	Male	Yes	Yes	Middle	Moderately differentiated	Negative	III	I	S
15	>60	Male	Yes	No	Middle	Poorly differentiated	Negative	III	I	S
16	≤60	Male	Yes	Yes	Middle	Moderately differentiated	Negative	IVa	IV	NS
17	>60	Male	Yes	Yes	Upper	Poorly differentiated	Positive	III	I	S
18	≤60	Male	Yes	Yes	Upper	Moderately differentiated	Positive	IVa	III	NS
19	>60	Male	Yes	No	Middle	Moderately differentiated	Negative	III	I	S
20	>60	Female	No	No	Middle	Poorly differentiated	Positive	III	I	S
21	>60	Male	Yes	Yes	Middle	Moderately differentiated	Negative	III	III	NS
22	>60	Male	Yes	No	Middle	Poorly differentiated	Positive	III	I	S
23	>60	Male	Yes	Yes	Middle	Poorly differentiated	Positive	III	II	NS
24	>60	Male	Yes	No	Middle	Poorly differentiated	Negative	III	I	S
25	>60	Male	No	No	Middle	Moderately differentiated	Negative	IVa	I	S
26	≤60	Male	Yes	Yes	Upper	Moderately differentiated	Positive	III	IV	NS
27	≤60	Male	Yes	Yes	Upper	Moderately differentiated	Negative	III	IV	NS
28	>60	Male	Yes	Yes	Middle	Moderately differentiated	Negative	III	I	S
29	>60	Male	Yes	Yes	Upper	Poorly differentiated	Positive	III	I	S
30	≤60	Female	No	No	Upper	Poorly differentiated	Negative	III	I	S
31	>60	Male	Yes	No	Middle	Moderately differentiated	Positive	IVa	III	NS
32	>60	Female	No	No	Middle	Moderately differentiated	Negative	III	II	NS
33	>60	Male	Yes	Yes	Middle	Moderately differentiated	Negative	III	II	NS
34	>60	Male	Yes	No	Middle	Poorly differentiated	Positive	IVa	I	S
35	>60	Male	Yes	No	Middle	Moderately differentiated	Positive	III	I	S
36	>60	Male	Yes	Yes	Lower	Poorly differentiated	Positive	III	I	S
37	>60	Male	Yes	Yes	Upper	Poorly differentiated	Positive	III	II	NS
38	≤60	Male	Yes	No	Middle	Moderately differentiated	Positive	IVa	II	NS
39	≤60	Male	Yes	Yes	Upper	Moderately differentiated	Positive	III	IV	NS
40	>60	Male	Yes	Yes	Upper	Poorly differentiated	Positive	IVa	III	NS
41	>60	Male	Yes	Yes	Lower	Poorly differentiated	Positive	IVa	IV	NS
42	≤60	Male	Yes	Yes	Middle	Moderately differentiated	Positive	IVa	IV	NS
43	>60	Female	No	No	Middle	Moderately differentiated	Negative	IVa	I	S
44	≤60	Male	Yes	Yes	Middle	Poorly differentiated	Negative	III	III	NS
45	>60	Male	Yes	Yes	Upper	Moderately differentiated	Positive	III	II	NS
46	>60	Female	No	No	Middle	Poorly differentiated	Negative	III	II	NS
47	>60	Male	Yes	Yes	Lower	Moderately differentiated	Positive	III	IV	NS
48	>60	Male	Yes	Yes	Middle	Poorly differentiated	Positive	IVa	IV	NS
49	>60	Female	No	No	Middle	Moderately differentiated	Positive	IVa	IV	NS
50	>60	Male	Yes	Yes	Middle	Well differentiated	Positive	IVa	I	S
51	>60	Male	Yes	Yes	Middle	Poorly differentiated	Positive	III	III	NS
52	>60	Male	Yes	No	Upper	Poorly differentiated	Positive	III	III	NS
53	>60	Male	Yes	Yes	Lower	Moderately differentiated	Positive	IVa	IV	NS
