# Supplementary material for: Proteome profiles of esophageal squamous cell carcinoma tie mitochondrial complex I to immunotherapy
Source: EMBO Mol Med. 2026 Apr 11;18(5):1884–932. doi: 10.1038/s44321-026-00413-9 (PMC13179373; doi:10.1038/s44321-026-00413-9)
Supplement: Supplementary file 4 — Dataset EV3 [file 44321_2026_413_MOESM4_ESM.xlsx]

## Sheet: Legend
Dataset EV 3. Proteomic subtypes of the ESCC immunotherapy cohort.
a.G-I-G-III. The deatil of three proteomic subtypes of ESCC immunotheray cohort.
b.Signatures of G-I-G-III. The significantly up-regulated expressed proteins in the proteomic subtypes of the ESCC immunotherapy cohort. "FC" represents protein expression ratio of samples in subtype G-I to other subtypes, G-II to other subtypes, and G-III to other subtypes, respectively. "P value" is calculated by two-sided Wilcoxon rank-sum test. "Frequency of G-I, G-II, and G-III" represents p…
c.Pathways of G-I-G-III. The pathway alterations in the three proteomic subtypes of the ESCC immunotherapy cohort enriched by these signatures of each subtype.
d.xCell analysis. The xCell analysis result of ESCC immunotherapy.
e.NMF clusters. The validation of proteomic subtypes by NMF (Non-negative matrix factorization) method.

## Sheet: a.G-I-G-III
Exp NO	Proteomic subtype
Exp100093	G-I
Exp100108	G-I
Exp100104	G-I
Exp100100	G-I
Exp100109	G-I
Exp100111	G-I
Exp100112	G-I
Exp100114	G-I
Exp100099	G-I
Exp100116	G-I
Exp100098	G-I
Exp100118	G-I
Exp100105	G-I
Exp100103	G-I
Exp100096	G-I
Exp100094	G-I
Exp100072	G-II
Exp100068	G-II
Exp100071	G-II
Exp100074	G-II
Exp100075	G-II
Exp100076	G-II
Exp100079	G-II
Exp100088	G-II
Exp100078	G-II
Exp100077	G-II
Exp100082	G-II
Exp100081	G-II
Exp100080	G-II
Exp100085	G-II
Exp100069	G-III
Exp100086	G-III
Exp100070	G-III
Exp100073	G-III
Exp100107	G-III
Exp100087	G-III
Exp100106	G-III
Exp100095	G-III
Exp102609	G-III
Exp100113	G-III
Exp102610	G-III
Exp100117	G-III
Exp100102	G-III
Exp102606	G-III
Exp100092	G-III
Exp100084	G-III
Exp100119	G-III
Exp100090	G-III
Exp100089	G-III
Exp100097	G-III
Exp100120	G-III
Exp100083	G-III
Exp102608	G-III

## Sheet: b.Signatures of G-I-G-III
Symbol	FC (G-I vs others)	P value	Frequency of G-I	Label		Symbol	FC (G-II vs others)	P value	Frequency of G-II	Label		Symbol	FC (G-III vs others)	P value	Frequency of G-I	Label
ACTR3	2.13172	6.12896e-08	16	Signatures in G-I		ZC3H15	2.1982	2.42594e-07	14	Signatures in G-II		TBC1D1	2.72074	0.0147551	4	Signatures in G-III
PPP1CC	2.29725	1.0919e-05	15	Signatures in G-I		LSR	2.24713	0.0214482	13	Signatures in G-II		SLC30A7	2.49725	0.049121	5	Signatures in G-III
FAM160B1	3.31485	0.00183702	12	Signatures in G-I		HMBOX1	30.8117	0.000173994	6	Signatures in G-II		SPTA1	6.77679	3.94054e-07	23	Signatures in G-III
INPP5B	6.13481	0.0134454	7	Signatures in G-I		LIMA1	2.03832	0.00431471	14	Signatures in G-II		F13B	11.2197	0.000993863	16	Signatures in G-III
VAMP7	2.182	5.38677e-05	16	Signatures in G-I		HNRNPF	2.05318	0.000305676	14	Signatures in G-II		RHOT1	2.15898	0.00525718	20	Signatures in G-III
SNX9	2.59135	0.000802664	16	Signatures in G-I		WDHD1	8.77662	0.00479698	10	Signatures in G-II		STX11	2.18947	0.0134557	20	Signatures in G-III
COPS7A	2.10023	0.00169341	15	Signatures in G-I		GRWD1	3.01385	1.49705e-05	14	Signatures in G-II		HBB	4.4629	1.40922e-09	23	Signatures in G-III
FBLN2	2.415	0.0021704	16	Signatures in G-I		APOH	4.89672	2.42594e-07	14	Signatures in G-II		ADD2	11.9926	4.68113e-06	20	Signatures in G-III
KYNU	2.27832	0.00107485	16	Signatures in G-I		MYL6B	5.13558	0.00799391	12	Signatures in G-II		OTUD7B	2.98342	0.00972052	4	Signatures in G-III
EXOSC8	3.11885	0.00458402	13	Signatures in G-I		SMC3	2.29406	2.33065e-05	14	Signatures in G-II		DLGAP5	8.70675	0.0239963	6	Signatures in G-III
PAIP2	15.4102	0.00242426	6	Signatures in G-I		MED12	2.55878	0.000315987	14	Signatures in G-II		GP1BA	7.90829	0.000513261	19	Signatures in G-III
C5orf51	6.46017	0.0108473	11	Signatures in G-I		GATAD2B	3.01439	3.97233e-07	14	Signatures in G-II		CA1	7.33783	2.07422e-07	23	Signatures in G-III
CDK7	12.8863	9.6777e-06	11	Signatures in G-I		ARID4B	32.9325	0.000173994	6	Signatures in G-II		MMRN1	2.92547	0.0103489	19	Signatures in G-III
TAOK2	3.63361	0.0497882	10	Signatures in G-I		RDH11	3.35323	0.000839756	13	Signatures in G-II		PF4	5.74766	0.0148193	17	Signatures in G-III
DHX16	2.28206	0.00030212	16	Signatures in G-I		TSR1	2.52546	1.29067e-05	14	Signatures in G-II		GP9	2.44501	0.000141319	20	Signatures in G-III
SLC33A1	2.61913	0.000875966	13	Signatures in G-I		EHMT2	5.49579	0.000701294	11	Signatures in G-II		ALAD	2.31768	0.000183009	23	Signatures in G-III
LRRC40	2.7381	2.11103e-05	16	Signatures in G-I		MED17	2.81409	0.0371957	9	Signatures in G-II		EPB42	12.7315	1.78751e-08	23	Signatures in G-III
COPG2	2.57116	0.000206821	16	Signatures in G-I		BPNT1	2.4755	0.0106935	14	Signatures in G-II		MUC5B	4.51132	0.00163491	16	Signatures in G-III
ILF2	2.32767	2.14229e-08	16	Signatures in G-I		PDLIM5	4.36058	9.55469e-05	14	Signatures in G-II		AMDHD2	3.20044	0.00688522	14	Signatures in G-III
FBXO2	5.23908	0.00496258	8	Signatures in G-I		HMGB3	2.81708	3.66451e-05	14	Signatures in G-II		PPBP	2.43801	0.00933592	23	Signatures in G-III
NUDCD3	3.41495	0.000695772	15	Signatures in G-I		AHCTF1	3.70192	1.64046e-06	14	Signatures in G-II		SPTB	8.54736	9.82566e-10	23	Signatures in G-III
DHRS3	2.7157	0.0203485	11	Signatures in G-I		NCAPH	2.06546	0.0357637	13	Signatures in G-II		GTPBP3	4.30909	0.0312436	3	Signatures in G-III
PSMB9	2.69571	3.06156e-06	16	Signatures in G-I		SFPQ	2.10786	3.97233e-07	14	Signatures in G-II		SLC4A1	5.8831	4.67458e-09	23	Signatures in G-III
USP47	2.13449	0.00980887	16	Signatures in G-I		PGLYRP1	2.05971	0.0348844	14	Signatures in G-II		ITGA2B	3.69763	0.00058876	23	Signatures in G-III
ATP5F1	4.98485	4.19335e-06	16	Signatures in G-I		POLR2D	2.86253	0.00131863	13	Signatures in G-II		HBD	4.45147	7.60635e-09	23	Signatures in G-III
HAT1	2.21433	0.00111434	16	Signatures in G-I		CORO1C	2.40414	4.70037e-06	14	Signatures in G-II		YAP1	8.53645	3.94054e-07	23	Signatures in G-III
TUBGCP2	3.67103	0.0010318	16	Signatures in G-I		AXL	517.286	0.0186515	2	Signatures in G-II		NUDC	2.10432	0.000372264	23	Signatures in G-III
WFS1	3.6012	0.00037269	13	Signatures in G-I		A1BG	2.60615	7.00312e-05	14	Signatures in G-II		AURKB	2.05615	0.0180228	10	Signatures in G-III
NAGLU	2.60337	0.000116971	16	Signatures in G-I		GSS	2.75469	0.00179082	14	Signatures in G-II		BPIFB1	4.49648	0.000415689	19	Signatures in G-III
MMAA	6.45372	0.0409896	5	Signatures in G-I		LSP1	2.0567	0.000479322	14	Signatures in G-II		SNRPE	3.30111	4.64496e-05	23	Signatures in G-III
TSSC1	3.77982	0.00343831	9	Signatures in G-I		ZFP36L2	6.23651	0.00130857	10	Signatures in G-II		HMGN1	2776.04	0.0197431	4	Signatures in G-III
SNF8	2.12441	0.0384249	14	Signatures in G-I		EIF4B	3.90104	0.000142999	14	Signatures in G-II		GP5	5.13287	0.000456441	12	Signatures in G-III
VWA8	2.64397	0.0012774	16	Signatures in G-I		DDX24	2.7907	2.33065e-05	14	Signatures in G-II		SCN8A	31.9353	0.0326361	5	Signatures in G-III
IRAK2	3282.12	0.0322078	2	Signatures in G-I		DUSP23	2.44087	0.0130244	14	Signatures in G-II		SNCA	3.01916	0.000590654	19	Signatures in G-III
ATP5B	2.44612	1.00602e-07	16	Signatures in G-I		FAM3C	9.4375	0.000142738	14	Signatures in G-II		DMTN	19.8709	1.11806e-05	17	Signatures in G-III
C7orf26	12.4484	9.88978e-06	12	Signatures in G-I		GPATCH4	6.47552	0.00110154	10	Signatures in G-II		TTLL4	1780.39	0.0197431	4	Signatures in G-III
NDUFAB1	2.06045	0.00022219	16	Signatures in G-I		SRSF9	2.35703	1.56288e-06	14	Signatures in G-II		VAMP4	2500.87	0.0461631	3	Signatures in G-III
PPP2CA	2.10476	0.0294855	9	Signatures in G-I		ITIH5	25.8984	0.00829391	7	Signatures in G-II		RASSF5	4.10515	0.0398113	9	Signatures in G-III
ATP6	6.37912	2.95403e-07	14	Signatures in G-I		PBRM1	2.14665	0.00256039	14	Signatures in G-II		GYPC	4.32568	0.00275846	12	Signatures in G-III
OSBPL5	2.56806	0.00690587	14	Signatures in G-I		ADAM9	6.69463	0.0333386	5	Signatures in G-II		TTC22	2.82828	0.0164728	16	Signatures in G-III
FLOT2	2.61163	6.12896e-08	16	Signatures in G-I		NUDT9	3.77373	0.00123188	12	Signatures in G-II		GUCY2C	545.217	0.0461631	3	Signatures in G-III
POSTN	3.3852	0.00980887	16	Signatures in G-I		CHCHD2	4.19065	1.04851e-05	14	Signatures in G-II		AHSP	4.51889	0.00397138	11	Signatures in G-III
ABCD3	2.43112	0.00089115	16	Signatures in G-I		PFN2	2.34501	0.0120084	14	Signatures in G-II		TMPRSS11E	2.28874	0.0403122	16	Signatures in G-III
LSM5	4.6241	3.08387e-05	15	Signatures in G-I		IFITM1	2.28216	0.00138443	14	Signatures in G-II		C6orf25	9029.57	0.0461631	3	Signatures in G-III
DHX30	2.47005	0.000642108	16	Signatures in G-I		HIBADH	2.17251	0.000872066	14	Signatures in G-II		GYPA	5462.09	0.00838438	5	Signatures in G-III
STX3	3.32713	0.0176977	10	Signatures in G-I		ZDHHC5	4.53064	4.7673e-05	14	Signatures in G-II		CCDC64B	2.02062	0.0147853	22	Signatures in G-III
FRY	5.56886	0.0491969	3	Signatures in G-I		VAV1	3.43432	0.00273688	11	Signatures in G-II		C9orf169	2.67742	0.00810439	15	Signatures in G-III
ULK3	2.1136	0.0234506	11	Signatures in G-I		MRPL50	3.95123	9.41115e-05	14	Signatures in G-II		CA3	2677.26	0.00350726	6	Signatures in G-III
ACOT13	4.54893	4.28921e-07	16	Signatures in G-I		PTCD3	2.50024	0.0134587	14	Signatures in G-II		ALOX12	2.84766	0.00206948	14	Signatures in G-III
SDHC	14.5878	2.2987e-05	10	Signatures in G-I		RPS13	2.06717	1.6406e-05	14	Signatures in G-II		HBQ1	16703.7	0.000224356	9	Signatures in G-III
TRIM3	3.09901	0.00827634	11	Signatures in G-I		PPIE	2.59603	0.00641943	13	Signatures in G-II		CPN1	887.348	0.0197431	4	Signatures in G-III
WDR47	2.82148	0.0319325	9	Signatures in G-I		EIF3H	3.19875	0.000129283	14	Signatures in G-II		ZADH2	2.19005	0.0372746	13	Signatures in G-III
KIAA0930	2.81671	0.0146497	11	Signatures in G-I		RFC1	2.57872	0.0468111	13	Signatures in G-II		MYH2	1219.96	0.0197431	4	Signatures in G-III
AFAP1	4.42904	0.01278	10	Signatures in G-I		PARD3	2.99001	0.00503411	13	Signatures in G-II		FABP7	667.826	0.0461631	3	Signatures in G-III
ARL2	4.80105	0.000149428	15	Signatures in G-I		CELF2	3.74733	9.24952e-05	13	Signatures in G-II		ACTR3B	7.81702	0.0173703	6	Signatures in G-III
PYGM	4.86813	0.0073573	9	Signatures in G-I		COL5A3	3.6472	0.0241253	4	Signatures in G-II		C2CD2L	6.60239	0.0358427	7	Signatures in G-III
C6orf211	5.02642	0.00708421	11	Signatures in G-I		C3orf37	3.68541	0.00181021	13	Signatures in G-II		DUSP16	2.03386	0.0484458	5	Signatures in G-III
TMEM33	3.53087	1.27588e-05	16	Signatures in G-I		ATP2B1	2.18262	0.00588704	13	Signatures in G-II		HOMER2	6.06843	0.0188604	6	Signatures in G-III
FNTA	3.5395	1.09857e-06	16	Signatures in G-I		PALLD	2.25333	0.000737645	14	Signatures in G-II		TGM5	735.652	0.0461631	3	Signatures in G-III
UEVLD	4.19714	0.0101271	9	Signatures in G-I		TAF4	11.226	7.52204e-06	12	Signatures in G-II		PSCA	2.36089	0.0334915	7	Signatures in G-III
MTX2	3.23894	0.0387636	10	Signatures in G-I		FOXK2	3.88055	8.65209e-06	10	Signatures in G-II		TCP11L2	25.8084	0.0059339	7	Signatures in G-III
FAM49B	2.0433	0.000111531	16	Signatures in G-I		TRMT1L	2.70058	0.0145486	13	Signatures in G-II		ENTPD3	891.304	0.0461631	3	Signatures in G-III
MRPL19	2.6567	0.00492933	16	Signatures in G-I		C1orf198	5.36442	0.000614029	14	Signatures in G-II		SMIM5	12.9025	0.0151858	7	Signatures in G-III
HSD17B7	2.58838	0.0476043	10	Signatures in G-I		USP39	2.01045	5.08877e-05	14	Signatures in G-II		CLCN5	2292.13	0.0197431	4	Signatures in G-III
EPB41L3	2.14165	0.0300101	15	Signatures in G-I		OSBPL3	3.05395	0.00647886	14	Signatures in G-II		ZNF99	3.72091	0.0221793	6	Signatures in G-III
ANO10	3.34865	0.0139086	12	Signatures in G-I		CDC5L	2.41823	7.44206e-07	14	Signatures in G-II		DNTT	2326.52	0.0461631	3	Signatures in G-III
TST	2.12858	0.0184417	16	Signatures in G-I		DDAH2	3.08992	0.00170593	14	Signatures in G-II		LYPD2	2.74655	0.0354455	9	Signatures in G-III
LPGAT1	3.12125	0.00937842	13	Signatures in G-I		WAS	2.95995	5.17026e-05	14	Signatures in G-II		E2F6	4243.04	0.0461631	3	Signatures in G-III
CTBS	3.43908	0.00733658	8	Signatures in G-I		LSM14A	3.23534	3.97607e-08	14	Signatures in G-II		BLZF1	10.3001	0.0188604	6	Signatures in G-III
SLC30A6	927.75	0.0322078	2	Signatures in G-I		CCDC97	7.07943	6.2533e-05	13	Signatures in G-II		STRIP2	593.826	0.00838438	5	Signatures in G-III
VPRBP	2.75649	0.0243627	14	Signatures in G-I		C1orf50	9.85809	0.00504132	4	Signatures in G-II		HBZ	301745	0.0197431	4	Signatures in G-III
ATG7	3.75795	0.00426875	15	Signatures in G-I		PSIP1	4.26717	5.35797e-06	14	Signatures in G-II		RHAG	743.043	0.0461631	3	Signatures in G-III
BRIX1	2.33573	0.00354422	15	Signatures in G-I		INO80C	3.50522	0.0409608	10	Signatures in G-II		ARMCX5	1156.09	0.0461631	3	Signatures in G-III
RAB31	2.02836	0.000140557	16	Signatures in G-I		ANAPC13	2.16169	0.00152776	11	Signatures in G-II		GPR112	4.54359	0.0448503	5	Signatures in G-III
RIN3	5.98984	0.0308919	8	Signatures in G-I		C7orf50	2.96516	4.02068e-05	14	Signatures in G-II		TRIML2	2077.83	0.0461631	3	Signatures in G-III
TECR	2.28535	2.74284e-05	16	Signatures in G-I		CDV3	3.55092	7.0474e-08	14	Signatures in G-II		C1orf177	966.478	0.0197431	4	Signatures in G-III
VPS18	3.21727	0.000580898	16	Signatures in G-I		NDC1	3.38013	9.86046e-05	13	Signatures in G-II		KLHDC7B	7205.65	0.0461631	3	Signatures in G-III
COMTD1	2.94547	0.0257057	11	Signatures in G-I		ILKAP	2.1575	0.000726825	14	Signatures in G-II		FGA	2.68275	0.0192137	23	Signatures in G-III
PADI2	2.87795	0.01758	16	Signatures in G-I		CHORDC1	2.90019	0.00112041	14	Signatures in G-II		FGB	2.55877	0.0326332	23	Signatures in G-III
ERCC4	8.62291	0.00312154	12	Signatures in G-I		BAZ1A	6.03325	0.0437644	11	Signatures in G-II		FGG	3.15565	0.0141338	23	Signatures in G-III
GNPAT	3.79677	0.000391398	13	Signatures in G-I		PRPF4B	2.20418	0.000802327	14	Signatures in G-II		GP1BB	5.11691	0.00050095	21	Signatures in G-III
CYB5B	2.20861	3.75595e-05	16	Signatures in G-I		BMS1	2.00933	0.0175123	14	Signatures in G-II
TLK1	3.04427	0.00025095	14	Signatures in G-I		SMAP2	2.45196	8.92384e-06	14	Signatures in G-II
DDX58	2.7114	0.00258839	16	Signatures in G-I		SH3GLB1	2.32323	0.00567591	14	Signatures in G-II
COMMD2	6.29096	0.000154263	14	Signatures in G-I		KIAA0430	4.11436	0.035975	6	Signatures in G-II
LANCL2	2.70601	0.00519512	15	Signatures in G-I		NUBP2	4.4297	0.000737645	14	Signatures in G-II
MYO1A	10.7365	0.00153147	8	Signatures in G-I		UBE2Q1	2.9802	0.0443872	8	Signatures in G-II
SCAPER	138.375	0.0322078	2	Signatures in G-I		ZFYVE16	10.8488	3.22027e-05	11	Signatures in G-II
KDSR	2.74079	0.0011293	15	Signatures in G-I		CDC42	2.30076	2.74403e-06	14	Signatures in G-II
NDUFB4	2.11896	3.06156e-06	16	Signatures in G-I		HNRNPU	2.22312	1.01673e-07	14	Signatures in G-II
ATG4C	221.5	0.0322078	2	Signatures in G-I		SRPK2	6.69863	4.38355e-05	14	Signatures in G-II
RETN	4.29237	0.00909646	12	Signatures in G-I		EIF4ENIF1	4.1379	0.00636072	11	Signatures in G-II
BBS7	4.13736	0.0365324	6	Signatures in G-I		EPSTI1	4.58314	0.00520806	7	Signatures in G-II
EXOC7	2.25157	0.000110629	16	Signatures in G-I		CYBA	5.32424	0.0429417	5	Signatures in G-II
COPG1	2.59931	3.63769e-10	16	Signatures in G-I		FASTKD5	3.58481	0.03852	7	Signatures in G-II
CLTC	2.07387	2.62722e-11	16	Signatures in G-I		C6	2.79043	0.00607007	14	Signatures in G-II
TBL3	2.26083	0.020565	16	Signatures in G-I		NUBP1	2.01736	0.00421276	13	Signatures in G-II
ABHD10	2.67983	7.9628e-05	16	Signatures in G-I		LZTFL1	2.4884	0.00355913	13	Signatures in G-II
DRG2	4.19565	4.50357e-05	16	Signatures in G-I		PDIA5	2.26429	0.00665783	14	Signatures in G-II
ABRACL	2.66826	0.000583285	14	Signatures in G-I		APOA2	2.28849	0.0303218	13	Signatures in G-II
STAB1	2.0001	0.0150156	16	Signatures in G-I		DDX51	2.64187	0.0135253	13	Signatures in G-II
CASP10	2.68115	0.0149053	14	Signatures in G-I		NACC1	6.50881	0.00012129	14	Signatures in G-II
ING1	58.8182	0.0402204	3	Signatures in G-I		NFKB2	8.44806	0.00750358	14	Signatures in G-II
CD14	2.40681	1.98694e-05	16	Signatures in G-I		CSTF1	4.05779	1.81009e-05	14	Signatures in G-II
FBXL20	2.31537	0.00638202	12	Signatures in G-I		UBFD1	3.09023	0.00741459	14	Signatures in G-II
VILL	694.625	0.0322078	2	Signatures in G-I		PPP1R18	2.72448	0.000142866	14	Signatures in G-II
AP2A2	2.74147	6.11447e-08	16	Signatures in G-I		RBM27	2.49604	0.000817076	14	Signatures in G-II
GNAI1	2.05384	0.0196774	11	Signatures in G-I		FBLIM1	3.80965	0.000716965	14	Signatures in G-II
MSR1	20.0141	0.000591077	7	Signatures in G-I		DCTN4	3.2033	0.000210277	14	Signatures in G-II
KCTD3	1803.38	0.0322078	2	Signatures in G-I		GPHN	2.44698	0.00283975	14	Signatures in G-II
TIMM17B	3361.5	0.0322078	2	Signatures in G-I		RCOR1	2.17021	0.00195492	14	Signatures in G-II
SPPL2B	3.40325	0.0291885	7	Signatures in G-I		ZYX	2.46824	3.37766e-07	14	Signatures in G-II
TLN2	2.40037	0.0242494	13	Signatures in G-I		PVRL1	2.33095	0.00354001	13	Signatures in G-II
MFN2	2.95524	5.28937e-05	16	Signatures in G-I		NUP153	2.22262	9.55469e-05	14	Signatures in G-II
UBE2K	2.48063	4.05065e-07	16	Signatures in G-I		MRPS18B	3.91885	0.000104192	14	Signatures in G-II
NUDT5	2.26623	0.000223234	16	Signatures in G-I		SLK	5.24615	0.000334972	14	Signatures in G-II
SERINC1	13.696	7.74987e-05	9	Signatures in G-I		HIST1H1A	2.7343	0.0126569	14	Signatures in G-II
RALB	2.0154	0.000538553	16	Signatures in G-I		DDX56	2.8172	0.00620554	12	Signatures in G-II
INPPL1	2.82223	0.0114819	15	Signatures in G-I		EIF2S2	2.03016	6.93322e-06	14	Signatures in G-II
WDR75	3.79224	2.98763e-05	16	Signatures in G-I		TTI2	3.75928	0.0307123	6	Signatures in G-II
MSMO1	3.29396	0.00112346	12	Signatures in G-I		ZMYND11	5.22421	0.0010652	8	Signatures in G-II
ACADM	2.00901	0.000147634	16	Signatures in G-I		MATR3	2.00182	0.00141737	14	Signatures in G-II
ALOX15	2.03833	0.0484911	11	Signatures in G-I		FCGR2A	7.60581	0.017563	5	Signatures in G-II
GEMIN4	3.92715	0.000252973	15	Signatures in G-I		C1S	2.23746	0.0138329	14	Signatures in G-II
ANKRD44	3.83298	0.00238806	14	Signatures in G-I		ALG2	3.53366	0.00416586	13	Signatures in G-II
RARG	447.75	0.0322078	2	Signatures in G-I		PHPT1	2.91275	0.00101251	12	Signatures in G-II
SART3	2.27891	1.27588e-05	16	Signatures in G-I		ANKRD27	345.109	0.00255323	5	Signatures in G-II
SLC25A6	2.7486	2.56802e-08	16	Signatures in G-I		NUF2	18.3851	0.0117762	6	Signatures in G-II
NLRC4	281.5	0.0322078	2	Signatures in G-I		APP	2.90196	0.000903625	14	Signatures in G-II
ATXN1L	81.7515	0.00231811	5	Signatures in G-I		SBNO1	9.55297	0.0304447	10	Signatures in G-II
ATG16L1	6.56259	0.000165443	10	Signatures in G-I		TBL2	3.0262	1.45078e-07	14	Signatures in G-II
TSC2	2.70525	0.02759	11	Signatures in G-I		PNO1	2.11663	0.00945022	14	Signatures in G-II
PEA15	2.99711	9.547e-06	16	Signatures in G-I		PPP3CA	3.84207	0.0230763	14	Signatures in G-II
EEF1A2	4.5058	0.00039774	12	Signatures in G-I		SNIP1	10.3096	0.0013179	8	Signatures in G-II
XPO1	3.87104	6.1182e-08	16	Signatures in G-I		MTMR12	2.14141	0.00540707	12	Signatures in G-II
AAK1	2.61127	0.012419	16	Signatures in G-I		EIF2S3	2.03656	1.6406e-05	14	Signatures in G-II
MPHOSPH8	2.40595	0.0159315	15	Signatures in G-I		DPH2	2.11496	0.0038635	13	Signatures in G-II
PAN3	2.90355	0.0428796	4	Signatures in G-I		DOCK6	4.89773	0.000142557	14	Signatures in G-II
SCARB2	2.1263	6.88311e-05	16	Signatures in G-I		SNAPIN	2.10477	7.00312e-05	14	Signatures in G-II
CCM2	10.8262	0.000248825	11	Signatures in G-I		EBNA1BP2	4.65696	3.60199e-06	14	Signatures in G-II
ATPAF1	2.7806	0.000946241	13	Signatures in G-I		TMEM132A	5.72666	0.000255337	12	Signatures in G-II
GLG1	2.88745	2.80237e-10	16	Signatures in G-I		TMPO	2.90913	1.71466e-09	14	Signatures in G-II
ATXN10	2.57632	8.18498e-07	16	Signatures in G-I		METTL1	3.57033	2.66738e-05	14	Signatures in G-II
TMEM65	4.52857	0.00233941	11	Signatures in G-I		RHEB	2.54154	0.00966017	11	Signatures in G-II
CNNM4	3.00534	0.0314036	10	Signatures in G-I		ZNF622	3.69127	0.00475748	11	Signatures in G-II
MRPS23	2.58528	0.00120276	16	Signatures in G-I		CTCF	24.4079	8.76212e-07	11	Signatures in G-II
SEC61A1	3.95438	0.000149417	14	Signatures in G-I		EFEMP1	2.3912	0.0167745	13	Signatures in G-II
ENG	4.84444	1.76515e-07	16	Signatures in G-I		ESF1	9.80152	5.02563e-05	14	Signatures in G-II
RNF20	2.43332	0.000102363	16	Signatures in G-I		SPAG9	2.16691	0.00589004	14	Signatures in G-II
GUF1	10.8576	0.0402204	3	Signatures in G-I		CFH	2.14519	4.56588e-05	14	Signatures in G-II
DCAKD	3.17796	0.00185252	14	Signatures in G-I		NAA40	14.8966	0.00285739	5	Signatures in G-II
SPCS3	4.27758	1.31563e-06	16	Signatures in G-I		FAM207A	2.38549	0.00474705	12	Signatures in G-II
ARHGDIB	3.14653	1.38589e-07	16	Signatures in G-I		POLD1	2.31854	0.00462482	14	Signatures in G-II
GGH	4.0933	3.07036e-08	16	Signatures in G-I		SERPINC1	2.07815	0.000366787	14	Signatures in G-II
AP4B1	8.34123	0.00027563	10	Signatures in G-I		SIRT1	4.48755	0.0219174	4	Signatures in G-II
ZDHHC6	17.4701	0.00177232	6	Signatures in G-I		KAT8	4.17008	0.011148	7	Signatures in G-II
EPS8L2	2.30651	0.00308299	16	Signatures in G-I		RPL35	16.5465	5.0215e-05	13	Signatures in G-II
CRTC3	4.32959	0.0249425	11	Signatures in G-I		KDM1B	4.50364	0.000315559	9	Signatures in G-II
BTN3A3	37.197	0.00218587	6	Signatures in G-I		MRPL2	5.84906	3.52334e-05	12	Signatures in G-II
DNAH2	87.8391	0.00991961	4	Signatures in G-I		LOC101059922	6.90069	0.000226246	11	Signatures in G-II
COG6	2.86108	0.00793422	15	Signatures in G-I		CLEC16A	328.349	0.0219174	4	Signatures in G-II
WARS2	2.31122	0.0353887	7	Signatures in G-I		CEP55	3.42133	0.00740155	8	Signatures in G-II
MIOS	2.51315	0.00305582	15	Signatures in G-I		SAP18	2.22548	0.00952968	14	Signatures in G-II
SLC22A18	8.48942	0.00297383	6	Signatures in G-I		ZC3HC1	4.5603	1.13523e-05	14	Signatures in G-II
VPS39	4.42218	6.36702e-06	16	Signatures in G-I		RRP15	2.02053	0.00677025	13	Signatures in G-II
PLGRKT	7.12034	0.0409099	10	Signatures in G-I		SETD1A	2.53655	5.40942e-06	13	Signatures in G-II
KLHDC2	4.83012	0.0428796	4	Signatures in G-I		CHAC2	5.2216	0.0198874	4	Signatures in G-II
DOCK8	3.32571	0.00911461	16	Signatures in G-I		CEACAM8	4.64321	0.000546842	13	Signatures in G-II
MYADM	2.78025	0.000232867	15	Signatures in G-I		PMM2	2.78873	0.000401314	14	Signatures in G-II
CAB39	4.20742	1.01017e-08	16	Signatures in G-I		IL16	3.20797	0.0074122	13	Signatures in G-II
NAGA	2.62204	0.00492066	14	Signatures in G-I		TTF2	14.4362	0.0346066	5	Signatures in G-II
OAS3	2.32066	0.000753928	16	Signatures in G-I		PTGES3	2.23837	0.000173543	14	Signatures in G-II
TMX3	2.39586	1.59525e-05	16	Signatures in G-I		GINS3	2.97533	0.0214482	12	Signatures in G-II
CD4	10.6033	0.0361433	4	Signatures in G-I		DHX34	20.5069	0.00525708	10	Signatures in G-II
ACOX1	3.32146	1.62564e-05	16	Signatures in G-I		PPWD1	3.66391	0.0294903	11	Signatures in G-II
WDFY1	3.79267	4.09466e-05	16	Signatures in G-I		FNDC3A	5.80195	0.000629932	13	Signatures in G-II
PHC2	3.35321	0.018252	10	Signatures in G-I		BCAR1	6.05544	2.19885e-06	14	Signatures in G-II
UBP1	2.9459	0.0224158	11	Signatures in G-I		RPS15A	2.11167	0.000479322	14	Signatures in G-II
VDAC2	3.42043	1.54238e-09	16	Signatures in G-I		FILIP1L	3.41252	0.0162723	12	Signatures in G-II
LPCAT2	2.58845	0.00260014	15	Signatures in G-I		TBC1D4	2.14513	0.00875955	14	Signatures in G-II
P4HA1	2.50305	0.00150716	16	Signatures in G-I		NDUFB6	2.54924	0.000111798	14	Signatures in G-II
MALT1	2.65679	0.0163663	16	Signatures in G-I		HEXIM1	4.32042	0.0112534	13	Signatures in G-II
WDR26	2.01517	0.000140557	16	Signatures in G-I		CNPY4	4.296	0.00533607	13	Signatures in G-II
TOR1A	4.22777	8.80314e-05	16	Signatures in G-I		TFG	3.19586	0.00208628	14	Signatures in G-II
CUTA	3.41692	1.01017e-08	16	Signatures in G-I		MKI67	2.57507	0.00693085	14	Signatures in G-II
NUP155	3.47006	7.66341e-10	16	Signatures in G-I		RRP1B	3.33949	3.38123e-05	14	Signatures in G-II
C10orf76	9.33066	0.0213597	8	Signatures in G-I		TBC1D5	2.25312	0.00121003	14	Signatures in G-II
COPS7B	6.1455	0.00419957	10	Signatures in G-I		CCDC53	2.87151	0.00232209	10	Signatures in G-II
KRT17	2.12294	0.00017733	16	Signatures in G-I		IGF2BP3	2.70599	0.0127858	12	Signatures in G-II
FAF1	2.86617	0.00817278	16	Signatures in G-I		TP63	2.26572	0.000947207	14	Signatures in G-II
PRKAB1	2.49211	0.00103704	15	Signatures in G-I		ROCK2	2.16159	0.000231525	14	Signatures in G-II
PRTN3	4.11743	5.65525e-06	16	Signatures in G-I		DDB2	5.36548	6.73954e-05	14	Signatures in G-II
EXOC3L4	3.36483	0.0133949	6	Signatures in G-I		DDX28	4.37294	0.01285	7	Signatures in G-II
CDIPT	2.95118	8.80314e-05	16	Signatures in G-I		TCOF1	2.15858	6.09903e-06	14	Signatures in G-II
CEP97	20.5217	1.95368e-06	12	Signatures in G-I		LRG1	2.46926	0.000614029	14	Signatures in G-II
ALDH1L2	3.72823	0.000238495	15	Signatures in G-I		BPTF	6.18195	0.0162953	9	Signatures in G-II
ITPR2	2.15666	0.00916867	12	Signatures in G-I		ATP13A1	4.83524	0.0305228	14	Signatures in G-II
UNC13D	2.52415	0.0228124	16	Signatures in G-I		PUM1	2.69702	0.00148251	14	Signatures in G-II
ITPRIP	2.17037	0.0126162	14	Signatures in G-I		NSA2	7.39096	0.000793984	13	Signatures in G-II
DPAGT1	15.5791	0.000201662	7	Signatures in G-I		ELMSAN1	3.01538	0.0125048	13	Signatures in G-II
NADK2	2.63639	0.0015512	15	Signatures in G-I		NCOR2	3.64793	0.00383376	12	Signatures in G-II
ERBB2	2.84924	0.0163627	13	Signatures in G-I		BABAM1	3.40131	0.00413198	11	Signatures in G-II
NELFB	2.62205	0.000147634	16	Signatures in G-I		GTF2F1	2.38012	8.92384e-06	14	Signatures in G-II
ENSA	3.17142	0.000502332	16	Signatures in G-I		UPF2	2.11177	0.00997821	14	Signatures in G-II
PANX1	24.9032	4.92365e-05	10	Signatures in G-I		EXOSC4	2.02523	0.00378871	13	Signatures in G-II
PEF1	3.83531	2.87e-06	16	Signatures in G-I		CSTF2	2.49774	1.72617e-07	14	Signatures in G-II
UNC93B1	4.06953	0.00253542	10	Signatures in G-I		TRMT61A	4.56021	0.000249413	13	Signatures in G-II
GAN	2.387	0.00165824	15	Signatures in G-I		CECR1	2.49018	0.00477418	6	Signatures in G-II
MYO1B	2.71847	1.07697e-06	16	Signatures in G-I		PHF3	3.45953	0.00396044	11	Signatures in G-II
APOL3	4.23726	0.022348	9	Signatures in G-I		NOP2	2.02473	0.000401314	14	Signatures in G-II
TCP1	2.20885	8.31159e-09	16	Signatures in G-I		SH3KBP1	2.83925	0.00952534	14	Signatures in G-II
DOCK10	2.70631	0.00190644	14	Signatures in G-I		ARMC1	3.81979	0.000221566	13	Signatures in G-II
APAF1	39.8625	0.000277556	8	Signatures in G-I		EPN2	2.70539	0.0169164	11	Signatures in G-II
ACTBL2	2.28846	2.39905e-07	16	Signatures in G-I		ATXN2L	2.21023	5.7013e-05	14	Signatures in G-II
HSPA12A	4.9228	0.00122003	13	Signatures in G-I		COL10A1	2.50213	0.0267117	9	Signatures in G-II
ACOT9	2.65507	6.05584e-05	16	Signatures in G-I		RPS15	2.25579	2.33065e-05	14	Signatures in G-II
UNK	4.48775	0.0113307	6	Signatures in G-I		ACTR1B	2.9317	0.0301177	10	Signatures in G-II
LPCAT1	2.49367	6.63028e-05	15	Signatures in G-I		SEC24D	2.29206	0.000131415	14	Signatures in G-II
NOX3	6.18982	0.0164793	6	Signatures in G-I		NUDT18	8.07212	0.00310184	8	Signatures in G-II
COPS2	2.05725	0.0104121	16	Signatures in G-I		NUP88	2.50455	0.00324976	14	Signatures in G-II
PVRL2	3.10072	0.00114894	14	Signatures in G-I		ATXN2	3.37049	0.00069728	14	Signatures in G-II
TM7SF2	2.90399	0.0174531	8	Signatures in G-I		RPS11	3.59275	3.97607e-08	14	Signatures in G-II
NIPSNAP3A	3.50344	0.00216259	13	Signatures in G-I		CD38	3.59386	0.0301282	11	Signatures in G-II
CCT7	2.10076	2.20971e-07	16	Signatures in G-I		MNAT1	5.7799	0.00443905	9	Signatures in G-II
RANGRF	709.625	0.0322078	2	Signatures in G-I		RAI14	2.90279	0.00494826	14	Signatures in G-II
TXNL4A	4.65227	0.0031783	9	Signatures in G-I		SMARCD1	7.73095	0.000422776	13	Signatures in G-II
CDKAL1	8.81152	0.000650423	13	Signatures in G-I		MDC1	3.61994	0.0257342	14	Signatures in G-II
MBOAT7	2.83376	2.3081e-05	16	Signatures in G-I		CHD1	8.48964	5.02618e-07	13	Signatures in G-II
MYO3B	4.13594	1.60929e-06	16	Signatures in G-I		MEAF6	2.06778	0.0389172	12	Signatures in G-II
CHST14	4.3921	0.000240488	13	Signatures in G-I		SS18	5.12139	0.00113026	11	Signatures in G-II
MED23	3.23097	0.000376709	15	Signatures in G-I		GOT1	2.86538	1.01045e-05	14	Signatures in G-II
CXorf38	6.05377	7.41978e-05	13	Signatures in G-I		APIP	2.54767	0.0366619	14	Signatures in G-II
INTS9	2.53488	0.0077159	13	Signatures in G-I		CHTOP	2.00856	0.000971833	14	Signatures in G-II
INTS4	2.0677	0.000483088	16	Signatures in G-I		PHLDB2	4.93889	0.000970359	11	Signatures in G-II
CTSC	2.55053	9.21646e-05	16	Signatures in G-I		WIPF1	2.56074	0.00129152	14	Signatures in G-II
CSNK1G1	2.26292	0.012554	12	Signatures in G-I		HNRNPUL1	2.55957	7.44206e-07	14	Signatures in G-II
ASB15	3.37268	0.0355605	8	Signatures in G-I		MRPS11	3.42992	0.00262898	13	Signatures in G-II
TMEM87A	6.61542	0.00219965	11	Signatures in G-I		RPL27	2.10999	2.33065e-05	14	Signatures in G-II
DPH7	8319.62	0.0322078	2	Signatures in G-I		MRPL11	2.09945	0.0181778	13	Signatures in G-II
DICER1	5.04395	0.000277574	16	Signatures in G-I		CENPC1	3.43871	1.35233e-05	12	Signatures in G-II
SPATA20	6.36068	0.00250707	7	Signatures in G-I		RERE	15.4652	0.00445287	4	Signatures in G-II
UBA7	2.87621	0.000191203	16	Signatures in G-I		NFIC	4.06964	0.00336923	12	Signatures in G-II
RAD23A	2.22898	0.000102363	16	Signatures in G-I		FAM83B	4.78124	0.000867956	13	Signatures in G-II
EMC7	3.56463	0.00574754	14	Signatures in G-I		SRSF3	2.20336	1.7717e-05	14	Signatures in G-II
COPB2	2.4262	1.78267e-08	16	Signatures in G-I		RASIP1	4.47381	0.00153365	11	Signatures in G-II
NPHP3	361.5	0.0322078	2	Signatures in G-I		RPL23A	2.15376	5.35797e-06	14	Signatures in G-II
ND5	15.0978	1.54089e-06	12	Signatures in G-I		RPS21	2.27698	8.92384e-06	14	Signatures in G-II
CDC23	2.49457	0.0133421	15	Signatures in G-I		ZGPAT	3.8365	0.00258424	12	Signatures in G-II
DOCK4	27.8274	0.000734303	7	Signatures in G-I		OSGEP	3.06651	0.00103065	14	Signatures in G-II
TNRC6C	4735.25	0.0322078	2	Signatures in G-I		PLCG1	2.13523	0.00220167	14	Signatures in G-II
CPQ	2.45656	0.000845116	15	Signatures in G-I		RUNX1	5.23909	0.0125849	8	Signatures in G-II
PXDNL	72.125	0.0322078	2	Signatures in G-I		APOA4	2.82547	0.00242437	14	Signatures in G-II
RARS2	3.28475	0.00109593	14	Signatures in G-I		G3BP1	2.52127	9.24633e-09	14	Signatures in G-II
CAPN13	160.25	0.0322078	2	Signatures in G-I		GALT	4.01646	0.00132491	11	Signatures in G-II
SELT	3.56599	0.00211348	12	Signatures in G-I		RAI1	2.63875	2.909e-05	12	Signatures in G-II
DNAJC21	2.02242	0.0481402	11	Signatures in G-I		PSMD9	2.91933	5.87927e-07	14	Signatures in G-II
ACAT1	2.00441	0.00030212	16	Signatures in G-I		MRPL21	4.91157	0.00697209	10	Signatures in G-II
OLFM4	4.02566	0.00299921	14	Signatures in G-I		RPL28	2.34814	9.55469e-05	14	Signatures in G-II
CPNE3	2.08622	5.01339e-06	16	Signatures in G-I		FGFBP1	2.76258	0.0373748	7	Signatures in G-II
USO1	2.34026	1.07697e-06	16	Signatures in G-I		SCAMP1	3.57922	1.35283e-06	14	Signatures in G-II
PKN3	6918.31	0.00780159	3	Signatures in G-I		TPX2	4.94887	0.00175322	11	Signatures in G-II
KDELR1	8.06753	0.0102168	6	Signatures in G-I		XYLT2	2.46291	0.00182961	7	Signatures in G-II
BCS1L	3.15036	9.09944e-05	16	Signatures in G-I		SMARCA1	2.60762	0.0030247	11	Signatures in G-II
RILPL2	407.125	0.0322078	2	Signatures in G-I		IKBKG	3.06004	0.0148138	13	Signatures in G-II
STRA13	14271.4	0.00187759	4	Signatures in G-I		MISP	3.02084	0.0127831	9	Signatures in G-II
GSTO1	2.13663	1.27588e-05	16	Signatures in G-I		RPS7	2.0639	0.00242437	14	Signatures in G-II
PXDN	2.49967	0.0345638	16	Signatures in G-I		NKTR	6.08799	0.00291708	9	Signatures in G-II
C12orf44	11.0005	0.000817436	7	Signatures in G-I		RRP36	5.88851	0.000730612	11	Signatures in G-II
MRPS7	2.56388	0.035333	16	Signatures in G-I		CLIC4	2.3258	2.33065e-05	14	Signatures in G-II
FAF2	2.25306	0.00268348	16	Signatures in G-I		SRCAP	4.53432	0.010968	10	Signatures in G-II
SOD2	2.13356	5.01339e-06	16	Signatures in G-I		GLUL	2.57286	0.0138329	14	Signatures in G-II
EXOC3	2.58895	0.0428198	16	Signatures in G-I		BGN	2.20695	0.0073999	14	Signatures in G-II
SKP2	2979.44	0.000440479	5	Signatures in G-I		RPP25	17.9625	0.000294576	8	Signatures in G-II
C17orf75	3.02764	0.00415257	13	Signatures in G-I		LSG1	2.67014	0.0202478	12	Signatures in G-II
SKP1	2.02699	8.05318e-05	16	Signatures in G-I		STAP2	4.65047	0.0147481	11	Signatures in G-II
CCDC22	2.49133	0.0441176	16	Signatures in G-I		CCDC137	10.4087	0.000456502	11	Signatures in G-II
USP34	6.05437	5.55824e-05	12	Signatures in G-I		RPL23	2.22979	2.67074e-08	14	Signatures in G-II
CCT5	2.03058	3.04852e-05	16	Signatures in G-I		BCL2L13	2.06886	0.00102811	14	Signatures in G-II
AP1S2	7.40679	0.00486474	8	Signatures in G-I		RPL36	2.23685	1.56288e-06	14	Signatures in G-II
CRABP1	29.0927	0.0357712	5	Signatures in G-I		RAD21	5.09998	0.0207928	14	Signatures in G-II
TMEM161A	8.8535	0.000131887	9	Signatures in G-I		SART1	2.56208	6.93322e-06	14	Signatures in G-II
NUP205	2.99081	1.2134e-06	16	Signatures in G-I		OSBPL9	4.02609	0.043182	12	Signatures in G-II
PDGFRB	2.3892	0.0103883	14	Signatures in G-I		PGLYRP2	2.292	0.0105204	14	Signatures in G-II
COG1	2.49104	0.00088709	15	Signatures in G-I		CTSG	2.1257	0.0165219	14	Signatures in G-II
USP24	2.43598	0.00228329	15	Signatures in G-I		MLLT4	2.85818	0.000116992	14	Signatures in G-II
MRPL28	2.36503	0.00443737	16	Signatures in G-I		SMAD4	3.02269	0.00539227	10	Signatures in G-II
GTF2H3	3.83416	0.00613109	11	Signatures in G-I		POGZ	3.3169	0.0029904	13	Signatures in G-II
TRAPPC3	3.75739	5.33103e-07	16	Signatures in G-I		LBR	3.02364	6.20406e-05	14	Signatures in G-II
ATG9A	2.21476	0.0410395	12	Signatures in G-I		UBE2G2	3.5117	0.0161971	7	Signatures in G-II
RAB3GAP2	3.82963	0.00109585	16	Signatures in G-I		CSRP1	2.12718	0.032183	14	Signatures in G-II
ERO1L	2.25499	2.74284e-05	16	Signatures in G-I		CRIP2	2.9725	0.00025394	14	Signatures in G-II
PHKG2	6.04652	0.0447635	11	Signatures in G-I		CNOT2	8.03357	4.66208e-05	12	Signatures in G-II
TBRG4	5.05875	0.00013283	15	Signatures in G-I		RBM26	3.23694	0.0178972	13	Signatures in G-II
MMS19	2.83131	0.000140557	16	Signatures in G-I		LUZP1	2.68535	0.00256039	14	Signatures in G-II
KIAA0020	2.60927	0.023303	15	Signatures in G-I		CD177	3.36883	0.0333386	5	Signatures in G-II
DHX40	5.09597	0.0170276	7	Signatures in G-I		PA2G4	2.09855	0.000872066	14	Signatures in G-II
PSMA4	4.11374	3.687e-09	16	Signatures in G-I		LAD1	2.22825	4.70037e-06	14	Signatures in G-II
CPT2	2.18932	0.00426263	16	Signatures in G-I		METAP2	2.69202	2.07562e-05	14	Signatures in G-II
ATPAF2	3.90374	0.00796673	11	Signatures in G-I		RPL35A	2.3003	0.00577181	14	Signatures in G-II
RGS14	5637.62	0.00187759	4	Signatures in G-I		APOBR	2.47292	0.000438753	14	Signatures in G-II
IPO7	2.35497	5.3647e-07	16	Signatures in G-I		DNAJC5	2.89463	0.0435209	9	Signatures in G-II
OPA3	3.48733	0.000278354	14	Signatures in G-I		PDCD5	2.41163	2.04891e-07	14	Signatures in G-II
LAMB1	2.6051	1.13937e-05	16	Signatures in G-I		ALPL	2.61445	0.0148922	13	Signatures in G-II
HSBP1	3.80177	0.00109356	16	Signatures in G-I		RTFDC1	4.47887	0.000292325	14	Signatures in G-II
AHSA1	2.34765	0.000101425	16	Signatures in G-I		PIGT	4.48121	0.000313295	13	Signatures in G-II
NEB	10.5308	0.0361433	4	Signatures in G-I		C1orf35	3.63729	5.28321e-05	14	Signatures in G-II
IFIT5	5.20276	5.92393e-06	16	Signatures in G-I		ARID1A	5.73905	1.88673e-05	13	Signatures in G-II
FAM120C	2.95096	0.0315076	12	Signatures in G-I		NELFA	2.97009	7.36054e-05	14	Signatures in G-II
ZSCAN25	966.5	0.0322078	2	Signatures in G-I		KIF4A	3.22857	0.0475437	10	Signatures in G-II
CCDC109B	6.94844	0.0445181	3	Signatures in G-I		SPEN	3.62451	0.000194312	13	Signatures in G-II
CAND1	2.13218	2.37569e-06	16	Signatures in G-I		CR1	3.90157	0.00794309	10	Signatures in G-II
AP2B1	3.46341	1.63157e-10	16	Signatures in G-I		DIMT1	2.77508	0.000502896	13	Signatures in G-II
MRPL1	3.53663	0.000233655	15	Signatures in G-I		SLFN5	2.37196	0.00571101	13	Signatures in G-II
FARP1	5.87019	1.52352e-05	16	Signatures in G-I		UROD	2.28835	0.00459929	13	Signatures in G-II
ATP5S	9.40253	0.0222459	5	Signatures in G-I		FTH1	2.18133	0.00062217	14	Signatures in G-II
TUBB4B	2.0718	0.000233958	14	Signatures in G-I		HCCS	2.4857	0.00697152	10	Signatures in G-II
SLC25A5	3.18682	4.35787e-08	16	Signatures in G-I		RPS19BP1	2.22704	0.000523794	13	Signatures in G-II
TPT1	2.43874	6.18512e-07	16	Signatures in G-I		PLP2	2.43173	0.00279465	13	Signatures in G-II
TRIP12	2.37268	0.000161861	16	Signatures in G-I		EPHB4	4.85237	7.47358e-05	13	Signatures in G-II
COMMD5	6.57909	0.000639898	12	Signatures in G-I		SPICE1	6.05228	0.0292432	3	Signatures in G-II
TBC1D27	1597.12	0.0322078	2	Signatures in G-I		CLSTN1	2.46398	0.00388112	14	Signatures in G-II
MRPS25	6.15059	0.00105297	11	Signatures in G-I		DGCR8	4.04772	0.0376907	6	Signatures in G-II
STT3B	2.45738	1.60891e-06	16	Signatures in G-I		BEND3	27.0616	6.36802e-05	8	Signatures in G-II
AP1M1	2.03382	0.00117295	15	Signatures in G-I		SEC13	2.00057	0.000438753	14	Signatures in G-II
MCU	2.29984	8.70369e-05	16	Signatures in G-I		IBA57	2.73768	0.0336826	12	Signatures in G-II
ACADVL	2.6734	1.89491e-07	16	Signatures in G-I		BTF3L4	2.71981	0.0139183	12	Signatures in G-II
MMP1	2.04422	0.00266996	16	Signatures in G-I		APEX1	2.37038	1.72617e-07	14	Signatures in G-II
ITPRIPL2	3.96443	0.0137391	4	Signatures in G-I		RPL21	5.52482	3.26467e-08	14	Signatures in G-II
ADCK3	11.8335	3.04982e-05	14	Signatures in G-I		SVIL	5.37075	0.000213865	14	Signatures in G-II
MTMR2	4.88018	0.0207236	6	Signatures in G-I		RNASE2	2.67788	0.00462482	14	Signatures in G-II
SLC30A9	7.77444	0.000162208	9	Signatures in G-I		ERP29	2.48726	1.16778e-06	14	Signatures in G-II
NSMCE1	10.1837	0.000144882	11	Signatures in G-I		C1QC	2.70111	0.00462482	14	Signatures in G-II
APPL1	2.34011	0.0174522	16	Signatures in G-I		GPATCH1	6.60921	0.000144818	12	Signatures in G-II
CCNH	2.26557	0.00308632	13	Signatures in G-I		ACBD3	2.19978	0.00025394	14	Signatures in G-II
HIRA	2.36237	0.0350266	9	Signatures in G-I		SREK1	2.36068	0.00156351	14	Signatures in G-II
CHEK1	2.70187	0.0114968	8	Signatures in G-I		CLU	2.68028	0.00111516	14	Signatures in G-II
DCUN1D3	5.10631	0.0152742	4	Signatures in G-I		ZCCHC8	2.48708	0.00139384	14	Signatures in G-II
LRRC8C	6.55044	0.00129691	11	Signatures in G-I		C19orf25	4.14911	0.000163359	12	Signatures in G-II
EXOSC10	2.31472	0.000101425	16	Signatures in G-I		EPN1	4.30145	2.45734e-06	14	Signatures in G-II
EMC1	2.86361	1.38589e-07	16	Signatures in G-I		RRP8	3.21173	0.000848808	13	Signatures in G-II
DTYMK	2.40988	4.01744e-07	16	Signatures in G-I		SRSF7	2.2441	1.48816e-05	14	Signatures in G-II
PFKL	2.07533	2.08889e-06	16	Signatures in G-I		SLC12A2	2.52063	0.00128889	14	Signatures in G-II
POFUT2	5.27346	0.0152755	8	Signatures in G-I		VWA1	2.70929	0.000737645	14	Signatures in G-II
SLC39A14	3.01236	0.00916867	16	Signatures in G-I		THYN1	2.35727	0.000181234	14	Signatures in G-II
ADH5	2.2073	6.84639e-05	16	Signatures in G-I		THUMPD3	4.79008	0.00540086	13	Signatures in G-II
SNX8	4.74076	0.00123666	14	Signatures in G-I		POP1	3.67499	4.70037e-06	14	Signatures in G-II
GBF1	2.29934	1.13937e-05	16	Signatures in G-I		PRCC	5.08922	4.12687e-07	14	Signatures in G-II
MTCH2	3.33718	0.00199946	16	Signatures in G-I		PFDN2	2.85233	0.0130244	14	Signatures in G-II
TRAPPC4	2.77298	2.08288e-05	16	Signatures in G-I		MRPL18	3.91743	0.0102847	10	Signatures in G-II
BLOC1S1	2.94321	0.013218	11	Signatures in G-I		NVL	5.75558	0.00790762	12	Signatures in G-II
SIL1	16.4898	0.00765534	5	Signatures in G-I		UCKL1	21.553	0.000961858	7	Signatures in G-II
MYO1G	2.11331	0.000329382	16	Signatures in G-I		RNF25	2.81888	0.00593963	9	Signatures in G-II
PLAUR	3.57183	0.00204204	12	Signatures in G-I		2025-09-15	3.38791	3.73516e-05	14	Signatures in G-II
IQGAP2	2.41996	0.000672584	16	Signatures in G-I		TGS1	2.47992	0.010026	7	Signatures in G-II
CD97	3.26904	1.23828e-05	16	Signatures in G-I		UBL4A	2.53008	0.000111122	14	Signatures in G-II
RAB6A	2.53604	3.75595e-05	16	Signatures in G-I		SORD	3.51469	3.97607e-08	14	Signatures in G-II
SYDE1	546.25	9.97116e-05	6	Signatures in G-I		ATF7IP	3.62535	0.000967849	11	Signatures in G-II
NFYC	2.67954	0.0168525	11	Signatures in G-I		HMGXB4	7.54566	0.000799801	8	Signatures in G-II
CHCHD4	2.44558	0.0398971	8	Signatures in G-I		SPPL2A	2.08294	0.0480185	10	Signatures in G-II
TOP3B	5.31888	0.0197893	9	Signatures in G-I		RAB11FIP5	2.9925	0.0223476	11	Signatures in G-II
FKBP7	3.14018	0.0280358	11	Signatures in G-I		RBM22	18.7666	2.04088e-05	12	Signatures in G-II
DNLZ	7.02955	0.0147923	7	Signatures in G-I		TOP1	2.71243	1.72617e-07	14	Signatures in G-II
DYSF	3.25344	0.000147634	16	Signatures in G-I		PSPC1	2.42768	3.60199e-06	14	Signatures in G-II
NUP85	2.74807	0.000110947	16	Signatures in G-I		DHX8	2.29731	0.00693695	13	Signatures in G-II
EARS2	6.04749	0.000476008	12	Signatures in G-I		PABPC4	2.3509	2.85443e-09	14	Signatures in G-II
COX7A2L	5.00431	0.00409573	11	Signatures in G-I		WIZ	11.1962	0.00800449	8	Signatures in G-II
NDUFB11	3.33352	0.00916535	9	Signatures in G-I		SMARCA2	2.96895	0.000102912	14	Signatures in G-II
PLA2G15	9.47601	0.00297383	6	Signatures in G-I		SMC2	3.80784	0.0257372	14	Signatures in G-II
TAF1	129.625	0.0322078	2	Signatures in G-I		RPA3	2.1341	0.00179082	14	Signatures in G-II
MAGEB2	2.94117	0.0331203	5	Signatures in G-I		SUPT4H1	2.40811	0.00494854	12	Signatures in G-II
GUSB	2.44334	4.53395e-05	16	Signatures in G-I		SSRP1	2.63535	4.11769e-06	14	Signatures in G-II
TSNAXIP1	35.36	0.00260466	5	Signatures in G-I		EP400	8.58575	0.00191553	11	Signatures in G-II
PFKFB3	4.1242	0.00841027	8	Signatures in G-I		STRN4	3.43087	0.00102959	13	Signatures in G-II
TMOD3	2.10258	0.00561089	16	Signatures in G-I		YRDC	3.6737	0.0476508	10	Signatures in G-II
CCDC25	4.14526	0.00428179	13	Signatures in G-I		GLIPR2	4.73428	2.82488e-06	14	Signatures in G-II
MRPL40	2.33693	0.0329782	12	Signatures in G-I		SIPA1	3.56294	0.0189685	13	Signatures in G-II
CNOT7	2.72914	0.000929876	13	Signatures in G-I		MRPL17	3.35191	8.37464e-05	13	Signatures in G-II
FAM115C	4.32258	0.0268513	14	Signatures in G-I		CDK9	2.10631	7.31381e-05	14	Signatures in G-II
ATAD1	2.94228	0.00265473	15	Signatures in G-I		GRHL2	3.02058	0.0035845	11	Signatures in G-II
BZW1	2.87224	1.01017e-08	16	Signatures in G-I		RRP7A	2.69907	0.00400102	13	Signatures in G-II
TM9SF4	2.55829	0.0420499	16	Signatures in G-I		RBM15	2.6804	0.00375217	14	Signatures in G-II
OGDH	2.84735	3.46838e-07	16	Signatures in G-I		NAE1	10.297	1.6406e-05	14	Signatures in G-II
FTL	2.32868	0.000883053	16	Signatures in G-I		SMUG1	62.2959	0.00392736	4	Signatures in G-II
ACOT7	2.87742	0.00120276	16	Signatures in G-I		GARS	2.04111	4.11769e-06	14	Signatures in G-II
MUC1	2.18934	0.042173	12	Signatures in G-I		SCFD1	3.25465	0.00431471	14	Signatures in G-II
XPO6	4.64176	0.00126093	11	Signatures in G-I		MRPL14	3.04266	0.000101789	14	Signatures in G-II
FERMT1	3.82124	0.000239749	15	Signatures in G-I		SIPA1L1	7.50689	0.0148491	6	Signatures in G-II
RNF214	4.59326	3.41293e-06	16	Signatures in G-I		MRPS16	3.961	0.000222355	12	Signatures in G-II
TOMM40L	2432.12	0.0322078	2	Signatures in G-I		MBNL1	2.82859	1.65316e-06	14	Signatures in G-II
TRAPPC2L	11.0445	0.0331281	4	Signatures in G-I		PIK3C3	2.73624	6.86993e-05	14	Signatures in G-II
PTPLB	3.72013	0.0291942	7	Signatures in G-I		GUK1	2.21426	0.0244795	14	Signatures in G-II
XPO4	5.52659	5.33221e-06	16	Signatures in G-I		PSMD4	2.90051	8.64672e-06	14	Signatures in G-II
FCGRT	2.87032	0.0015349	16	Signatures in G-I		POLE	6.22271	0.00337324	7	Signatures in G-II
SLC25A32	63.9603	0.00231811	5	Signatures in G-I		HMGB2	4.17904	4.82733e-08	14	Signatures in G-II
NARS	2.03782	5.17397e-08	16	Signatures in G-I		NOP10	3.07229	6.09462e-05	14	Signatures in G-II
PLAU	4.38233	0.0484202	12	Signatures in G-I		TFIP11	2.3174	0.00985673	14	Signatures in G-II
FTSJ2	10.2992	0.0303309	4	Signatures in G-I		SURF6	115.802	0.00126939	6	Signatures in G-II
VPS16	2.76849	0.000239749	16	Signatures in G-I		SDC1	3.86015	0.00462482	14	Signatures in G-II
ATM	4.58455	0.00876484	15	Signatures in G-I		PIN4	5.11627	0.000221566	13	Signatures in G-II
C17orf62	2.32753	0.00025093	15	Signatures in G-I		CCAR1	5.69462	2.04891e-07	14	Signatures in G-II
LDHAL6B	2.17115	0.000467835	16	Signatures in G-I		PBXIP1	3.1459	0.00402308	14	Signatures in G-II
TBC1D15	2.34148	0.0176165	16	Signatures in G-I		MED27	60.1496	0.0166864	9	Signatures in G-II
SEC11C	3.76199	0.00638157	13	Signatures in G-I		MRPL12	2.02774	0.00605854	14	Signatures in G-II
SNX3	2.00879	6.18512e-07	16	Signatures in G-I		DPY19L3	2.30867	0.0147689	6	Signatures in G-II
ARIH2	30.6275	0.0010453	8	Signatures in G-I		STK19	9.75277	0.0133184	4	Signatures in G-II
NDUFA6	2.70905	0.000170248	15	Signatures in G-I		STX8	4.50149	0.00127562	13	Signatures in G-II
TMX4	2.51499	0.000299287	16	Signatures in G-I		CSTF2T	2.47942	0.00252042	12	Signatures in G-II
OGFOD3	211.819	0.0445181	3	Signatures in G-I		NOSIP	7.22259	7.48372e-06	14	Signatures in G-II
TUBGCP3	2.78865	6.71783e-05	16	Signatures in G-I		PAK2	2.47044	8.92384e-06	14	Signatures in G-II
HTT	4.94156	6.29605e-06	16	Signatures in G-I		URI1	2.43336	0.00570965	12	Signatures in G-II
PIGK	3.25747	1.93761e-06	16	Signatures in G-I		NFATC2IP	3.38478	0.00012748	13	Signatures in G-II
TMLHE	3.72724	0.000507823	12	Signatures in G-I		MAPKAPK2	3.25062	2.77862e-05	14	Signatures in G-II
ISOC1	2.92849	5.65525e-06	16	Signatures in G-I		GOLGA4	2.62024	0.0120136	14	Signatures in G-II
C1orf27	2.01238	0.000667369	16	Signatures in G-I		RNF114	4.01095	1.13757e-05	13	Signatures in G-II
LDHB	2.93813	9.39534e-07	16	Signatures in G-I		METTL16	2.32405	0.0431525	12	Signatures in G-II
SLC25A15	1695.88	0.0322078	2	Signatures in G-I		DVL2	57.5181	0.000114829	6	Signatures in G-II
TXN	2.02378	0.00308299	16	Signatures in G-I		PROSER2	101.68	8.97621e-05	7	Signatures in G-II
ABCD1	5.07224	0.0291942	7	Signatures in G-I		PRPF3	3.39962	0.000625535	14	Signatures in G-II
ND2	5.0756	0.0013088	10	Signatures in G-I		RANBP2	2.92174	2.42594e-07	14	Signatures in G-II
HSD17B12	3.25515	1.15788e-07	16	Signatures in G-I		FAU	2.2165	6.30216e-05	14	Signatures in G-II
TUBE1	7.55678	0.0445181	3	Signatures in G-I		MAP1S	2.00258	0.00223967	14	Signatures in G-II
LPCAT3	7.25532	2.385e-07	15	Signatures in G-I		TFRC	2.36479	0.00952823	14	Signatures in G-II
HMGCL	5.52357	1.1039e-06	15	Signatures in G-I		IRF4	3.23755	0.00950059	11	Signatures in G-II
C10orf137	6.27525	0.0491969	3	Signatures in G-I		CWC27	2.09535	0.0422596	14	Signatures in G-II
SULT1A1	16.7491	0.0445181	3	Signatures in G-I		SH3PXD2B	4.23739	7.15137e-06	14	Signatures in G-II
NECAP1	8.009	0.0113505	11	Signatures in G-I		RIN1	3.2366	0.00441853	13	Signatures in G-II
ZZEF1	4.60069	4.72155e-05	15	Signatures in G-I		PPP1R3D	3.38183	0.00067434	12	Signatures in G-II
RRM2B	2.72486	0.000251253	15	Signatures in G-I		NELFE	3.895	7.44206e-07	14	Signatures in G-II
DUT	2.24374	2.37569e-06	16	Signatures in G-I		PPM1F	2.72885	0.0127126	14	Signatures in G-II
FAM45A	4.34629	0.0482036	8	Signatures in G-I		MRPL23	3.98542	5.44815e-07	14	Signatures in G-II
ANKFY1	4.2991	0.000134559	16	Signatures in G-I		RAD9A	4.23623	0.00932644	10	Signatures in G-II
RINT1	2.65495	0.000370113	15	Signatures in G-I		PLRG1	5.42192	2.53716e-07	14	Signatures in G-II
POLR3B	2.57098	0.0332096	7	Signatures in G-I		SLC4A1AP	2.35184	5.63477e-05	14	Signatures in G-II
INPP4A	2.37031	0.0063627	13	Signatures in G-I		MAK16	2.46003	3.06039e-05	14	Signatures in G-II
PEAK1	4.4117	0.0170926	9	Signatures in G-I		CDC42BPB	3.57635	0.0073999	14	Signatures in G-II
MTMR3	2.86976	0.0111242	11	Signatures in G-I		UQCRH	2.37227	4.11769e-06	14	Signatures in G-II
PCBP4	1229.62	0.0322078	2	Signatures in G-I		ZNF598	2.01338	0.00656163	14	Signatures in G-II
CCT8	2.03673	1.01017e-08	16	Signatures in G-I		TBC1D8B	2.07586	0.00743245	12	Signatures in G-II
PHKA1	3.88511	0.0087625	6	Signatures in G-I		TRPT1	4.82483	0.0381155	9	Signatures in G-II
MYCL1	51850.2	0.0322078	2	Signatures in G-I		MMGT1	11.5851	0.00050138	9	Signatures in G-II
FAM89A	13.7222	0.0402204	3	Signatures in G-I		ERGIC3	2.15852	0.00157315	14	Signatures in G-II
ND6	2.63047	0.029925	6	Signatures in G-I		ZC3HAV1	2.28682	2.07562e-05	14	Signatures in G-II
BRAT1	2.53102	0.005321	13	Signatures in G-I		KIAA1704	2.70007	0.0085116	10	Signatures in G-II
SCN5A	122.125	0.0322078	2	Signatures in G-I		SHC1	4.23382	0.000102879	14	Signatures in G-II
RAB13	2.03269	0.000350358	16	Signatures in G-I		ADAR	2.29579	3.60199e-06	14	Signatures in G-II
TM9SF3	3.18509	2.83713e-06	16	Signatures in G-I		LGMN	2.32551	0.0135356	12	Signatures in G-II
SNX1	2.14471	2.56802e-08	16	Signatures in G-I		SEC23A	2.2651	0.00567591	14	Signatures in G-II
CISD1	2.65328	0.0121	15	Signatures in G-I		PTBP1	2.13326	5.45914e-07	14	Signatures in G-II
SAAL1	3.80124	7.77682e-05	13	Signatures in G-I		PNN	3.21663	2.46423e-06	14	Signatures in G-II
CCDC58	2.4359	0.0245917	14	Signatures in G-I		NOLC1	2.70223	9.55469e-05	14	Signatures in G-II
SQRDL	2.60067	5.17397e-08	16	Signatures in G-I		UTP14A	2.15297	2.83296e-05	14	Signatures in G-II
DARS	2.42141	8.54579e-08	16	Signatures in G-I		SIX4	7.05817	0.0241253	4	Signatures in G-II
UBE4B	2.49247	0.00628594	16	Signatures in G-I		RBM17	2.2869	0.0164561	12	Signatures in G-II
TRAPPC6B	2.32254	0.00108979	8	Signatures in G-I		PPP1R10	3.08231	1.82249e-06	14	Signatures in G-II
VPS37A	3.52109	0.000237144	13	Signatures in G-I		CREB1	2.07984	0.00693809	12	Signatures in G-II
THOP1	2.42857	0.000147634	16	Signatures in G-I		OSTC	4.61051	0.000232342	12	Signatures in G-II
AFF4	4.00183	0.0231691	11	Signatures in G-I		CEBPB	7.02617	0.0431585	7	Signatures in G-II
PARVA	2.84187	0.000140426	16	Signatures in G-I		CLTA	2.25903	0.00057078	14	Signatures in G-II
TP53I3	3.27558	0.0407402	13	Signatures in G-I		LTBP1	3.04587	0.00254297	14	Signatures in G-II
MIF4GD	3.48058	0.0417829	7	Signatures in G-I		HDGF	2.3316	5.68224e-10	14	Signatures in G-II
SNX5	2.4783	1.24631e-05	16	Signatures in G-I		KIF2C	2.61178	0.00591422	10	Signatures in G-II
MON2	3.6549	0.000563189	16	Signatures in G-I		SIRT2	2.0599	0.0340199	13	Signatures in G-II
MRPS28	3.0129	0.00654425	12	Signatures in G-I		FKBP2	2.14018	0.00567591	14	Signatures in G-II
ZNFX1	2.51928	0.00062126	16	Signatures in G-I		VTN	2.15491	0.0416551	14	Signatures in G-II
NDUFS3	2.75363	7.24494e-08	16	Signatures in G-I		RPS25	2.39462	7.77455e-05	14	Signatures in G-II
HMBS	2.75428	0.0145912	14	Signatures in G-I		ZNF281	3.27483	0.00517528	8	Signatures in G-II
ARL1	3.16589	2.4903e-05	16	Signatures in G-I		CHAF1A	7.44914	0.000914193	11	Signatures in G-II
CCDC124	2.04476	0.032877	16	Signatures in G-I		TIA1	2.89289	3.34315e-05	14	Signatures in G-II
RAB5C	2.12828	2.14229e-08	16	Signatures in G-I		TMEM209	4.85081	0.0060599	9	Signatures in G-II
ARF4	3.38027	7.66341e-10	16	Signatures in G-I		MICALL2	2.07147	0.0219802	12	Signatures in G-II
OAT	2.68668	8.06488e-06	16	Signatures in G-I		WNT5A	2.34415	0.0037508	11	Signatures in G-II
WDR11	3.00155	4.16628e-05	16	Signatures in G-I		EDC4	2.01548	0.000173543	14	Signatures in G-II
ANO6	2.51746	0.000335064	16	Signatures in G-I		TOR1AIP2	3.01402	0.0112288	9	Signatures in G-II
ANTXR1	6.39223	0.00127889	12	Signatures in G-I		ADRM1	2.42996	8.65588e-05	14	Signatures in G-II
OSBPL8	2.08246	0.0016411	16	Signatures in G-I		MIF	2.57634	0.000334972	14	Signatures in G-II
KNTC1	11.57	0.0102965	7	Signatures in G-I		SH2D3A	2.77243	0.03852	7	Signatures in G-II
TNPO2	2.13007	5.31704e-05	16	Signatures in G-I		MRPL15	3.42583	6.75552e-05	14	Signatures in G-II
SNX16	53.1154	0.0402204	3	Signatures in G-I		TXNRD1	2.75147	0.0196457	14	Signatures in G-II
TNFAIP8	2.4144	0.000728063	14	Signatures in G-I		LENG8	16.7789	0.000793102	5	Signatures in G-II
HEATR5B	3.61207	0.00577026	14	Signatures in G-I		ARFGAP1	3.40697	6.21042e-05	14	Signatures in G-II
SCPEP1	2.79428	0.0167	16	Signatures in G-I		DHFR	8.34028	0.0495539	5	Signatures in G-II
SCNN1B	207.125	0.0322078	2	Signatures in G-I		TCF20	4.67357	0.000793186	13	Signatures in G-II
PTPN9	8.42002	5.80311e-06	11	Signatures in G-I		HECA	2.01607	0.0218655	11	Signatures in G-II
NOC4L	2.09378	0.00148485	16	Signatures in G-I		C4BPA	2.8985	0.00179082	14	Signatures in G-II
TRMT5	6.51469	2.02158e-05	15	Signatures in G-I		FTSJ3	2.09013	0.00093749	14	Signatures in G-II
VSNL1	2.14091	0.015609	16	Signatures in G-I		RALYL	3.41066	3.37383e-05	14	Signatures in G-II
HPS5	2868.31	0.00780159	3	Signatures in G-I		GSK3B	2.75394	0.00302282	14	Signatures in G-II
UAP1L1	2.84041	0.000358864	16	Signatures in G-I		SMG8	11.2324	0.0371957	11	Signatures in G-II
CAMK1	4.84895	0.0062709	7	Signatures in G-I		SEC61G	2.90684	7.00312e-05	14	Signatures in G-II
NUP210	2.17161	0.00125561	16	Signatures in G-I		PARN	4.22957	0.00012299	13	Signatures in G-II
GATC	3.05419	0.000819556	14	Signatures in G-I		CDC73	2.16013	0.00403873	14	Signatures in G-II
POLR1C	2.2043	0.00199946	16	Signatures in G-I		LPA	7.45102	0.000767657	11	Signatures in G-II
ANAPC2	9.84809	0.00025093	13	Signatures in G-I		RBM42	2.21831	0.010052	12	Signatures in G-II
OCIAD2	2.67255	0.00460421	15	Signatures in G-I		WIBG	2.04479	0.00052325	14	Signatures in G-II
ABHD11	2.85687	0.00198524	16	Signatures in G-I		MAP7D1	3.07142	5.45914e-07	14	Signatures in G-II
SGPL1	3.48536	4.35787e-08	16	Signatures in G-I		MRPL16	11.1114	8.84645e-07	13	Signatures in G-II
TSG101	2.41147	0.000816188	16	Signatures in G-I		G3BP2	3.44914	0.000249178	14	Signatures in G-II
LEPREL4	5.26482	0.000278354	14	Signatures in G-I		CCDC94	4.96521	0.0363398	13	Signatures in G-II
MRPL10	5.08495	0.000170077	13	Signatures in G-I		RBBP6	2.11631	0.00325794	14	Signatures in G-II
STK10	2.63697	1.77213e-05	16	Signatures in G-I		KIAA1598	2.8268	0.00626335	14	Signatures in G-II
GNB4	2.16704	0.0362731	10	Signatures in G-I		STIP1	2.20121	2.07562e-05	14	Signatures in G-II
HOMER1	29.9861	0.0178004	6	Signatures in G-I		MMP14	2.86757	0.0384337	13	Signatures in G-II
MMAB	2.27323	0.0048916	15	Signatures in G-I		KMT2D	6.51984	0.000799801	8	Signatures in G-II
TPCN2	2116.5	0.0322078	2	Signatures in G-I		RIPK2	2.68727	0.00109294	7	Signatures in G-II
GNAS	2.53322	7.59254e-05	16	Signatures in G-I		PDLIM3	3.11794	0.0024765	14	Signatures in G-II
MICAL2	2.01465	0.047112	10	Signatures in G-I		CEP85	6.20756	0.0132247	5	Signatures in G-II
FASTKD2	2.15598	0.0114377	12	Signatures in G-I		IPO13	14.1737	0.017563	5	Signatures in G-II
LUC7L3	2.29545	0.000954821	16	Signatures in G-I		EZH2	4.47554	0.00212422	10	Signatures in G-II
ARPC2	3.08297	4.04188e-12	16	Signatures in G-I		CFDP1	2.48066	0.00774463	13	Signatures in G-II
DPY19L1	9.63512	0.000439716	9	Signatures in G-I		GMEB2	3.24041	0.00026101	6	Signatures in G-II
VPS36	5.44361	0.0183988	13	Signatures in G-I		TRPM4	4.82716	0.0052308	11	Signatures in G-II
MERTK	321.5	0.0322078	2	Signatures in G-I		PDLIM7	2.63925	0.00111516	14	Signatures in G-II
TLK2	7.04355	0.000114497	11	Signatures in G-I		ZC3H18	4.10884	2.27197e-05	14	Signatures in G-II
SZRD1	3.58719	4.08396e-05	15	Signatures in G-I		CNTNAP1	6.7216	0.00598856	6	Signatures in G-II
PSME3	2.32901	5.65525e-06	16	Signatures in G-I		RUFY1	2.16802	0.00952968	14	Signatures in G-II
ITGA5	2.6023	0.0102481	16	Signatures in G-I		SLC9A3R2	2.22681	0.0415859	13	Signatures in G-II
AP1G2	2.84099	0.00409209	13	Signatures in G-I		KRR1	3.09708	1.72617e-07	14	Signatures in G-II
YKT6	4.33425	0.00816506	16	Signatures in G-I		MRPS6	12.1185	0.000184536	13	Signatures in G-II
CPOX	2.56155	2.37569e-06	16	Signatures in G-I		TACC3	2.01273	0.00845456	11	Signatures in G-II
AUH	2.76057	0.00962064	11	Signatures in G-I		ITGAL	2.98156	0.00370843	11	Signatures in G-II
AIMP2	2.06573	3.38527e-05	16	Signatures in G-I		C11orf31	2.16661	0.0416551	14	Signatures in G-II
PSMD12	2.52836	2.98223e-09	16	Signatures in G-I		GRIPAP1	4.12297	0.0155798	14	Signatures in G-II
SSH1	2.17169	0.00197689	11	Signatures in G-I		VRK1	2.21973	0.000903625	14	Signatures in G-II
ARFGEF1	2.53989	9.45916e-05	16	Signatures in G-I		POLDIP3	3.08535	1.16778e-06	14	Signatures in G-II
STX18	2.20262	0.000722112	16	Signatures in G-I		RPL5	2.51755	4.63897e-09	14	Signatures in G-II
PICALM	2.13629	0.00432185	16	Signatures in G-I		IRGQ	2.08516	0.010878	14	Signatures in G-II
PFDN4	2.66627	1.353e-05	16	Signatures in G-I		MBD2	2.152	0.00193353	14	Signatures in G-II
RAB2A	2.17919	1.01017e-08	16	Signatures in G-I		FKBP10	2.10054	0.0220208	14	Signatures in G-II
MTCH1	8.85191	0.022402	7	Signatures in G-I		PCM1	4.60434	2.07198e-05	14	Signatures in G-II
TMEM179B	2.30655	0.0212352	11	Signatures in G-I		CPSF7	3.49791	0.000270332	14	Signatures in G-II
NEK7	2.34421	0.0306926	13	Signatures in G-I		AZU1	3.73633	1.96725e-05	14	Signatures in G-II
ISCA2	8.4625	0.00213444	14	Signatures in G-I		TARDBP	2.14232	2.61408e-05	14	Signatures in G-II
MOB2	8.75385	0.00601521	9	Signatures in G-I		TMEM201	2.14781	0.012503	13	Signatures in G-II
SIGLEC10	204	0.0322078	2	Signatures in G-I		TJAP1	4.22833	0.00260305	10	Signatures in G-II
CUL3	3.55894	0.00492933	16	Signatures in G-I		HIF1AN	3.38911	0.000968934	13	Signatures in G-II
NEU1	2.22553	0.033134	10	Signatures in G-I		CHMP4B	3.1925	0.00038171	14	Signatures in G-II
UQCR10	5.96259	1.31999e-05	14	Signatures in G-I		DCAF13	2.49243	5.16415e-05	12	Signatures in G-II
SLC25A3	2.71332	1.1819e-07	16	Signatures in G-I		JUNB	2.99842	0.000208689	14	Signatures in G-II
KIAA1429	6.23148	0.0169809	15	Signatures in G-I		RBM15B	4.50813	0.00197802	13	Signatures in G-II
OPHN1	333.375	0.0322078	2	Signatures in G-I		DDX21	2.32386	0.00052325	14	Signatures in G-II
DDRGK1	2.04571	6.18512e-07	16	Signatures in G-I		RHOA	2.44677	0.000329299	13	Signatures in G-II
CHMP4C	2.49483	0.0123396	5	Signatures in G-I		DPP9	2.11246	0.00871129	13	Signatures in G-II
TSEN15	8265.88	0.0322078	2	Signatures in G-I		POLR3A	2.8727	0.00752272	10	Signatures in G-II
MB21D2	5.1663	0.00330616	8	Signatures in G-I		DDX23	3.52553	1.6406e-05	14	Signatures in G-II
PLBD1	2.35704	0.00139878	16	Signatures in G-I		FBN1	4.7544	5.45914e-07	14	Signatures in G-II
SSR4	2.34414	0.000111531	16	Signatures in G-I		SAMD1	4.21014	0.000836942	9	Signatures in G-II
RPTOR	3.84065	0.00136547	15	Signatures in G-I		DNAJC11	2.59035	7.91856e-05	14	Signatures in G-II
EVL	2.21154	0.00549003	15	Signatures in G-I		CLNS1A	2.26404	0.000802327	14	Signatures in G-II
LILRB2	5901.5	0.0322078	2	Signatures in G-I		IWS1	2.09444	0.000250547	14	Signatures in G-II
COL15A1	2.23515	0.0176234	16	Signatures in G-I		LRRC25	2.90517	0.00113771	10	Signatures in G-II
TYROBP	3.60822	0.000284441	14	Signatures in G-I		C9orf78	3.59868	0.00703022	13	Signatures in G-II
AP4M1	2.2557	0.025891	6	Signatures in G-I		EWSR1	2.2036	0.000479322	14	Signatures in G-II
SERPINB9	2.23169	6.37235e-06	16	Signatures in G-I		CENPB	2.0078	0.0165546	13	Signatures in G-II
RANBP1	2.1815	0.000462273	16	Signatures in G-I		PNKP	2.72021	6.20406e-05	14	Signatures in G-II
GLRX5	2.02944	0.0228754	13	Signatures in G-I		NFYB	5.47845	0.000399251	11	Signatures in G-II
TAP2	2.50263	0.0010318	16	Signatures in G-I		TM9SF1	2.58726	0.000307705	13	Signatures in G-II
TRMT10C	2.36712	9.21646e-05	16	Signatures in G-I		PRIM2	2.9872	0.0142268	11	Signatures in G-II
POLR3F	3.78324	0.0428957	10	Signatures in G-I		SRP68	2.55454	1.8464e-05	14	Signatures in G-II
ADAM12	230.875	0.0322078	2	Signatures in G-I		NCOR1	3.4974	0.00741426	14	Signatures in G-II
TFCP2	2.3373	0.00352966	14	Signatures in G-I		TRAPPC1	3.82391	0.0223284	7	Signatures in G-II
ZW10	2.00157	0.00139878	16	Signatures in G-I		PPP1R14A	4.25268	0.00965776	7	Signatures in G-II
AGPS	2.07593	0.000722212	16	Signatures in G-I		COL4A1	2.60453	0.000711981	14	Signatures in G-II
ARAP1	3.18216	0.00162301	16	Signatures in G-I		ARHGEF17	3.99988	0.0145203	9	Signatures in G-II
SNX6	2.40191	1.13937e-05	16	Signatures in G-I		CDK12	3.43951	0.000465931	14	Signatures in G-II
COASY	2.20222	7.59254e-05	16	Signatures in G-I		ZNF185	2.63333	0.0165219	14	Signatures in G-II
COX15	4.94956	0.0070609	8	Signatures in G-I		HNRNPC	2.44177	7.0474e-08	14	Signatures in G-II
BCAS3	3.8877	0.0135356	5	Signatures in G-I		NRDE2	8.78082	0.00569921	4	Signatures in G-II
NRP2	5.53946	0.0305206	12	Signatures in G-I		EFNB1	5.39565	0.00450455	12	Signatures in G-II
PPP2R5C	2.15963	0.000771422	16	Signatures in G-I		ABT1	3.09592	0.00347113	12	Signatures in G-II
PTPRA	2.36764	0.0420142	13	Signatures in G-I		MED1	2.23487	0.00338644	13	Signatures in G-II
GXYLT1	13.5321	0.0402204	3	Signatures in G-I		PXN	3.03726	0.000669529	14	Signatures in G-II
RPS26	2.74867	2.20971e-07	16	Signatures in G-I		DDX50	6.7528	0.000138553	13	Signatures in G-II
NDUFB10	2.60027	3.04852e-05	16	Signatures in G-I		DEGS1	2.06728	0.0148624	11	Signatures in G-II
MXRA8	2.68749	0.04302	7	Signatures in G-I		PPP1R11	2.31727	0.00693809	12	Signatures in G-II
GFPT2	3.28441	0.00287414	10	Signatures in G-I		IPO4	2.85967	0.00693085	14	Signatures in G-II
PTPLAD2	1326.44	0.00780159	3	Signatures in G-I		PPP4R2	3.15199	0.000184925	14	Signatures in G-II
UBE2Z	6.84024	8.96788e-05	15	Signatures in G-I		ATRX	2.21038	0.0039746	11	Signatures in G-II
MPDU1	2.68549	0.000770972	15	Signatures in G-I		ERCC3	2.70981	0.0454824	11	Signatures in G-II
ELMO1	2.67734	7.09062e-05	16	Signatures in G-I		ATP6AP1	2.64309	0.035857	13	Signatures in G-II
DAP3	2.06894	0.00120276	16	Signatures in G-I		SNRPF	12.2497	3.03363e-06	10	Signatures in G-II
TMED4	4.13773	5.57596e-05	16	Signatures in G-I		SF3B2	2.03787	3.26467e-08	14	Signatures in G-II
TOM1L1	3.56698	0.00574311	11	Signatures in G-I		ASH2L	5.48557	0.000601259	14	Signatures in G-II
RP2	3.85976	5.99326e-05	13	Signatures in G-I		NUCKS1	3.41292	0.0105353	10	Signatures in G-II
PI4KA	3.87552	7.39808e-07	16	Signatures in G-I		KTI12	6.93913	0.00353812	10	Signatures in G-II
ELP3	2.27828	0.0021704	16	Signatures in G-I		ITCH	2.40162	0.00683971	14	Signatures in G-II
FRYL	5.04772	0.000202619	15	Signatures in G-I		YTHDF2	4.7524	0.000163189	12	Signatures in G-II
B4GALT7	2.25	0.00609949	12	Signatures in G-I		ARPC3	5.27702	5.8686e-09	14	Signatures in G-II
PDPR	3.11046	1.61604e-05	16	Signatures in G-I		COX6B1	3.51776	3.26467e-08	14	Signatures in G-II
SLC25A10	4.2074	3.35906e-05	16	Signatures in G-I		STK3	3.19283	9.7641e-05	13	Signatures in G-II
AIF1	2.42693	0.00242503	15	Signatures in G-I		CEBPD	12.0679	1.82848e-06	11	Signatures in G-II
MSH3	2.50177	0.00329773	13	Signatures in G-I		TRAFD1	2.04096	0.0264565	11	Signatures in G-II
BLVRA	3.24675	1.87274e-11	16	Signatures in G-I		SUGP2	3.505	0.023634	11	Signatures in G-II
RDH14	2.5973	0.00697875	14	Signatures in G-I		EIF2A	2.40282	0.000105775	14	Signatures in G-II
MSRA	2.71437	0.00745285	13	Signatures in G-I		C3orf58	2.52112	0.0283692	10	Signatures in G-II
ID1	2.39066	0.0419438	8	Signatures in G-I		PHACTR4	2.38745	0.00750237	14	Signatures in G-II
CNOT11	2.92831	0.00291717	14	Signatures in G-I		RCC1	2.58877	4.82733e-08	14	Signatures in G-II
SAT2	11.9101	0.0123419	4	Signatures in G-I		H2AFY2	2.57569	2.07758e-06	13	Signatures in G-II
C10orf54	4.65327	0.00131932	11	Signatures in G-I		MED11	3.87463	0.0129984	7	Signatures in G-II
CSGALNACT2	407.125	0.0322078	2	Signatures in G-I		CD3EAP	2.81119	6.65737e-05	14	Signatures in G-II
TTC7B	107.125	0.0322078	2	Signatures in G-I		ZNF787	6.69508	0.0292432	3	Signatures in G-II
UBA6	2.428	9.98494e-06	16	Signatures in G-I		CNPY2	3.40215	0.0138329	14	Signatures in G-II
LCP1	2.52195	4.6461e-07	16	Signatures in G-I		RAE1	2.38745	2.38957e-06	14	Signatures in G-II
SKIV2L	2.57376	0.00111434	16	Signatures in G-I		SOGA1	7.7669	0.00984626	9	Signatures in G-II
MRPS18C	5.53333	0.0013088	10	Signatures in G-I		FAM49A	2.72213	0.00860393	10	Signatures in G-II
MARK3	9.05002	0.00113526	11	Signatures in G-I		ANP32A	2.49293	0.00216277	11	Signatures in G-II
SP110	9.71659	1.85287e-05	15	Signatures in G-I		DNMBP	17.5807	0.00144287	8	Signatures in G-II
CYP4X1	4.48157	0.00236225	11	Signatures in G-I		HAUS1	1867.21	0.003484	3	Signatures in G-II
LRP12	2200.88	0.0322078	2	Signatures in G-I		CASP7	5.1885	0.00843178	11	Signatures in G-II
MPV17	6.09708	7.75704e-05	11	Signatures in G-I		UACA	3.28026	0.00446172	13	Signatures in G-II
PHLDA1	2.70718	0.0226161	9	Signatures in G-I		CCDC93	5.8601	0.0103626	12	Signatures in G-II
SIGMAR1	4.25898	0.000805252	10	Signatures in G-I		MORF4L2	2.24574	0.0244656	7	Signatures in G-II
SEC23IP	2.37985	3.06156e-06	16	Signatures in G-I		DDX27	2.49962	2.07758e-06	14	Signatures in G-II
FAM65A	6.30691	0.00933528	10	Signatures in G-I		GOLGA5	3.66947	0.00017777	14	Signatures in G-II
BACH1	8.12901	0.0297841	6	Signatures in G-I		BOP1	4.78467	3.14947e-07	14	Signatures in G-II
DDX60L	3.18714	0.0494632	11	Signatures in G-I		AATF	2.24885	0.0010394	14	Signatures in G-II
VPS41	6.48529	0.000214654	14	Signatures in G-I		RBM28	8.4991	8.66663e-06	14	Signatures in G-II
DDOST	2.28518	2.14759e-10	16	Signatures in G-I		TMSB4X	3.91443	0.000675265	14	Signatures in G-II
IDH3A	3.32797	0.000753928	15	Signatures in G-I		TRIP6	3.57734	2.07562e-05	14	Signatures in G-II
ATG2B	22.1046	5.44214e-07	12	Signatures in G-I		SLC4A2	3.63875	0.0152454	8	Signatures in G-II
STK39	2.42703	0.0104168	13	Signatures in G-I		ITGB5	2.37116	0.00518578	14	Signatures in G-II
COA3	3.42675	5.70294e-05	14	Signatures in G-I		CLINT1	2.91421	3.27779e-05	14	Signatures in G-II
CCT6A	2.11346	1.622e-07	16	Signatures in G-I		LTV1	15.2185	6.11752e-06	12	Signatures in G-II
KRTCAP2	10.5274	0.0303309	4	Signatures in G-I		MTAP	2.53599	2.92878e-05	14	Signatures in G-II
GLS	2.05545	0.000232189	16	Signatures in G-I		SQSTM1	5.55924	1.69896e-06	14	Signatures in G-II
ND4	4.4253	0.000486537	11	Signatures in G-I		LAMB2	2.70119	0.0376219	14	Signatures in G-II
PARVB	2.05882	0.0283565	14	Signatures in G-I		SERBP1	3.38637	4.63897e-09	14	Signatures in G-II
INTS2	4.60421	0.00456937	10	Signatures in G-I		DMAP1	4.93132	0.000493961	13	Signatures in G-II
MTFR1L	2.57085	0.0106877	12	Signatures in G-I		SF1	3.80793	3.32781e-12	14	Signatures in G-II
CNOT6L	4.5681	0.00496258	8	Signatures in G-I		PRRC2A	4.20067	3.099e-05	14	Signatures in G-II
GAA	2.01497	0.0420499	16	Signatures in G-I		CHAF1B	2.81508	1.14217e-06	13	Signatures in G-II
C3orf62	3227.75	0.0322078	2	Signatures in G-I		WDR33	3.20842	0.000106064	14	Signatures in G-II
OSGEPL1	2.66625	0.00207524	7	Signatures in G-I		SARNP	2.51992	5.35797e-06	14	Signatures in G-II
RAB5A	2.12188	8.54579e-08	16	Signatures in G-I		MFF	2.71105	0.0174883	14	Signatures in G-II
SAMD9L	7.58923	0.000623842	12	Signatures in G-I		MRPL46	2.81231	0.0111666	10	Signatures in G-II
SURF1	5.34578	0.000769442	10	Signatures in G-I		GSK3A	3.2875	8.61428e-06	14	Signatures in G-II
CTSH	3.48598	0.0154288	9	Signatures in G-I		STAMBP	2.21848	0.00898101	14	Signatures in G-II
GALC	2.21173	0.0291107	8	Signatures in G-I		LPXN	4.64827	0.00341883	13	Signatures in G-II
ABR	10.6175	0.000483215	15	Signatures in G-I		TMX1	2.73314	1.14271e-05	14	Signatures in G-II
MOCS2	4.54792	0.0482565	5	Signatures in G-I		ZFYVE19	5.32258	5.06247e-05	12	Signatures in G-II
NUP107	2.737	8.31159e-09	16	Signatures in G-I		ARFGAP3	5.4403	0.000196362	14	Signatures in G-II
STAT1	2.06886	0.0021704	16	Signatures in G-I		POLR1A	2.83097	0.00273116	14	Signatures in G-II
NT5C	2.50368	0.000504335	16	Signatures in G-I		RPL37A	4.48562	0.00025033	13	Signatures in G-II
TAGLN3	5.07155	0.00331034	7	Signatures in G-I		POLE3	4.57491	3.30587e-05	13	Signatures in G-II
PLOD1	2.84062	0.000212388	16	Signatures in G-I		DDX59	2.15322	0.0386071	10	Signatures in G-II
RAB18	2.0744	3.83525e-05	16	Signatures in G-I		EXOSC6	2.18456	9.55469e-05	14	Signatures in G-II
DLAT	2.4839	1.36332e-05	16	Signatures in G-I		LRCH4	4.30929	0.00451149	12	Signatures in G-II
TRAPPC12	2.98521	0.000725565	15	Signatures in G-I		NUPL2	27.1213	3.5663e-06	12	Signatures in G-II
UBE2R2	4.94274	0.00839544	9	Signatures in G-I		GTF2H1	10.8851	0.0263946	12	Signatures in G-II
HLA-B	2.36297	0.00129745	16	Signatures in G-I		SYNJ2	4.7988	0.00583647	8	Signatures in G-II
AGK	2.71952	8.04518e-05	16	Signatures in G-I		PWP1	2.07912	0.0124018	12	Signatures in G-II
STT3A	3.00586	1.63157e-10	16	Signatures in G-I		H1F0	2.00623	0.00402308	14	Signatures in G-II
ZUFSP	1082.12	0.0322078	2	Signatures in G-I		COL4A2	2.52158	1.6406e-05	14	Signatures in G-II
C4orf27	3.36239	0.0037848	15	Signatures in G-I		CHMP5	2.28107	0.00842367	14	Signatures in G-II
MICU2	11.6051	1.14215e-05	11	Signatures in G-I		MRPL34	5.50593	5.80423e-06	13	Signatures in G-II
CNIH4	6.9782	0.000120258	11	Signatures in G-I		PDCD2	3.15867	0.000551322	8	Signatures in G-II
GPATCH11	9.88383	0.0361433	4	Signatures in G-I		RPS6KA4	2.57304	0.000315985	14	Signatures in G-II
GABPA	3.85496	0.0295331	12	Signatures in G-I		SNRPB2	3.81033	7.16049e-06	14	Signatures in G-II
PSMA7	2.45201	4.6461e-07	16	Signatures in G-I		GLTSCR2	2.31359	0.00867003	11	Signatures in G-II
TIMM21	12659.2	8.80734e-07	9	Signatures in G-I		MTMR6	5.23359	3.48092e-05	13	Signatures in G-II
NCKAP5L	62.3327	0.0402204	3	Signatures in G-I		AKAP13	2.133	0.012718	14	Signatures in G-II
LAMTOR2	2.32415	0.00762567	13	Signatures in G-I		PLEKHO2	2.93188	0.0278469	13	Signatures in G-II
CASP3	2.52152	0.000503017	15	Signatures in G-I		ZC3H4	5.82188	1.11343e-05	14	Signatures in G-II
KPNA3	2.94435	6.05856e-06	15	Signatures in G-I		ABI3	9.44992	0.00759445	14	Signatures in G-II
HTRA3	2.93809	0.00371828	12	Signatures in G-I		GMPPB	2.00125	0.000131662	14	Signatures in G-II
NBPF4	7104.56	0.00780159	3	Signatures in G-I		ZNF146	9.25606	0.0163145	4	Signatures in G-II
EHHADH	2.04984	0.0164569	15	Signatures in G-I		RPL3	2.50241	1.00679e-06	14	Signatures in G-II
CANX	2.59128	2.56802e-08	16	Signatures in G-I		DYNC1I2	3.02043	2.61408e-05	14	Signatures in G-II
HERC2	35.1042	0.00561815	6	Signatures in G-I		C3orf17	4.68445	0.0243638	5	Signatures in G-II
PHB	2.70156	3.66235e-08	16	Signatures in G-I		CDC40	2.92545	0.000504292	14	Signatures in G-II
LETM1	2.14223	0.0021704	16	Signatures in G-I		GPR56	3.04408	0.0272042	7	Signatures in G-II
RBP1	2.40519	0.00750084	15	Signatures in G-I		SMC6	2.8049	0.00188602	13	Signatures in G-II
CHMP6	2.61318	0.0121245	12	Signatures in G-I		NKRF	28.9087	0.00053895	10	Signatures in G-II
PRMT1	2.23565	2.69853e-06	16	Signatures in G-I		OS9	2.51432	0.00165759	14	Signatures in G-II
RNPEP	2.06932	0.000954821	16	Signatures in G-I		WRNIP1	2.22736	0.00133498	13	Signatures in G-II
VPS33A	2.18803	0.00215005	16	Signatures in G-I		GATAD2A	5.02387	9.38408e-07	14	Signatures in G-II
ATP5C1	2.29095	1.07697e-06	16	Signatures in G-I		GOSR2	4.63696	0.0320189	13	Signatures in G-II
ASCC3	4.62618	4.01744e-07	16	Signatures in G-I		DNASE2	4.3595	0.000110218	12	Signatures in G-II
MFSD10	6.28542	1.52324e-07	16	Signatures in G-I		POLR3G	1685.86	0.0186515	2	Signatures in G-II
BCAP31	5.59495	2.21182e-07	16	Signatures in G-I		NDFIP1	1010.79	0.003484	3	Signatures in G-II
FMOD	2.5971	0.0355369	16	Signatures in G-I		RAB33B	10.1426	0.0139728	7	Signatures in G-II
RPN2	3.97492	4.68858e-10	16	Signatures in G-I		CDH6	5.02627	0.000336008	10	Signatures in G-II
HADHA	2.63747	5.17397e-08	16	Signatures in G-I		NHP2L1	2.38339	2.37259e-05	14	Signatures in G-II
BAK1	3.40676	0.00014686	15	Signatures in G-I		PHF10	2.92083	0.0254717	6	Signatures in G-II
CYBB	2.20346	0.000377531	16	Signatures in G-I		SIK3	17.1312	0.0180235	4	Signatures in G-II
GDAP1	2.99066	0.0220328	14	Signatures in G-I		MACROD1	13.2217	0.00577756	11	Signatures in G-II
CYTH4	20.3842	0.0491969	3	Signatures in G-I		CAST	2.24048	4.56588e-05	14	Signatures in G-II
MUT	3.25869	0.000110841	16	Signatures in G-I		RPS6KA1	3.09274	0.00030181	13	Signatures in G-II
RAB12	3.62758	0.00105057	15	Signatures in G-I		GLYR1	2.26955	2.67074e-08	14	Signatures in G-II
CCT4	2.39672	6.81636e-09	16	Signatures in G-I		MEPCE	5.13711	4.20902e-06	14	Signatures in G-II
COG4	3.79154	0.000336622	16	Signatures in G-I		TRMT2A	2.62309	0.00247704	14	Signatures in G-II
RBM6	3.36284	0.0324899	15	Signatures in G-I		FST	2.09021	0.00127042	6	Signatures in G-II
SMIM15	4.40353	0.0431491	6	Signatures in G-I		PDCD11	2.32246	0.0028103	14	Signatures in G-II
AFAP1L2	2.06226	0.00802409	16	Signatures in G-I		ZEB2	6.95669	0.00643357	4	Signatures in G-II
PRKDC	2.02094	1.2328e-06	16	Signatures in G-I		ZNF280C	3.67919	0.0182311	7	Signatures in G-II
SLC25A22	9.03468	0.0136426	8	Signatures in G-I		CNPY3	8.4975	0.00299049	12	Signatures in G-II
GPRC5A	4.162	0.000203271	12	Signatures in G-I		RPL8	2.56292	3.97233e-07	14	Signatures in G-II
NCF4	2.80047	0.00069599	16	Signatures in G-I		APTX	3.46321	0.000231089	13	Signatures in G-II
STAM	2.0014	0.000390725	16	Signatures in G-I		RPL24	2.72307	2.26291e-10	14	Signatures in G-II
CDC26	2.53286	0.0323625	10	Signatures in G-I		RBM4B	7.56939	0.000286375	9	Signatures in G-II
AGPAT3	2.33831	0.023793	14	Signatures in G-I		ALKBH5	3.32121	0.00183598	10	Signatures in G-II
PPIL2	2.22876	0.00876622	14	Signatures in G-I		AHCYL2	2.59012	0.0139124	10	Signatures in G-II
CRYL1	2.25615	0.00454663	14	Signatures in G-I		KIF22	7.10745	0.000194082	13	Signatures in G-II
CDC42EP1	2.42891	0.0315195	13	Signatures in G-I		RBM10	2.10977	0.000316781	14	Signatures in G-II
RNF130	2.74331	0.0297621	10	Signatures in G-I		FYTTD1	2.40364	0.000369385	14	Signatures in G-II
PIEZO1	7.14855	0.0224158	12	Signatures in G-I		TXLNG	3.8201	0.0243331	9	Signatures in G-II
WDR6	10.8914	0.0402204	3	Signatures in G-I		LSM7	3.97333	0.00347113	11	Signatures in G-II
IDH2	2.06054	0.000502332	16	Signatures in G-I		LIMD2	2.53528	0.0187957	10	Signatures in G-II
HPGDS	26.905	0.00196915	6	Signatures in G-I		NUP50	4.96931	0.000364159	14	Signatures in G-II
TMCC3	4.40096	0.000138458	14	Signatures in G-I		ROCK1	2.34322	0.00349148	14	Signatures in G-II
SFT2D3	2.12915	0.0415983	12	Signatures in G-I		FGL2	6.50366	0.000930147	9	Signatures in G-II
MAD2L1BP	1592.62	0.00187759	4	Signatures in G-I		NDUFS6	3.06126	0.00119838	12	Signatures in G-II
RPLP0	2.07823	6.1182e-08	16	Signatures in G-I		SRRT	2.68253	1.31698e-09	14	Signatures in G-II
AP3M1	3.31211	1.89487e-05	15	Signatures in G-I		HP1BP3	2.13645	3.14628e-06	14	Signatures in G-II
SLC25A11	2.63958	5.74444e-05	16	Signatures in G-I		LIN7C	2.19463	0.000366263	14	Signatures in G-II
NDUFB5	5.33847	8.5223e-05	14	Signatures in G-I		CDCA5	7.55649	0.00180985	9	Signatures in G-II
AP5S1	4.12403	0.0208643	7	Signatures in G-I		GNPNAT1	3.11005	0.000220619	14	Signatures in G-II
ALG1	2.68765	0.00555441	14	Signatures in G-I		EMG1	2.18185	0.00170483	14	Signatures in G-II
TFAM	9.37744	0.012419	15	Signatures in G-I		PUS7	2.32798	0.0225988	13	Signatures in G-II
ARMC9	1260.19	0.00780159	3	Signatures in G-I		BRE	4.04642	4.65079e-05	13	Signatures in G-II
FAM26E	32013.3	0.00780159	3	Signatures in G-I		AKAP8	2.59353	0.000624108	13	Signatures in G-II
FUCA2	2.20795	0.0247661	11	Signatures in G-I		BAG5	2.40287	0.020865	14	Signatures in G-II
NAPG	2.66282	4.01744e-07	16	Signatures in G-I		COL5A2	2.58285	0.00457278	14	Signatures in G-II
DHRS7B	3.65931	0.039127	11	Signatures in G-I		TES	2.92095	0.000167715	14	Signatures in G-II
NDUFAF6	14.8424	0.00991961	4	Signatures in G-I		RBM7	2.58553	0.00201892	12	Signatures in G-II
GNE	5.69076	0.0394984	10	Signatures in G-I		EIF3G	2.83438	2.86585e-07	14	Signatures in G-II
METTL21D	644	0.0322078	2	Signatures in G-I		DAXX	3.57506	0.00563026	10	Signatures in G-II
FN3KRP	2.3499	0.00687556	16	Signatures in G-I		ADNP	2.92947	0.000384046	14	Signatures in G-II
MLEC	2.07574	0.000890508	16	Signatures in G-I		IRF2BPL	3.01375	1.48816e-05	14	Signatures in G-II
DESI2	1080.25	0.0322078	2	Signatures in G-I		CKS1B	6.20154	0.000725968	8	Signatures in G-II
ECHDC1	2.18305	3.75595e-05	16	Signatures in G-I		MOB1A	2.21224	0.00131958	13	Signatures in G-II
TGFBRAP1	29.1562	0.00991961	4	Signatures in G-I		SRRM2	2.90392	8.47636e-08	14	Signatures in G-II
PCCB	2.81469	0.0131929	14	Signatures in G-I		ZNF638	3.18654	0.000753769	14	Signatures in G-II
NSMAF	3.44218	0.027064	7	Signatures in G-I		CD2BP2	2.29294	0.00214027	14	Signatures in G-II
RAB34	2.46335	0.00325427	15	Signatures in G-I		BST2	2.44186	0.00533063	13	Signatures in G-II
EGFR	2.14462	0.00213388	16	Signatures in G-I		RIOK1	4.39829	0.00620554	11	Signatures in G-II
TNPO3	4.1176	4.18775e-06	16	Signatures in G-I		CD59	13.3284	0.00656996	7	Signatures in G-II
HCK	2.17039	0.0126864	15	Signatures in G-I		PIH1D1	2.15494	0.015037	14	Signatures in G-II
GPCPD1	4.2851	0.022402	7	Signatures in G-I		SLAIN2	29.4106	2.62433e-05	14	Signatures in G-II
PSEN1	4.31272	0.00782983	9	Signatures in G-I		CCDC88C	8.47446	0.015945	8	Signatures in G-II
ITFG3	5.21025	0.00347302	9	Signatures in G-I		GEMIN2	43.3624	0.00101133	6	Signatures in G-II
ST7	10.3929	0.0402204	3	Signatures in G-I		RBM5	4.15192	0.000212672	14	Signatures in G-II
ELMOD2	10.5858	2.6652e-05	14	Signatures in G-I		PDLIM1	2.06832	6.09903e-06	14	Signatures in G-II
FAM26F	1285.25	0.0322078	2	Signatures in G-I		ISG20L2	2.11841	0.000418108	12	Signatures in G-II
SLC25A40	11.1301	0.0393894	4	Signatures in G-I		INTS12	9.13916	0.00368453	7	Signatures in G-II
GPX4	2.21036	0.000879433	16	Signatures in G-I		CGGBP1	2.255	0.0475437	10	Signatures in G-II
GTF3C4	5.10563	0.000361867	15	Signatures in G-I		SETX	5.30413	0.0088679	8	Signatures in G-II
AP3D1	3.07619	1.92919e-09	16	Signatures in G-I		TRMT6	4.83101	1.64039e-05	14	Signatures in G-II
SDHA	2.53392	1.42735e-05	16	Signatures in G-I		PTX3	2.38081	0.0264757	11	Signatures in G-II
ITGA1	2.5114	0.00353354	16	Signatures in G-I		ZC3HAV1L	2.93188	0.0176158	10	Signatures in G-II
KCMF1	2.09108	0.0460643	13	Signatures in G-I		PRPF40A	2.107	2.61408e-05	14	Signatures in G-II
MAP3K7	3.44821	0.00738967	12	Signatures in G-I		CMPK2	3.03474	0.00518578	14	Signatures in G-II
TMED5	3.56856	7.9096e-07	16	Signatures in G-I		RBM14	2.54567	7.77455e-05	14	Signatures in G-II
LPCAT4	6.97948	0.00246466	10	Signatures in G-I		IRF2BP1	2.60037	6.68496e-05	14	Signatures in G-II
NCKIPSD	2.02354	0.00350959	15	Signatures in G-I		PSMG1	2.94248	2.45734e-06	14	Signatures in G-II
RAB4B	2.16635	0.0181751	12	Signatures in G-I		LUC7L	2.39235	0.0141299	13	Signatures in G-II
C1orf123	2.98405	0.0130263	12	Signatures in G-I		FAM208A	2.22839	0.033167	12	Signatures in G-II
MFN1	2.06626	0.0446923	13	Signatures in G-I		DNTTIP2	2.39071	0.000231174	14	Signatures in G-II
TWISTNB	3.67699	0.000698852	11	Signatures in G-I		SMTN	2.12233	0.00553405	14	Signatures in G-II
PSMB4	2.89695	2.20971e-07	16	Signatures in G-I		LIMK2	2.22266	0.0109593	8	Signatures in G-II
ISCU	797.75	0.0322078	2	Signatures in G-I		HAUS6	3.42226	0.00817138	8	Signatures in G-II
AP1G1	3.31443	3.66235e-08	16	Signatures in G-I		MAPK1IP1L	2.85874	2.03713e-07	14	Signatures in G-II
FOXRED1	3.01648	0.0268451	11	Signatures in G-I		VPS37C	2.75955	3.68581e-05	14	Signatures in G-II
EMC3	2.20362	0.00422326	15	Signatures in G-I		MTFR1	15.4079	0.000417694	9	Signatures in G-II
DDX60	2.45332	0.00543067	16	Signatures in G-I		HAUS8	23.3001	0.0147495	4	Signatures in G-II
COQ5	4.12089	0.00668739	9	Signatures in G-I		ZC3H14	12.3921	2.77862e-05	14	Signatures in G-II
AKT2	2.1959	0.00310618	14	Signatures in G-I		JAG1	7.38741	0.00123367	10	Signatures in G-II
VDAC3	3.69583	1.63157e-10	16	Signatures in G-I		AHCYL1	2.6658	0.00799519	12	Signatures in G-II
PLCH1	7.01703	3.30926e-06	13	Signatures in G-I		HINT2	3.08953	0.000726285	14	Signatures in G-II
ATP6V1A	2.13749	8.54579e-08	16	Signatures in G-I		CTDSP1	29.9893	0.000185759	9	Signatures in G-II
BRAP	2.99192	0.0074439	11	Signatures in G-I		NFXL1	2.3849	0.000882421	9	Signatures in G-II
SH3BP4	10.5171	0.010461	8	Signatures in G-I		RFX1	5.59481	0.000452189	11	Signatures in G-II
ARRB1	3.20489	0.0006751	13	Signatures in G-I		FZD6	4.43765	0.0163007	9	Signatures in G-II
TELO2	6.2009	2.64136e-07	16	Signatures in G-I		TPPP3	3.3916	0.000398815	14	Signatures in G-II
CCNT1	3.1551	0.0259703	9	Signatures in G-I		CTSS	2.26671	0.0321854	13	Signatures in G-II
MIPEP	2.18507	0.00185085	15	Signatures in G-I		SURF2	4.44129	0.00322694	6	Signatures in G-II
TCP11L1	3.79248	0.00234753	11	Signatures in G-I		SMR3B	20.7091	0.00113406	6	Signatures in G-II
RFC4	2.09035	6.88311e-05	16	Signatures in G-I		CASC3	8.22551	0.00358816	10	Signatures in G-II
MSH6	3.29415	0.0033019	16	Signatures in G-I		EIF2B5	2.12592	0.0149841	13	Signatures in G-II
RAD17	153.911	0.0402204	3	Signatures in G-I		ACP2	6.87747	0.0172638	13	Signatures in G-II
STAT6	3.02578	0.00102322	16	Signatures in G-I		CPSF2	3.0024	0.0350092	14	Signatures in G-II
VPS13C	2.07308	1.95959e-07	16	Signatures in G-I		RFC2	2.93586	0.00013039	14	Signatures in G-II
ANKRD13A	2.82378	0.000300651	14	Signatures in G-I		BRD2	5.4753	0.000529778	13	Signatures in G-II
MZT1	9.07976	4.9312e-05	10	Signatures in G-I		BTF3	2.67606	2.92878e-05	14	Signatures in G-II
USP15	2.85578	0.000134559	16	Signatures in G-I		NRP1	2.12298	0.0455079	10	Signatures in G-II
RRAGC	3.72426	0.00643583	10	Signatures in G-I		DHPS	8.00003	0.000137407	12	Signatures in G-II
BPHL	3.33882	0.00158802	14	Signatures in G-I		CNBP	2.38878	1.8464e-05	14	Signatures in G-II
TARS2	3.37747	0.0283565	14	Signatures in G-I		C5	2.37299	0.0386492	14	Signatures in G-II
CTSB	2.07669	6.88311e-05	16	Signatures in G-I		EMD	2.06971	0.000677695	14	Signatures in G-II
KBTBD2	22.4107	0.00327705	5	Signatures in G-I		CYC1	2.24604	0.00897705	14	Signatures in G-II
IBTK	1507.75	0.0322078	2	Signatures in G-I		RPL26	3.43499	0.00810858	11	Signatures in G-II
LACTB2	4.35004	0.00329042	12	Signatures in G-I		AKAP1	12.4804	0.0161923	12	Signatures in G-II
LRRC14	8.40842	0.0137391	4	Signatures in G-I		RPS19	2.53808	1.00679e-06	14	Signatures in G-II
SLC35B2	8.09693	0.0112381	5	Signatures in G-I		SMARCA5	2.05455	0.0115288	14	Signatures in G-II
ELOVL5	2.99765	0.0092803	14	Signatures in G-I		NCOA5	3.34083	3.14628e-06	14	Signatures in G-II
PSMD13	3.64292	3.3025e-07	16	Signatures in G-I		DCN	2.78059	5.08877e-05	14	Signatures in G-II
FUCA1	2.03307	0.00375943	16	Signatures in G-I		RANBP3	6.51508	2.11256e-06	14	Signatures in G-II
MCMBP	2.63106	0.00043496	16	Signatures in G-I		PLCB3	3.18254	0.000105775	14	Signatures in G-II
HEXB	3.8451	5.21784e-07	16	Signatures in G-I		IGFBP7	3.15326	0.000331156	14	Signatures in G-II
PQLC1	1547.56	0.000440479	5	Signatures in G-I		TMEM199	4.78647	0.0159461	8	Signatures in G-II
GNPDA1	2.42657	0.000604112	15	Signatures in G-I		CD5L	4.35666	0.0347335	9	Signatures in G-II
COMMD1	2.85223	0.04302	7	Signatures in G-I		CDC123	6.84318	0.00223734	9	Signatures in G-II
ACACA	2.81601	9.45916e-05	16	Signatures in G-I		UBQLN1	2.01018	1.8464e-05	14	Signatures in G-II
BRK1	3.30422	1.89487e-05	15	Signatures in G-I		INADL	3.61314	0.032265	9	Signatures in G-II
NCLN	2.95021	7.66341e-10	16	Signatures in G-I		HEATR3	2.87278	0.00138295	13	Signatures in G-II
HIP1	5.12391	0.000219856	16	Signatures in G-I		HELLS	2.25449	0.0333796	11	Signatures in G-II
GUCY1A3	4.46701	6.03969e-05	14	Signatures in G-I		DNTTIP1	2.74099	0.00140831	13	Signatures in G-II
C2CD5	6.02761	0.000304824	14	Signatures in G-I		SAFB	2.48635	1.14271e-05	14	Signatures in G-II
WDR61	2.72621	1.12598e-05	16	Signatures in G-I		LYZ	2.10008	0.000401314	14	Signatures in G-II
EHBP1L1	2.53544	0.00187286	16	Signatures in G-I		EIF1AD	5.09637	0.0012045	9	Signatures in G-II
LRRC32	11.1935	0.00171265	7	Signatures in G-I		CNN2	2.22889	0.00120877	14	Signatures in G-II
NAT14	8.59517	0.00268623	6	Signatures in G-I		CELF1	2.38651	0.00112118	14	Signatures in G-II
CAMP	2.86937	0.040063	16	Signatures in G-I		CLK2	6.57747	0.0198874	4	Signatures in G-II
PLOD2	3.8121	0.00451808	14	Signatures in G-I		HCLS1	2.31623	0.000677695	14	Signatures in G-II
SLC16A3	20.7868	0.000587026	9	Signatures in G-I		PPP1R14B	5.524	5.55159e-05	13	Signatures in G-II
SLC9A1	2.35489	0.0437025	14	Signatures in G-I		PHRF1	12.291	2.16095e-06	12	Signatures in G-II
OAS2	2.15361	0.00150716	16	Signatures in G-I		SCAMP2	2.60204	0.0111483	13	Signatures in G-II
LMBRD2	2832	0.00187759	4	Signatures in G-I		TCEA1	3.92093	4.63897e-09	14	Signatures in G-II
SIRT3	3.42277	0.000268229	15	Signatures in G-I		DOHH	2.58519	0.000808117	14	Signatures in G-II
INTS3	2.03059	0.00134301	16	Signatures in G-I		ACTR6	2.43303	0.0239362	9	Signatures in G-II
TMEM160	4.22043	0.0491969	3	Signatures in G-I		TMEM2	10.7647	0.0160176	6	Signatures in G-II
ACADS	3.29903	0.00455997	14	Signatures in G-I		ANK1	5.72253	1.43862e-05	14	Signatures in G-II
ANXA2	2.10471	1.4793e-08	16	Signatures in G-I		BRD1	40.8004	0.0351382	9	Signatures in G-II
MRPL13	2.74642	0.0139355	16	Signatures in G-I		NR2C2	11.6432	0.00299981	8	Signatures in G-II
C16orf62	16.9746	8.99821e-06	15	Signatures in G-I		VTA1	2.20192	0.000672055	14	Signatures in G-II
GNPTG	3.66338	0.0466278	4	Signatures in G-I		THRAP3	3.58636	2.22048e-09	14	Signatures in G-II
SNRPD3	2.70709	5.17397e-08	16	Signatures in G-I		CCDC12	3.07677	0.0444287	9	Signatures in G-II
TPM2	2.35279	4.17074e-05	16	Signatures in G-I		SNRNP70	2.5948	2.17756e-08	14	Signatures in G-II
POLDIP2	2.06952	8.36846e-05	16	Signatures in G-I		WBP11	3.0718	2.04891e-07	14	Signatures in G-II
HSPB11	5.62272	0.000136811	14	Signatures in G-I		PMS2	65.8056	0.00117374	5	Signatures in G-II
BIRC6	2.15512	0.0213548	16	Signatures in G-I		ECE1	2.2171	0.0030877	14	Signatures in G-II
SAR1A	2.26402	2.98943e-07	16	Signatures in G-I		AUP1	2.42039	0.0376219	14	Signatures in G-II
RRAS2	2.24737	0.00148122	14	Signatures in G-I		PCF11	15.2118	0.000401711	9	Signatures in G-II
MYOF	2.11513	1.13937e-05	16	Signatures in G-I		CEBPZ	2.33692	0.025794	14	Signatures in G-II
HK3	3.54437	5.77422e-05	16	Signatures in G-I		SH3BGRL3	2.80535	0.0084686	14	Signatures in G-II
NANS	2.20112	0.00120276	16	Signatures in G-I		UBXN4	2.61151	1.79605e-05	14	Signatures in G-II
PLSCR1	7.57089	0.000125953	11	Signatures in G-I		PPIG	2.00984	0.000479322	14	Signatures in G-II
ACSL4	3.53779	0.00162937	16	Signatures in G-I		CIZ1	4.50132	0.0290218	7	Signatures in G-II
OBSCN	34	0.0322078	2	Signatures in G-I		CLIP2	5.24444	0.00223941	13	Signatures in G-II
C6orf136	312.75	0.0322078	2	Signatures in G-I		MED19	3.69464	0.0292432	3	Signatures in G-II
LAG3	4292.12	0.0322078	2	Signatures in G-I		VAPA	2.28597	2.07562e-05	14	Signatures in G-II
ABHD6	9.48925	0.000502561	12	Signatures in G-I		WDR74	4.87695	0.000110591	14	Signatures in G-II
SLC44A1	2.515	0.00453107	15	Signatures in G-I		NHP2	2.03079	0.000438753	14	Signatures in G-II
TRIM14	2.87502	0.0445421	6	Signatures in G-I		TINAGL1	2.00946	0.00897705	14	Signatures in G-II
ARPC4	3.06377	2.56776e-07	16	Signatures in G-I		MANF	2.2951	0.000334972	14	Signatures in G-II
MCCC1	2.11117	0.0354108	16	Signatures in G-I		GNL3	2.21111	0.000129283	14	Signatures in G-II
PDS5B	3.40983	0.00201998	16	Signatures in G-I		MRPL43	2.34599	0.00454417	13	Signatures in G-II
SEPSECS	11.835	0.0162387	5	Signatures in G-I		AKAP12	6.75927	0.0113618	11	Signatures in G-II
OPA1	2.67645	0.000134559	16	Signatures in G-I		PHF2	2.52168	0.00820403	11	Signatures in G-II
SLC25A1	4.48015	5.65525e-06	16	Signatures in G-I		HMGB1	2.96516	1.71466e-09	14	Signatures in G-II
PSMD10	2.25718	0.00269409	15	Signatures in G-I		MRPL9	2.17038	0.0111483	13	Signatures in G-II
HEBP1	2.17914	0.0174522	16	Signatures in G-I		GNS	2.31497	0.000626646	14	Signatures in G-II
MYCBP	2.0423	0.00435749	15	Signatures in G-I		FLT4	3.95249	0.00155798	10	Signatures in G-II
PREX1	2.28504	0.00293917	8	Signatures in G-I		MCM5	2.58288	0.00130935	14	Signatures in G-II
SAMM50	2.80967	4.19335e-06	16	Signatures in G-I		ZNF326	3.15919	1.50299e-05	14	Signatures in G-II
PDK1	2.23539	0.00807009	16	Signatures in G-I		UFD1L	2.60799	0.000231174	14	Signatures in G-II
PTDSS2	7.12166	0.00978216	8	Signatures in G-I		DHX29	3.37019	0.000576837	14	Signatures in G-II
USP11	2.83285	0.00220258	13	Signatures in G-I		ZNF512B	4.18395	0.00112598	10	Signatures in G-II
EEF1B2	2.08689	3.92676e-06	16	Signatures in G-I		CCDC86	9.41523	3.64684e-06	13	Signatures in G-II
VKORC1L1	3.72179	0.000184479	15	Signatures in G-I		PPP1R13L	2.26098	0.000802327	14	Signatures in G-II
NUTF2	2.71608	0.000404252	16	Signatures in G-I		DDX18	2.14387	0.000231174	14	Signatures in G-II
SPG21	2.56266	0.00118146	14	Signatures in G-I		UBR2	4.11728	0.00703055	9	Signatures in G-II
EIF2B1	2.74708	4.89431e-05	16	Signatures in G-I		SAFB2	3.55056	4.42042e-06	14	Signatures in G-II
PRDX5	2.03334	1.89491e-07	16	Signatures in G-I		ANKIB1	3.45057	0.0198874	4	Signatures in G-II
PLXNB1	13.9749	0.0431491	6	Signatures in G-I		ARPC1B	3.23227	1.31698e-09	14	Signatures in G-II
PRSS22	3.34678	0.00601521	10	Signatures in G-I		FMNL1	3.32547	0.00052325	14	Signatures in G-II
GALM	5.51813	0.00110244	14	Signatures in G-I		BASP1	3.80774	0.00782905	14	Signatures in G-II
ME2	2.48662	7.12028e-07	16	Signatures in G-I		LGALS8	3.28714	0.0102983	13	Signatures in G-II
PNPLA6	2.82302	1.622e-07	16	Signatures in G-I		ECT2	7.73789	0.00961531	7	Signatures in G-II
CD82	3.21437	0.0104933	14	Signatures in G-I		GADD45GIP1	3.77924	1.81009e-05	14	Signatures in G-II
CLIC1	2.16816	9.72476e-10	16	Signatures in G-I		PKN1	3.5506	0.00793583	14	Signatures in G-II
NDUFS1	2.18986	1.42735e-05	16	Signatures in G-I		IQSEC1	3.87203	0.00322247	9	Signatures in G-II
SGMS1	42.5647	0.0402204	3	Signatures in G-I		RNGTT	2.37659	0.0033418	12	Signatures in G-II
TRAM1	3.53471	2.20169e-05	15	Signatures in G-I		CRTAP	2.20126	0.0130672	13	Signatures in G-II
SET	2.24763	0.000194138	16	Signatures in G-I		ZNF512	3.21685	0.000957798	13	Signatures in G-II
STRAP	2.17102	1.78119e-05	16	Signatures in G-I		HMGA1	2.5716	0.0240113	14	Signatures in G-II
PEX1	2.51686	0.00371828	12	Signatures in G-I		UQCRB	2.06749	0.000971833	14	Signatures in G-II
TARS	2.17537	7.12028e-07	16	Signatures in G-I		SEC16A	4.71813	1.14404e-05	14	Signatures in G-II
FCAR	2985.25	0.0322078	2	Signatures in G-I		ETV6	11.897	0.000752072	10	Signatures in G-II
PPCS	2.20785	0.000742022	15	Signatures in G-I		MRPL37	3.19693	0.00137949	14	Signatures in G-II
ILVBL	2.07536	0.00561089	16	Signatures in G-I		MICALL1	2.30337	0.0115288	14	Signatures in G-II
NDUFV2	2.30945	2.21438e-05	16	Signatures in G-I		SLC3A2	2.15717	0.014684	14	Signatures in G-II
AFG3L2	3.33197	8.31159e-09	16	Signatures in G-I		AHSG	2.66262	0.000231525	14	Signatures in G-II
PSME2	3.17406	5.3647e-07	16	Signatures in G-I		TP53BP1	3.59303	1.97486e-05	14	Signatures in G-II
LONP1	2.21686	3.75595e-05	16	Signatures in G-I		RPRD2	3.08059	4.40085e-06	14	Signatures in G-II
TSPO	2.3106	0.0090349	13	Signatures in G-I		SEPHS2	6.00351	3.80719e-06	13	Signatures in G-II
NBN	2.62032	0.00197648	16	Signatures in G-I		LIG1	2.70409	0.000137803	14	Signatures in G-II
TLR8	3.06402	0.0428796	4	Signatures in G-I		VASP	2.11838	2.74403e-06	14	Signatures in G-II
NFU1	4.85742	0.000545024	15	Signatures in G-I		MED8	3.55807	9.62758e-05	12	Signatures in G-II
TNFAIP8L2	5.10235	0.0365871	9	Signatures in G-I		AHDC1	4.42767	0.0069829	11	Signatures in G-II
ITGAX	2.40104	0.00216259	15	Signatures in G-I		STIM2	6.95838	0.00249327	9	Signatures in G-II
SYPL1	2.14036	0.000120093	16	Signatures in G-I		ARPC1A	2.29482	7.87092e-06	14	Signatures in G-II
GGCX	2.61261	0.0381862	13	Signatures in G-I		XRCC1	2.89595	9.73981e-05	14	Signatures in G-II
NSF	2.02895	9.21646e-05	16	Signatures in G-I		LTBP2	3.49678	0.00267201	14	Signatures in G-II
ARCN1	2.36316	4.92321e-08	16	Signatures in G-I		TSC22D4	9.37231	3.59088e-08	14	Signatures in G-II
HLA-DQA1	3.91035	0.00776774	12	Signatures in G-I		RBFOX2	3.62516	0.0030375	12	Signatures in G-II
APOBEC3B	5.17993	0.00343831	9	Signatures in G-I		CTNNA2	12.4045	8.40324e-05	10	Signatures in G-II
C16orf58	3.07825	0.0116501	15	Signatures in G-I		KDM1A	3.09762	1.14271e-05	14	Signatures in G-II
TTYH3	10.3303	0.0361433	4	Signatures in G-I		CROCC	2.54741	0.0127805	14	Signatures in G-II
TNIP2	5.39829	0.000439368	14	Signatures in G-I		SMAD3	3.86531	0.00526053	9	Signatures in G-II
PLCD3	9.50223	0.0241309	5	Signatures in G-I		RAVER1	2.89503	1.29067e-05	14	Signatures in G-II
MRPL44	3.31131	4.71571e-06	16	Signatures in G-I		UBE2V2	3.92049	1.08814e-05	13	Signatures in G-II
ATP6V0A2	2117.5	9.97116e-05	6	Signatures in G-I		CLPTM1L	2.3935	0.0300997	14	Signatures in G-II
HM13	4.03341	1.54238e-09	16	Signatures in G-I		ZNF346	2.01495	0.0389613	10	Signatures in G-II
FECH	2.33826	0.00238729	16	Signatures in G-I		GPATCH8	2.41463	0.0409652	10	Signatures in G-II
RALGAPB	5.06251	0.00134378	13	Signatures in G-I		DDX31	3.39849	0.00147335	13	Signatures in G-II
COMMD3	3.26937	0.000110629	16	Signatures in G-I		OTUD4	2.59355	0.00693809	13	Signatures in G-II
NDUFAF1	18.5917	0.000655102	6	Signatures in G-I		CHMP7	3.43476	0.00239538	13	Signatures in G-II
C20orf27	7.44232	0.00735299	6	Signatures in G-I		ENAH	19.7473	0.0208805	14	Signatures in G-II
SLC12A4	2.05972	0.0323625	11	Signatures in G-I		NOL12	4.60048	0.000566978	12	Signatures in G-II
FUT2	2525.88	0.0322078	2	Signatures in G-I		RTN3	5.81479	0.00458612	10	Signatures in G-II
PHB2	2.33846	7.24494e-08	16	Signatures in G-I		COL3A1	2.68896	0.0264449	13	Signatures in G-II
CAB39L	2.32751	6.26846e-05	16	Signatures in G-I		ASAP1	7.72789	0.0268259	11	Signatures in G-II
PARP4	2.54274	0.000161861	16	Signatures in G-I		VWA9	4.25177	0.0412278	8	Signatures in G-II
PRKG1	2.05553	0.00426515	12	Signatures in G-I		CNN1	2.72321	0.00291177	14	Signatures in G-II
NDUFB8	2.16824	4.16363e-05	16	Signatures in G-I		URB2	2.98961	0.0171808	10	Signatures in G-II
POLR2H	2.89462	0.00963749	12	Signatures in G-I		TERF2IP	3.82769	0.000361367	14	Signatures in G-II
DGAT1	2.80159	0.00956343	12	Signatures in G-I		SCRN1	4.03728	4.4322e-06	14	Signatures in G-II
PTPLAD1	2.02985	5.64329e-05	16	Signatures in G-I		MARCKS	2.86564	0.000316515	14	Signatures in G-II
SNX15	3.17259	0.0339094	10	Signatures in G-I		MED16	2.56605	0.0312396	10	Signatures in G-II
SMDT1	1441.5	0.0322078	2	Signatures in G-I		ACYP1	3.73615	0.0332872	12	Signatures in G-II
EIF3M	2.42961	1.59525e-05	16	Signatures in G-I		MRI1	2.16053	0.0137478	13	Signatures in G-II
GNAO1	3.84962	0.0139508	9	Signatures in G-I		SMC4	4.11047	0.00364745	13	Signatures in G-II
WDR82	2.04811	0.0363599	15	Signatures in G-I		EPC2	4.84003	0.000901007	6	Signatures in G-II
NMI	2.46663	0.000771422	16	Signatures in G-I		XAF1	11.6717	0.000462037	7	Signatures in G-II
FLAD1	2.33551	0.00174651	16	Signatures in G-I		MFAP1	2.95377	0.00355217	13	Signatures in G-II
KIF11	2.99992	0.0443574	12	Signatures in G-I		ARSB	2.63135	0.0227889	6	Signatures in G-II
PSMA2	2.69219	2.56802e-08	16	Signatures in G-I		USP16	4.80014	0.0188689	5	Signatures in G-II
PRKACA	4.44918	5.20636e-06	15	Signatures in G-I		STK4	2.15111	0.000173543	14	Signatures in G-II
APBB1IP	2.52051	0.0155102	14	Signatures in G-I		AGFG1	2.56688	0.00112041	14	Signatures in G-II
CD109	2.096	0.00794556	16	Signatures in G-I		EDC3	2.2702	0.0401198	11	Signatures in G-II
QRICH1	3.66732	0.00065111	14	Signatures in G-I		YLPM1	2.7442	1.14271e-05	14	Signatures in G-II
COPZ1	2.11012	2.74284e-05	16	Signatures in G-I		DLG1	2.60663	3.27779e-05	14	Signatures in G-II
UAP1	2.73075	0.00184005	16	Signatures in G-I		SOD1	2.72501	3.14628e-06	14	Signatures in G-II
ZAP70	2.15629	0.0135843	9	Signatures in G-I		MRPS18A	3.99373	0.0181218	8	Signatures in G-II
VPS37B	3.55163	0.000187741	15	Signatures in G-I		LARP4	5.38517	1.81998e-05	14	Signatures in G-II
C9orf114	2.27918	0.0284798	13	Signatures in G-I		RPP25L	4.91428	0.0012045	9	Signatures in G-II
AAAS	2.1903	0.0158571	16	Signatures in G-I		BANF1	2.41639	0.000116992	14	Signatures in G-II
PRKACB	2.94989	0.00218823	12	Signatures in G-I		BCMO1	2.14583	0.0289019	13	Signatures in G-II
TOMM40	2.36938	2.37569e-06	16	Signatures in G-I		YBX1	2.1516	2.61408e-05	14	Signatures in G-II
NAA38	2.82495	9.09825e-05	16	Signatures in G-I		RPL7A	2.50835	1.71466e-09	14	Signatures in G-II
CLC	2.24407	0.000201973	16	Signatures in G-I		RPF1	4.41404	0.000634732	13	Signatures in G-II
VPS8	6.85241	0.00796992	10	Signatures in G-I		CHERP	2.39325	4.56588e-05	14	Signatures in G-II
MGAT2	2.18282	0.0368135	15	Signatures in G-I		MMRN2	2.83402	0.00484006	13	Signatures in G-II
ATP5H	2.20254	0.00869298	16	Signatures in G-I		HNRNPL	2.24144	8.47636e-08	14	Signatures in G-II
PCID2	3.76574	0.0132647	13	Signatures in G-I		TAF5	4.32362	1.25564e-06	14	Signatures in G-II
DHODH	2.59463	0.00286303	13	Signatures in G-I		RRP1	3.08038	0.0127126	14	Signatures in G-II
CYP20A1	2.55521	0.000329951	16	Signatures in G-I		L3HYPDH	2.3382	0.00546384	13	Signatures in G-II
NCS1	107.16	6.70571e-06	10	Signatures in G-I		NASP	4.22093	3.65061e-09	14	Signatures in G-II
GPX8	7.69908	0.0481452	11	Signatures in G-I		SNRPA	2.67911	5.45914e-07	14	Signatures in G-II
2025-03-05	2.7238	3.03043e-05	15	Signatures in G-I		KIF21A	2.82781	0.0332872	10	Signatures in G-II
CD276	3.69788	1.39813e-05	16	Signatures in G-I		ARHGAP27	7.45232	0.017493	10	Signatures in G-II
MAN1A1	3.02496	0.00198046	14	Signatures in G-I		SBF2	34.3295	0.00504132	4	Signatures in G-II
SMG9	4.84376	0.000220709	14	Signatures in G-I		CREBBP	3.72687	0.00220636	10	Signatures in G-II
UTP15	2.11267	0.0338026	14	Signatures in G-I		NSL1	8.31023	2.42324e-06	12	Signatures in G-II
C2orf76	3112.12	0.0322078	2	Signatures in G-I		ZCCHC17	20.5305	0.0031943	5	Signatures in G-II
THOC2	2.15877	0.0254408	16	Signatures in G-I		CALCOCO1	2.46495	0.0300053	9	Signatures in G-II
NCALD	8.11152	0.00207524	7	Signatures in G-I		RILP	4.19377	0.0263847	5	Signatures in G-II
NCBP2	2.81636	0.00348154	9	Signatures in G-I		FHL2	6.00947	1.4124e-05	13	Signatures in G-II
TAPBP	3.40108	0.000258603	15	Signatures in G-I		INO80E	46.4017	2.56181e-06	8	Signatures in G-II
RHBDD2	3180.12	0.00187759	4	Signatures in G-I		ZMAT2	5.82565	0.000103201	10	Signatures in G-II
EFHD2	2.99733	1.42735e-05	16	Signatures in G-I		WAC	63.1601	1.30932e-06	9	Signatures in G-II
SLC25A24	2.86657	2.40384e-09	16	Signatures in G-I		DNAJB14	5.51618	0.00614448	11	Signatures in G-II
GYG1	2.16448	6.23497e-05	16	Signatures in G-I		LOC100996504	949.429	0.0186515	2	Signatures in G-II
SPRYD4	3.11407	0.00162334	11	Signatures in G-I		NFIX	5.95016	0.000330126	12	Signatures in G-II
TRABD	2.59047	0.00117165	13	Signatures in G-I		SEMA4B	2.01008	0.019517	7	Signatures in G-II
PLOD3	2.60664	0.00728697	16	Signatures in G-I		HMGA2	9550.14	0.0186515	2	Signatures in G-II
ATL1	8.74829	0.00928965	5	Signatures in G-I		FOLR2	4.26268	0.00653986	8	Signatures in G-II
CYTB	10.1093	9.6777e-06	11	Signatures in G-I		PCIF1	6.68812	0.00162809	9	Signatures in G-II
SEC31A	2.02676	1.22429e-08	16	Signatures in G-I		TAF3	644.357	0.003484	3	Signatures in G-II
RNF213	2.38565	0.000101425	16	Signatures in G-I		TUBGCP6	10.7535	0.00356704	5	Signatures in G-II
NUP160	4.49502	5.25289e-07	16	Signatures in G-I		LLPH	18.2859	1.17902e-05	9	Signatures in G-II
WDR43	2.54458	0.00368906	16	Signatures in G-I		ZMYM2	2.51723	0.0318921	10	Signatures in G-II
CD47	2.01915	0.0268887	9	Signatures in G-I		ING4	799.429	0.0186515	2	Signatures in G-II
CCT2	2.14461	1.1819e-07	16	Signatures in G-I		ICAM5	171.891	0.000793102	5	Signatures in G-II
PAIP1	3.34706	6.06733e-07	16	Signatures in G-I		CDCA8	14.6033	0.000204978	9	Signatures in G-II
PRKCZ	532.688	0.00780159	3	Signatures in G-I		TBCB	2.13038	0.00180982	13	Signatures in G-II
SFXN3	6.98077	1.62564e-05	16	Signatures in G-I		ANKRD54	21.3917	0.0233121	3	Signatures in G-II
HEXA	3.8399	4.47648e-07	16	Signatures in G-I		ARHGEF12	3.14092	0.000119809	14	Signatures in G-II
CTBP1	2.5678	0.000147634	16	Signatures in G-I		BLOC1S6	4.3556	0.00676069	5	Signatures in G-II
PMPCB	2.17426	4.16363e-05	16	Signatures in G-I		CDC42EP5	5.84195	0.000344363	9	Signatures in G-II
HEATR2	3.76779	0.026024	15	Signatures in G-I		PRR4	3230.86	0.0186515	2	Signatures in G-II
MTHFD1L	4.18267	6.0429e-06	16	Signatures in G-I		GEMIN8	8.01213	0.017563	5	Signatures in G-II
MCTS1	3.90636	4.96109e-07	16	Signatures in G-I		CSNK1E	43.3122	0.000132038	6	Signatures in G-II
NUDT16L1	2.30062	0.0201146	12	Signatures in G-I		CFD	12.6872	0.00748672	10	Signatures in G-II
CCDC9	3.18029	0.0113195	14	Signatures in G-I		ST6GAL1	19.3334	0.0321546	5	Signatures in G-II
SYNE1	7.12708	0.000232005	14	Signatures in G-I		LRRC8D	2.5728	0.00307717	7	Signatures in G-II
SEC11A	2.90827	4.35787e-08	16	Signatures in G-I		PIGG	31.342	0.0108578	6	Signatures in G-II
DYNC1LI1	2.20616	0.000390725	16	Signatures in G-I		LIN52	1163	0.0186515	2	Signatures in G-II
FBXL18	7.67072	0.0179177	14	Signatures in G-I		MFAP5	61.5644	1.3324e-05	9	Signatures in G-II
CYGB	2.84647	0.0393192	12	Signatures in G-I		TP53BP2	10.1905	0.00023334	10	Signatures in G-II
STAT2	2.19101	9.21646e-05	16	Signatures in G-I		NPEPL1	2.47128	0.00598042	13	Signatures in G-II
EXOSC5	4.69875	0.000259346	16	Signatures in G-I		ELP5	20.2518	2.35212e-06	10	Signatures in G-II
COPS6	2.17957	0.00916725	14	Signatures in G-I		IREB2	2.198	0.0340318	7	Signatures in G-II
ADI1	5.98135	0.0162778	12	Signatures in G-I		ACADSB	6.14445	0.00021473	11	Signatures in G-II
GDAP2	2.23776	0.0473392	10	Signatures in G-I		ZCCHC10	3.43406	0.00462722	7	Signatures in G-II
LNPEP	3.8011	0.000241003	16	Signatures in G-I		CCDC71L	207.993	0.00051618	7	Signatures in G-II
RECQL4	559	0.0322078	2	Signatures in G-I		PARS2	7.91179	0.00493481	5	Signatures in G-II
FAM213A	2.54855	0.000253661	16	Signatures in G-I		EXOSC1	3.71198	0.000109646	11	Signatures in G-II
HSD17B4	2.3368	0.000390725	16	Signatures in G-I		CLTB	5.55956	0.0358575	7	Signatures in G-II
NDUFA9	2.24836	1.40929e-06	16	Signatures in G-I		BLOC1S5	332.494	0.000114829	6	Signatures in G-II
TBC1D9B	3.29862	0.00151743	15	Signatures in G-I		NFRKB	15.9017	7.21433e-06	8	Signatures in G-II
ORC3	3.36182	0.0129482	11	Signatures in G-I		SP1	2.88192	0.000576227	14	Signatures in G-II
NECAP2	2.09972	3.46929e-06	16	Signatures in G-I		RGCC	43.9859	0.000904951	5	Signatures in G-II
KIAA1279	2.84416	0.0176697	11	Signatures in G-I		KLK10	3.90806	0.0383241	12	Signatures in G-II
NIT2	2.12056	1.98694e-05	16	Signatures in G-I		AVEN	8.42871	0.000658508	8	Signatures in G-II
PDE6D	2.11595	0.010784	13	Signatures in G-I		SENP1	2.02124	0.0292432	3	Signatures in G-II
ANTXR2	5.55916	0.00614167	10	Signatures in G-I		MSRB3	3.59667	0.0223284	7	Signatures in G-II
HMMR	84.9473	0.000157375	7	Signatures in G-I		PLEKHF2	10.2021	0.00010096	9	Signatures in G-II
NDUFAF7	2.34275	0.0230842	12	Signatures in G-I		IGFBP4	4.84703	0.000242553	7	Signatures in G-II
UBE4A	2.50095	0.0101687	15	Signatures in G-I		POP4	5.80403	0.000113224	11	Signatures in G-II
SPNS1	3.30101	0.000481258	14	Signatures in G-I		STK17A	25.057	0.00504132	4	Signatures in G-II
KPNA4	2.61865	2.62039e-06	16	Signatures in G-I		RMI2	3.34784	0.00949101	9	Signatures in G-II
TMEM97	6.47452	0.00062621	11	Signatures in G-I		ASPSCR1	3.28041	1.51544e-05	14	Signatures in G-II
ALOX5AP	5.55366	0.000738603	10	Signatures in G-I		RNF220	10.1144	2.1891e-06	11	Signatures in G-II
BHLHE40	9.12919	0.0491969	3	Signatures in G-I		CAMSAP3	5.27556	0.00165977	13	Signatures in G-II
GHDC	2.35431	6.57543e-05	16	Signatures in G-I		SDF2	6.9654	0.000153362	10	Signatures in G-II
NDUFB7	2.50111	0.000845233	13	Signatures in G-I		MED25	5.11615	0.0495638	6	Signatures in G-II
CA12	3.60066	0.00831857	12	Signatures in G-I		RASSF2	4.45554	0.0486885	4	Signatures in G-II
PIGU	4.1729	0.00916535	9	Signatures in G-I		FCHSD1	2.57449	0.00241899	10	Signatures in G-II
HGSNAT	21.5232	0.00843905	5	Signatures in G-I		RSRC2	5.50526	0.000254974	8	Signatures in G-II
PTDSS1	2.26753	0.000405346	16	Signatures in G-I		PTPRK	2.31298	0.00965848	11	Signatures in G-II
CD300A	7.67326	0.0259062	6	Signatures in G-I		PRDM10	33.8475	1.26244e-09	13	Signatures in G-II
SMEK2	8.00123	0.000448262	11	Signatures in G-I		TMUB1	569.429	0.0186515	2	Signatures in G-II
GAK	2.58532	0.032877	16	Signatures in G-I		ARMC5	5.19303	0.000417694	9	Signatures in G-II
TSPAN14	18.8993	0.00991961	4	Signatures in G-I		GFOD1	19.9088	0.0261325	3	Signatures in G-II
TRA2A	2.78069	0.000625504	14	Signatures in G-I		TMEM68	2.60206	0.0127119	11	Signatures in G-II
TOR1B	2.77551	0.000275918	16	Signatures in G-I		PTER	8.61349	0.00906966	10	Signatures in G-II
FAM3A	625.25	0.0322078	2	Signatures in G-I		POLR2M	77.8322	0.0207598	3	Signatures in G-II
GYS2	6.00808	2.34947e-05	12	Signatures in G-I		D2HGDH	2397.86	0.0006415	4	Signatures in G-II
ARHGAP18	3.02656	0.0481452	11	Signatures in G-I		CHD8	9.99988	1.84352e-05	12	Signatures in G-II
SPG11	4.60083	0.000507823	12	Signatures in G-I		SGK223	3.75644	0.00704785	8	Signatures in G-II
TAOK3	2.4323	0.00022343	16	Signatures in G-I		CDCA3	702.286	0.0186515	2	Signatures in G-II
PCYOX1	2.15322	6.84639e-05	16	Signatures in G-I		BLM	11.0359	0.0261325	3	Signatures in G-II
ATP6V1F	2.72471	0.0193627	13	Signatures in G-I		SLC38A10	3.43502	0.0100208	10	Signatures in G-II
NAV2	5.78654	0.0162387	5	Signatures in G-I		ADIRF	4.01752	0.000873361	12	Signatures in G-II
TRIP13	3.9533	0.00138765	16	Signatures in G-I		TBC1D24	21.8827	0.00828726	7	Signatures in G-II
GBP5	3.01321	0.0317097	14	Signatures in G-I		KIAA0907	6.99508	0.00322694	6	Signatures in G-II
EXOC5	2.39674	4.51954e-05	16	Signatures in G-I		MKL2	4.27422	0.00096626	9	Signatures in G-II
SURF4	3.7208	1.93761e-06	16	Signatures in G-I		HMG20B	41.6561	4.99923e-05	8	Signatures in G-II
PTPN2	3.0858	0.00978724	11	Signatures in G-I		CFP	86.715	0.000132038	6	Signatures in G-II
PTPMT1	14.995	0.00410559	7	Signatures in G-I		FRMD6	2.82289	0.0321184	11	Signatures in G-II
MIS12	5.47945	0.0103474	9	Signatures in G-I		BRD7	13.2586	0.000801924	6	Signatures in G-II
TUBGCP4	2.4882	0.0278451	6	Signatures in G-I		USF1	10.0477	1.97601e-06	11	Signatures in G-II
YES1	3.46325	8.07639e-06	16	Signatures in G-I		CHPF2	31.5063	0.00397895	5	Signatures in G-II
RUFY2	3.26119	0.00710045	12	Signatures in G-I		ZNF385A	6.92973	0.00036968	13	Signatures in G-II
NUDT3	3.75971	0.0226372	8	Signatures in G-I		ARHGAP21	5.36792	0.000104678	11	Signatures in G-II
COX2	4.53803	6.01297e-10	16	Signatures in G-I		PHF5A	10.4066	0.00012456	10	Signatures in G-II
COL4A6	24.4137	0.00991961	4	Signatures in G-I		BOD1L1	4.22416	8.7784e-06	13	Signatures in G-II
RAB22A	3.76291	0.00218901	11	Signatures in G-I		ZNF451	3.08458	0.00676069	5	Signatures in G-II
S100A12	3.71541	0.0252068	16	Signatures in G-I		NUMBL	38.843	2.00468e-06	9	Signatures in G-II
ASCC1	4.20387	2.12456e-07	16	Signatures in G-I		MAP7D2	9811.29	1.93806e-05	6	Signatures in G-II
LOC101060751	2.85595	0.0172464	10	Signatures in G-I		VGLL4	6.21796	0.017323	7	Signatures in G-II
C19orf70	7.71289	0.0361433	4	Signatures in G-I		SDK1	43.9291	0.0233121	3	Signatures in G-II
ADCK4	14.8404	4.42972e-05	10	Signatures in G-I		PI3	3.09492	0.00811989	13	Signatures in G-II
RGS19	2.91176	5.92583e-07	16	Signatures in G-I		MPI	4.86552	0.000468621	13	Signatures in G-II
LOC650157	3.17523	0.00031683	14	Signatures in G-I		PITPNM3	12.01	0.00912828	5	Signatures in G-II
GDI1	2.13407	1.622e-07	16	Signatures in G-I		NOTCH3	3.94627	7.98691e-05	13	Signatures in G-II
RBP4	2.19187	0.0378383	15	Signatures in G-I		PTPRS	2.23357	0.0137536	10	Signatures in G-II
PMPCA	4.70645	0.00644858	16	Signatures in G-I		YTHDC1	2.5604	0.000150589	14	Signatures in G-II
CDK18	21.57	0.00991961	4	Signatures in G-I		MAX	11.4998	3.68511e-05	10	Signatures in G-II
DPYSL4	3.21501	0.00487909	6	Signatures in G-I		AP3M2	4.38569	0.0402984	6	Signatures in G-II
FLII	2.39185	0.0010318	16	Signatures in G-I		GCDH	3.53832	0.0339665	12	Signatures in G-II
YME1L1	2.47976	0.0177699	13	Signatures in G-I		VASN	2.66821	0.0109101	8	Signatures in G-II
RCN3	2.05312	0.000253661	16	Signatures in G-I		CXCL13	41.4763	0.00103127	5	Signatures in G-II
CARD9	11.8215	0.000220213	9	Signatures in G-I		FAAH	988.714	0.0186515	2	Signatures in G-II
GTF2B	2.0217	0.0245821	15	Signatures in G-I		BRD8	3.81094	0.00030118	12	Signatures in G-II
WBSCR22	4.45667	2.05008e-05	15	Signatures in G-I		BCL3	3.55505	0.0157558	10	Signatures in G-II
NINJ1	20.0106	0.0188568	5	Signatures in G-I		FAM8A1	12.9081	0.00297873	6	Signatures in G-II
KPNA7	2.1338	0.022119	12	Signatures in G-I		POLA2	2.45135	0.0269784	9	Signatures in G-II
COL12A1	2.47018	0.000753928	16	Signatures in G-I		CNNM2	38.192	0.0207598	3	Signatures in G-II
LCP2	3.88086	0.000166067	16	Signatures in G-I		ZBP1	5.42032	0.014947	8	Signatures in G-II
SDHB	2.08365	7.59254e-05	16	Signatures in G-I		GNL3L	9.57914	0.00397895	5	Signatures in G-II
NCKAP1L	3.59145	3.80414e-05	14	Signatures in G-I		ZC3H8	7.68343	0.00103127	5	Signatures in G-II
PTGFRN	2.65586	0.0016347	16	Signatures in G-I		ZNF384	3.80596	0.00241899	10	Signatures in G-II
GSTM3	4.73348	0.0291016	16	Signatures in G-I		LOC100652741	14.3539	0.0233121	3	Signatures in G-II
LYN	2.27878	0.000111531	16	Signatures in G-I		CARKD	6.98966	9.99011e-06	13	Signatures in G-II
FAM179B	2.1107	0.00635766	16	Signatures in G-I		PDZD11	7.28541	5.02825e-05	13	Signatures in G-II
NELFCD	4.42686	2.72943e-05	16	Signatures in G-I		FCF1	3.39476	0.0078543	10	Signatures in G-II
TAP1	2.17679	0.00111434	16	Signatures in G-I		MPHOSPH10	2.24414	0.00137918	14	Signatures in G-II
PPP2R5E	2.43955	3.83525e-05	16	Signatures in G-I		C14orf142	2.61772	0.00369838	13	Signatures in G-II
RAB43	4.29796	0.00584858	12	Signatures in G-I		EBAG9	2.73049	0.00184149	11	Signatures in G-II
HSDL1	4.68424	5.19235e-05	13	Signatures in G-I		RGS10	2.79464	0.000973694	11	Signatures in G-II
GOLT1B	4.19827	0.000339289	13	Signatures in G-I		ATG13	6.57367	0.00768687	7	Signatures in G-II
NUDT4	9.33923	0.0445181	3	Signatures in G-I		SH2D1A	2.86671	0.0381067	7	Signatures in G-II
GUCY1B3	8.28656	0.000752091	14	Signatures in G-I		UBE2F	34139.1	1.93806e-05	6	Signatures in G-II
ALDH18A1	2.09651	1.01645e-05	16	Signatures in G-I		FBN2	8.18078	0.000365535	9	Signatures in G-II
INPP1	2.44021	0.00231155	15	Signatures in G-I		TMCO3	8.35679	0.0198874	4	Signatures in G-II
LSM3	2.16208	4.6461e-07	16	Signatures in G-I		TIMM8A	2.79888	0.000810539	12	Signatures in G-II
MLYCD	2.22951	0.0445421	6	Signatures in G-I		CCDC101	5.38224	0.00571114	9	Signatures in G-II
MGST3	3.58168	2.93712e-06	16	Signatures in G-I		DGCR14	5.02468	5.89471e-05	13	Signatures in G-II
SSR1	2.91709	4.61164e-05	16	Signatures in G-I		CNTRL	260.857	0.0186515	2	Signatures in G-II
NDUFA5	4.02096	5.17397e-08	16	Signatures in G-I		FHL3	12.3048	1.50001e-07	12	Signatures in G-II
KLRB1	2290.88	0.0322078	2	Signatures in G-I		RB1	5.27691	0.000195235	13	Signatures in G-II
KIDINS220	2.46856	0.0396635	14	Signatures in G-I		IRF9	2.30585	0.0323268	13	Signatures in G-II
NT5DC2	8.00879	0.000156913	13	Signatures in G-I		TIMELESS	5.92942	8.27427e-05	10	Signatures in G-II
TIMM17A	3283.31	0.00780159	3	Signatures in G-I		PPP1R12B	2.77342	0.0459747	6	Signatures in G-II
IPO11	4.47562	3.55877e-06	14	Signatures in G-I		MINPP1	2.2278	0.0164986	12	Signatures in G-II
UQCC	4.54501	4.66864e-06	16	Signatures in G-I		C8orf82	3.62792	0.00144366	13	Signatures in G-II
PLEKHA2	2.66713	0.0162882	10	Signatures in G-I		ZNF318	7.23249	0.00372004	9	Signatures in G-II
MCM6	2.67727	0.000232189	16	Signatures in G-I		CTDP1	5.07671	0.000990942	14	Signatures in G-II
PLS1	2.89429	2.80237e-10	16	Signatures in G-I		CD5	7.45508	0.0223585	6	Signatures in G-II
WDR3	2.30155	0.0227164	15	Signatures in G-I		ZHX2	2.41434	0.0278696	9	Signatures in G-II
PARL	35.5421	0.000107749	7	Signatures in G-I		SGPP1	3.18354	0.00134437	7	Signatures in G-II
RICTOR	3.41157	0.000131972	12	Signatures in G-I		SVIP	3.81628	0.0493941	5	Signatures in G-II
DDX10	2.04561	0.00941475	14	Signatures in G-I		HDAC7	49.0359	0.00392736	4	Signatures in G-II
PPAT	2.07232	0.00117602	16	Signatures in G-I		SORL1	2.24693	0.0418046	5	Signatures in G-II
GHITM	2.04328	0.0428796	4	Signatures in G-I		YY1	7.0959	0.000265137	8	Signatures in G-II
ACSF3	3.317	0.00069158	14	Signatures in G-I		SPAST	9.96921	0.00175322	11	Signatures in G-II
RAB35	3.0694	1.622e-07	16	Signatures in G-I		MOCS3	2.08992	0.000565546	12	Signatures in G-II
SLC1A4	2.26522	0.0142485	14	Signatures in G-I		MPP6	8.21737	0.00117039	8	Signatures in G-II
BAG2	2.65172	0.000701284	16	Signatures in G-I		NMRAL1	2.0511	0.026356	11	Signatures in G-II
TSPAN15	44.4114	0.000513601	6	Signatures in G-I		SYF2	2.34126	0.000853059	11	Signatures in G-II
CLN3	8.53482	0.0445181	3	Signatures in G-I		CFHR5	614.429	0.0186515	2	Signatures in G-II
TMED1	3.35803	4.78964e-06	16	Signatures in G-I		MRPS12	10807.9	0.0006415	4	Signatures in G-II
UGP2	2.91711	3.66464e-11	16	Signatures in G-I		PACS2	57.265	0.0207598	3	Signatures in G-II
GALNT2	3.26978	1.98694e-05	16	Signatures in G-I		UNG	12.7899	0.0133317	11	Signatures in G-II
NT5C3A	2.97753	0.00156853	16	Signatures in G-I		LOH12CR1	3.4188	0.015515	10	Signatures in G-II
NF1	7.08737	2.35755e-06	13	Signatures in G-I		IGJ	14.136	6.33749e-06	12	Signatures in G-II
HIST1H1E	2.25872	0.000773319	16	Signatures in G-I		NBR1	4.01973	0.0241253	4	Signatures in G-II
GLB1	2.36276	0.000122551	16	Signatures in G-I		MED13L	115.857	0.0186515	2	Signatures in G-II
PARG	8.59292	0.0445181	3	Signatures in G-I		C11orf54	3.25319	8.86738e-05	14	Signatures in G-II
PSMG3	3.16562	0.043274	8	Signatures in G-I		REEP4	7.56474	0.00773057	11	Signatures in G-II
ALOX5	2.33775	0.00199946	16	Signatures in G-I		SEC62	7412.93	0.003484	3	Signatures in G-II
PIK3C2A	2.78093	0.00197919	14	Signatures in G-I		LRP4	90.1429	0.0186515	2	Signatures in G-II
CUL2	3.34839	2.91575e-05	16	Signatures in G-I		CSNK1G2	26.7882	0.0207598	3	Signatures in G-II
MPZL2	2.21162	0.016361	14	Signatures in G-I		POLD3	4.11588	6.99951e-07	13	Signatures in G-II
CTSA	2.14794	0.000753928	15	Signatures in G-I		DCAF16	3.49022	0.0144742	5	Signatures in G-II
MYO1F	2.61234	1.27588e-05	16	Signatures in G-I		APOM	588.733	0.000132038	6	Signatures in G-II
CIB1	3.21777	0.0206327	8	Signatures in G-I		GGA1	2.66434	0.0351148	7	Signatures in G-II
HDHD1	4.03145	0.0291942	7	Signatures in G-I		C4orf3	18.7362	0.0100291	5	Signatures in G-II
VPS53	2.59983	0.000116971	16	Signatures in G-I		RBM23	13.6058	2.7963e-07	11	Signatures in G-II
LRP2	124	0.0322078	2	Signatures in G-I		TBC1D22A	2.87504	0.00326695	12	Signatures in G-II
PPME1	3.08306	1.14168e-05	16	Signatures in G-I		DENND1A	1081.57	0.0186515	2	Signatures in G-II
PPID	2.07257	0.000134559	16	Signatures in G-I		CDC45	1096.57	0.0186515	2	Signatures in G-II
RER1	3.23367	3.59011e-06	15	Signatures in G-I		CDK19	1295.14	0.0186515	2	Signatures in G-II
TPCN1	2.3098	0.0331111	5	Signatures in G-I		HDGFRP2	3.74977	5.08649e-05	14	Signatures in G-II
PSPH	2.83822	0.0454322	14	Signatures in G-I		RNASEH2B	3.04674	0.00407051	9	Signatures in G-II
HAUS3	205.25	0.0322078	2	Signatures in G-I		LAX1	8.80614	0.00397895	5	Signatures in G-II
NUDCD1	3.90309	0.00199536	16	Signatures in G-I		CASD1	3725.86	0.0186515	2	Signatures in G-II
PGM2L1	2.1508	0.0079213	14	Signatures in G-I		TMED8	10.7924	0.0233121	3	Signatures in G-II
DPP7	3.38867	0.000253661	16	Signatures in G-I		WDR92	3.49332	0.0015463	8	Signatures in G-II
SAE1	2.24802	0.0127856	16	Signatures in G-I		PHC3	9.22898	5.31832e-05	11	Signatures in G-II
TUBB2B	3.13099	0.0039178	10	Signatures in G-I		ALG14	11515.9	0.0186515	2	Signatures in G-II
SIN3A	2.19474	0.00722677	16	Signatures in G-I		TRO	5283	0.0186515	2	Signatures in G-II
TTC39C	4.3059	1.10444e-05	14	Signatures in G-I		NENF	3.35851	0.0044921	13	Signatures in G-II
NEDD1	3.86911	0.00300199	14	Signatures in G-I		JUND	13551.8	6.77439e-08	9	Signatures in G-II
PDCL3	2.48768	0.00112478	16	Signatures in G-I		PRNP	2.30318	0.0244777	10	Signatures in G-II
FAM91A1	2.10167	0.00255948	15	Signatures in G-I		RPP38	7.1562	0.00110731	11	Signatures in G-II
TRIM47	2.45169	0.0146186	15	Signatures in G-I		STAU2	2.19166	0.0446706	14	Signatures in G-II
CDH5	2.79042	0.00193807	15	Signatures in G-I		CR2	2725.07	0.003484	3	Signatures in G-II
STX6	3.06753	0.000173099	16	Signatures in G-I		TEX264	17.2445	3.15717e-05	7	Signatures in G-II
NR2F6	11831.3	0.000440479	5	Signatures in G-I		HID1	76.0977	0.00215056	6	Signatures in G-II
DOK2	3.93188	0.0154978	11	Signatures in G-I		SELK	28.7222	0.000793102	5	Signatures in G-II
UCHL5	2.50309	0.000276927	16	Signatures in G-I		GPX7	5.38883	0.00222074	8	Signatures in G-II
ENOPH1	5.23374	2.67574e-06	16	Signatures in G-I		ENGASE	22.5208	9.82353e-05	8	Signatures in G-II
ORAOV1	1950.81	0.00780159	3	Signatures in G-I		HDDC3	2.52488	0.0448997	4	Signatures in G-II
TMBIM6	2.75136	0.0101396	11	Signatures in G-I		BBX	12.8704	0.000961858	7	Signatures in G-II
RASA1	2.30929	0.00582739	14	Signatures in G-I		PNISR	22.7733	0.000115711	7	Signatures in G-II
IL17RA	7.65386	0.0137391	4	Signatures in G-I		INO80	27.3825	0.0207598	3	Signatures in G-II
ORMDL1	10284	0.0322078	2	Signatures in G-I		AGA	2.36246	0.0013684	14	Signatures in G-II
HARS	2.0925	9.05865e-06	16	Signatures in G-I		PCSK9	10.826	0.0413626	4	Signatures in G-II
YIF1B	3.1668	0.000320482	16	Signatures in G-I		ZMYM3	12.5614	0.000364412	8	Signatures in G-II
MTMR14	3.13731	0.0267169	9	Signatures in G-I		ZNF511	2.33765	0.0265235	4	Signatures in G-II
GINS2	3.50797	0.00172461	10	Signatures in G-I		CCNA2	6.40883	0.036288	6	Signatures in G-II
PET112	5.60315	0.000366306	12	Signatures in G-I		BRAF	6.12541	8.27427e-05	10	Signatures in G-II
ACAD9	3.90924	2.00493e-06	16	Signatures in G-I		CASKIN2	4.48198	0.000880553	8	Signatures in G-II
MED30	2.6562	0.0197976	13	Signatures in G-I		ABL1	22.111	2.73823e-05	7	Signatures in G-II
CRNKL1	4.57133	3.52548e-05	16	Signatures in G-I		ZC3H11A	2.97205	0.000145075	13	Signatures in G-II
PSMB3	2.63791	2.20971e-07	16	Signatures in G-I		CXorf56	7.46198	3.82947e-06	12	Signatures in G-II
GBP1	2.2187	0.00678867	16	Signatures in G-I		YIPF4	6.61043	0.0017178	10	Signatures in G-II
CERS2	3.50713	0.00819921	13	Signatures in G-I		C1RL	7.25447	0.00078074	9	Signatures in G-II
PRDX4	2.83824	1.54238e-09	16	Signatures in G-I		RPS27L	5.37316	0.000456502	11	Signatures in G-II
RECQL	2.38265	3.75595e-05	16	Signatures in G-I		PPP1R2	6660	0.0006415	4	Signatures in G-II
NDUFB9	2.11133	0.0381546	16	Signatures in G-I		GTF2E1	2.17839	0.00151536	12	Signatures in G-II
HSPD1	2.24405	2.21438e-05	16	Signatures in G-I		ZNF629	4.45861	0.0261325	3	Signatures in G-II
APOBEC3G	7.38951	0.000329393	12	Signatures in G-I		HERPUD1	4542.93	0.003484	3	Signatures in G-II
NME3	2.022	0.000405346	16	Signatures in G-I		PGGT1B	2.50286	0.0422677	7	Signatures in G-II
BOLA3	8702.69	0.00780159	3	Signatures in G-I		TCEAL3	2583	0.0186515	2	Signatures in G-II
PTPRE	2.59802	0.00114143	15	Signatures in G-I		CADM1	4.22804	0.0261325	3	Signatures in G-II
IL4I1	3.01645	0.000575552	15	Signatures in G-I		ALKBH6	7.82375	0.000901007	6	Signatures in G-II
ACSF2	3.24348	0.0116259	8	Signatures in G-I		C1QA	4.60378	0.00255421	7	Signatures in G-II
MMP11	6.22282	0.0455936	7	Signatures in G-I		KLC4	15.7559	0.000379002	9	Signatures in G-II
RAP1GDS1	2.34559	0.00378151	16	Signatures in G-I		KIRREL	4.26987	0.020365	6	Signatures in G-II
AKTIP	4.66617	0.0271493	8	Signatures in G-I		LATS1	68.8309	0.000904951	5	Signatures in G-II
NUDT1	3.34639	0.00789703	16	Signatures in G-I		F12	7.36423	0.00329807	10	Signatures in G-II
YWHAE	2.41679	5.57308e-09	16	Signatures in G-I		HYI	3213.64	0.003484	3	Signatures in G-II
CUL4B	2.18533	0.000140426	16	Signatures in G-I		BRMS1	7.31822	0.000901007	6	Signatures in G-II
GIMAP8	8.28084	0.00159821	9	Signatures in G-I		REPIN1	70.644	0.0207598	3	Signatures in G-II
SGK196	8.96726	0.0158754	7	Signatures in G-I		AZI1	5.53243	0.00368453	7	Signatures in G-II
DDX55	3.43768	0.0221563	11	Signatures in G-I		HABP2	16.974	3.18489e-05	10	Signatures in G-II
AP2S1	3.49209	1.12598e-05	16	Signatures in G-I		GPN1	3.27378	0.00215929	9	Signatures in G-II
PQLC3	4.64785	0.0023585	9	Signatures in G-I		AAED1	1982.86	0.0006415	4	Signatures in G-II
RANBP6	2.48422	0.0066423	13	Signatures in G-I		RPS27	5.90996	0.00825021	8	Signatures in G-II
C10orf68	43.2128	0.000817436	7	Signatures in G-I		TREX1	3.62702	0.0451359	8	Signatures in G-II
LGALS9	2.16539	0.00970458	15	Signatures in G-I		TTC28	7.60407	0.0261325	3	Signatures in G-II
ND1	9.01993	1.6447e-06	13	Signatures in G-I		STX10	3.15595	0.018667	10	Signatures in G-II
OCRL	6.98112	1.06352e-05	14	Signatures in G-I		YEATS2	51.8233	0.000228261	6	Signatures in G-II
SLC30A5	2120.56	2.1637e-05	7	Signatures in G-I		COX19	5.33286	0.00211375	7	Signatures in G-II
TNC	2.15629	0.00162301	16	Signatures in G-I		ADCY3	11.2851	0.00397895	5	Signatures in G-II
FES	3.69317	0.00580028	9	Signatures in G-I		NFYA	3.86444	7.92832e-06	13	Signatures in G-II
PSMD8	3.81768	4.65735e-07	16	Signatures in G-I		ZBED1	12.7527	0.0233121	3	Signatures in G-II
DHX33	5.20913	0.0491969	3	Signatures in G-I		DSCC1	12.3928	1.62245e-06	10	Signatures in G-II
GOT2	2.1791	9.39534e-07	16	Signatures in G-I		NTRK2	8.22172	0.00569921	4	Signatures in G-II
HNRNPA1	2.21136	1.96638e-06	16	Signatures in G-I		THEM6	6.42872	0.00539227	12	Signatures in G-II
GRTP1	14.2591	0.0445181	3	Signatures in G-I		TRAPPC10	24.0127	0.00126939	6	Signatures in G-II
UQCRC2	2.3059	1.00602e-07	16	Signatures in G-I		DAP	4.87083	0.00285581	8	Signatures in G-II
FSTL1	2.85976	0.00875534	10	Signatures in G-I		RBBP9	7.47326	0.00138454	9	Signatures in G-II
LRPPRC	2.43468	3.46929e-06	16	Signatures in G-I		WDR4	2.50785	0.00919128	9	Signatures in G-II
GLA	2.48377	3.38527e-05	16	Signatures in G-I		LIME1	5.01042	0.00337324	7	Signatures in G-II
RAB32	3.46996	0.00510938	11	Signatures in G-I		PLA2G4A	4.17766	0.0102493	12	Signatures in G-II
SLC9A9	2923.38	0.0322078	2	Signatures in G-I		FOSL2	10.1112	0.000642055	7	Signatures in G-II
PLD3	5.96707	1.62422e-06	16	Signatures in G-I		SOX21	2711.57	0.0186515	2	Signatures in G-II
DOLK	4.70115	0.0014738	10	Signatures in G-I		SLBP	9.90269	0.00522838	6	Signatures in G-II
PPP3R1	2.24707	0.00612616	15	Signatures in G-I		CCNY	9.24447	0.00714388	8	Signatures in G-II
ITGA2	5.64119	1.27588e-05	16	Signatures in G-I		ZFP64	1778.57	0.0006415	4	Signatures in G-II
ERMP1	4.51777	0.00017733	16	Signatures in G-I		PTRH1	2.43716	0.00180982	13	Signatures in G-II
PRMT5	2.01438	0.0147519	16	Signatures in G-I		PODN	15.1712	0.0100291	5	Signatures in G-II
LACTB	3.09742	0.000434675	15	Signatures in G-I		CKM	7.48665	0.0261325	3	Signatures in G-II
ARFGEF2	3.10877	0.000151513	16	Signatures in G-I		BCL11B	5.34104	0.000141571	12	Signatures in G-II
EOGT	3.62056	5.16921e-05	15	Signatures in G-I		PHLPP1	5.90811	0.00117374	5	Signatures in G-II
DDB1	2.79383	7.12028e-07	16	Signatures in G-I		ATP2A1	4.7199	0.00262772	8	Signatures in G-II
SLC25A12	2.96188	1.89491e-07	16	Signatures in G-I		ZNF706	3.69924	1.3753e-05	13	Signatures in G-II
NDUFA10	3.19777	9.05865e-06	16	Signatures in G-I		EBI3	2398	0.0186515	2	Signatures in G-II
ANGPTL2	2.55298	0.0102632	10	Signatures in G-I		MRPL51	3.35142	0.00356362	6	Signatures in G-II
VPS26B	4.1997	3.65723e-05	15	Signatures in G-I		IGSF8	7.1244	0.00253852	9	Signatures in G-II
LRRC8E	3.21572	0.00197441	12	Signatures in G-I		NSUN6	1302.93	0.003484	3	Signatures in G-II
AKT1	2.90615	0.00785296	12	Signatures in G-I		ZRANB2	4.31498	0.000301275	11	Signatures in G-II
TONSL	145.875	0.0322078	2	Signatures in G-I		EFEMP2	6.28937	0.00192661	10	Signatures in G-II
SORT1	3.04034	0.00246381	15	Signatures in G-I		MUC4	5.55159	0.0472241	9	Signatures in G-II
ATP5L	4.04427	5.64967e-06	16	Signatures in G-I		CEACAM1	4.03511	0.000313783	14	Signatures in G-II
CMTM6	3.59034	0.00204737	11	Signatures in G-I		PRKAR2B	2.90576	0.00451029	11	Signatures in G-II
RARRES2	3.11126	0.0118741	10	Signatures in G-I		SOX2	2.986	0.0118709	9	Signatures in G-II
TGFBI	2.12195	0.00129745	16	Signatures in G-I		UNC119B	6.6756	0.00121265	7	Signatures in G-II
DFNA5	2.93959	0.00453947	14	Signatures in G-I		RHOC	3.65568	0.000269561	12	Signatures in G-II
EPS15	2.05219	7.59254e-05	16	Signatures in G-I		PYGO2	6.68874	0.0120714	5	Signatures in G-II
STX5	2.12708	0.000950771	15	Signatures in G-I		SOD3	2.03761	0.013049	14	Signatures in G-II
ARL3	2.85755	0.000115435	15	Signatures in G-I		CEACAM5	3.83537	5.96197e-05	14	Signatures in G-II
LMAN1	2.15551	3.92676e-06	16	Signatures in G-I		GPKOW	7.26695	2.47785e-06	13	Signatures in G-II
VPS35	2.34329	7.24494e-08	16	Signatures in G-I		DLG3	9.28854	0.00365276	8	Signatures in G-II
NXT1	25.0886	0.00991961	4	Signatures in G-I		SEC61B	26131.5	0.003484	3	Signatures in G-II
NUP37	2.5422	0.00211066	14	Signatures in G-I		ABCA13	5.63129	0.0261325	3	Signatures in G-II
PPP5C	2.50907	0.000883053	16	Signatures in G-I		AAMDC	7.57198	8.27879e-06	11	Signatures in G-II
ACVR1	1030.25	0.0322078	2	Signatures in G-I		LMCD1	3.16473	0.000135838	13	Signatures in G-II
HSPA13	2.70876	0.000583812	15	Signatures in G-I		PLK1	3.73935	0.00917243	9	Signatures in G-II
DSCR3	2.43115	0.0177465	11	Signatures in G-I		DERL3	2.73636	0.00643357	4	Signatures in G-II
ATP5D	2.19112	4.84257e-05	16	Signatures in G-I		CHD3	5.37075	2.16399e-05	12	Signatures in G-II
IKBIP	4.35993	5.02743e-06	16	Signatures in G-I		VPS72	2.03962	0.00616595	7	Signatures in G-II
CAD	2.73619	8.18498e-07	16	Signatures in G-I		TUT1	14.5273	0.00405384	8	Signatures in G-II
CARS2	8.95848	0.000149659	15	Signatures in G-I		DCAF8	14.038	0.023793	12	Signatures in G-II
CRCP	17.1271	0.0402204	3	Signatures in G-I		SETD2	953.643	0.003484	3	Signatures in G-II
TWF2	2.21648	3.52548e-05	16	Signatures in G-I		RBM38	86.1055	0.0006942	5	Signatures in G-II
FAM98B	3.28977	0.000592029	16	Signatures in G-I		ESPN	5.15945	0.0024456	8	Signatures in G-II
OPTN	2.17465	0.0013238	15	Signatures in G-I		IGFBP3	9.74656	0.00382582	9	Signatures in G-II
ALG6	2.03103	0.00762567	13	Signatures in G-I		MRPS14	2.2485	0.00395908	13	Signatures in G-II
STON2	2.87996	0.00378345	11	Signatures in G-I		SUGP1	7.97957	8.33868e-07	13	Signatures in G-II
MTO1	11.6111	0.0440078	5	Signatures in G-I		PSTPIP1	17.2706	0.000173994	6	Signatures in G-II
NOL11	2.87275	0.00756826	13	Signatures in G-I		HMGN5	9.51349	0.000400315	8	Signatures in G-II
IMP3	2.79102	0.000259793	16	Signatures in G-I		IDNK	16.4485	0.000151656	6	Signatures in G-II
SRA1	2.87318	0.00789703	14	Signatures in G-I		CDYL	4.78087	3.88405e-05	9	Signatures in G-II
TTC39B	2.35531	0.00105723	13	Signatures in G-I		SUPT20H	8409.21	0.00011408	5	Signatures in G-II
L2HGDH	2.18079	0.00813163	15	Signatures in G-I		GDE1	9.49629	5.86154e-05	9	Signatures in G-II
GOLGA7	2.60404	0.000115637	15	Signatures in G-I		MRPL27	12.0003	0.000344363	9	Signatures in G-II
STAT5B	2.64563	0.023659	15	Signatures in G-I		LIMD1	2.00494	0.0137005	12	Signatures in G-II
RTN2	1902.75	0.0322078	2	Signatures in G-I		RPL39	4.71766	0.0275044	8	Signatures in G-II
TLCD1	2112.12	0.0322078	2	Signatures in G-I		PIK3IP1	5.44616	0.0292432	3	Signatures in G-II
LAMP2	3.19756	5.3647e-07	16	Signatures in G-I		MFAP2	9.14607	3.04951e-06	12	Signatures in G-II
VPS45	2.25566	8.06488e-06	16	Signatures in G-I		SLFN11	3.07468	0.0359811	5	Signatures in G-II
COX7A2	3.1541	4.12162e-06	16	Signatures in G-I		CLP1	8.08593	0.0352279	6	Signatures in G-II
PNPT1	3.17912	4.91151e-05	16	Signatures in G-I		RBP5	22.4223	0.0207598	3	Signatures in G-II
SUPV3L1	2.21074	0.019513	16	Signatures in G-I		ALG9	3.49802	0.0170004	8	Signatures in G-II
MMP3	3.38715	0.0408736	10	Signatures in G-I		ZNF22	10.5382	0.00285739	5	Signatures in G-II
PSMD11	2.08824	2.56802e-08	16	Signatures in G-I		EFCAB14	3.34142	0.0389687	6	Signatures in G-II
COG7	3.68359	0.00226071	16	Signatures in G-I		MAZ	2032.29	0.0186515	2	Signatures in G-II
PDCL	3850.75	0.00187759	4	Signatures in G-I		COL2A1	26.6467	0.000124559	9	Signatures in G-II
COG5	3.10541	0.00233561	14	Signatures in G-I		PYURF	33.9723	0.00255323	5	Signatures in G-II
BICD2	2.10827	0.0165086	16	Signatures in G-I		SHROOM2	6.87475	0.000885637	7	Signatures in G-II
TMEM164	647.75	0.0322078	2	Signatures in G-I		SHPK	3.22775	0.0358575	7	Signatures in G-II
AGPAT6	5.14035	0.000863544	10	Signatures in G-I		TUBB2A	2.83123	0.0086175	9	Signatures in G-II
INTS8	3.80204	0.00503004	10	Signatures in G-I		RNF126	3.2561	0.00905386	9	Signatures in G-II
C9orf142	2.2651	0.0233979	15	Signatures in G-I		MZT2A	4973.5	0.00011408	5	Signatures in G-II
GOLGA1	2.06255	0.0419833	15	Signatures in G-I		SPTY2D1	7.44804	0.000625934	8	Signatures in G-II
SMCR7L	6.39593	0.0192135	6	Signatures in G-I		FGF2	4.82038	0.00368453	7	Signatures in G-II
WDR45B	3.9016	0.0089957	11	Signatures in G-I		KDM5A	17.5981	0.000151656	6	Signatures in G-II
RAB23	6.2371	0.000125382	15	Signatures in G-I		TRIM24	3.62537	0.0243331	9	Signatures in G-II
QSOX2	3.22059	0.0193267	13	Signatures in G-I		PKIG	5440.07	0.003484	3	Signatures in G-II
NUPL1	2.89943	1.29968e-05	16	Signatures in G-I		LAT2	1128	0.0186515	2	Signatures in G-II
ARMC10	2.46093	0.0373012	13	Signatures in G-I		TXNDC15	26.1017	4.62049e-08	12	Signatures in G-II
COPA	2.24083	2.62722e-11	16	Signatures in G-I		CD22	563.714	0.0186515	2	Signatures in G-II
TSN	2.76985	0.000191718	16	Signatures in G-I		FAM208B	55.1431	0.000562057	6	Signatures in G-II
GOSR1	2.0959	0.000111531	16	Signatures in G-I		CMA1	3.60238	0.00204018	13	Signatures in G-II
DFFA	2.01541	0.000883053	16	Signatures in G-I		ANXA13	7.41025	0.000183036	10	Signatures in G-II
GIMAP1	2.78693	0.0245252	13	Signatures in G-I		LRCH1	8.14294	0.0107344	8	Signatures in G-II
SNX2	4.51809	0.00768943	16	Signatures in G-I		MRPS10	3.6381	0.000522236	10	Signatures in G-II
PRG2	2.39307	0.0370579	15	Signatures in G-I		TRAF3IP3	839.429	0.0186515	2	Signatures in G-II
PPP2R5D	2.67167	0.00030212	16	Signatures in G-I		TTC9	2.5751	0.00405927	11	Signatures in G-II
ECH1	2.29404	0.00069599	16	Signatures in G-I		TAF8	5.39396	0.0219174	4	Signatures in G-II
SLC5A6	1306.33	0.000107749	7	Signatures in G-I		TLE3	2.24741	0.000104564	11	Signatures in G-II
RAP1A	2.14128	0.000505524	16	Signatures in G-I		SORBS2	2.71898	0.0147357	13	Signatures in G-II
PSMB5	2.64119	0.00212549	16	Signatures in G-I		FAM198B	687.214	0.003484	3	Signatures in G-II
SNRPG	3.65244	5.43294e-07	16	Signatures in G-I		PRMT3	3.30199	0.0340258	11	Signatures in G-II
PPP6C	3.09819	0.00464329	13	Signatures in G-I		SLC30A1	3.14452	0.000169042	12	Signatures in G-II
GFPT1	2.01246	2.69853e-06	16	Signatures in G-I		FAM101B	4.88167	0.00895267	7	Signatures in G-II
DAD1	3.60504	2.80237e-10	16	Signatures in G-I		CETN2	2.70546	0.00022066	14	Signatures in G-II
CRYZ	2.5385	3.38527e-05	16	Signatures in G-I		SNRNP48	172.286	0.0186515	2	Signatures in G-II
FAP	2.26446	0.000158928	13	Signatures in G-I		BROX	2.05765	0.0207466	13	Signatures in G-II
EXOG	13.1093	0.00127678	7	Signatures in G-I		NCOA6	7.17831	0.00493481	5	Signatures in G-II
SMPDL3B	2.73554	0.00883159	9	Signatures in G-I		MRPL41	2.15097	0.00967662	12	Signatures in G-II
CBX1	2.21977	0.00589814	13	Signatures in G-I		TYK2	6.89852	0.00215056	6	Signatures in G-II
SPTBN4	9715.25	0.0322078	2	Signatures in G-I		SOX15	7.24332	0.00176412	9	Signatures in G-II
XRCC4	2.12906	0.0135445	15	Signatures in G-I		C21orf2	20.2487	0.0233121	3	Signatures in G-II
NPRL3	79.9082	0.00231811	5	Signatures in G-I		UNC50	17.938	1.41951e-06	10	Signatures in G-II
CALR	2.31908	6.81636e-09	16	Signatures in G-I		TDP1	3.18648	0.00026101	6	Signatures in G-II
AP2M1	2.3884	1.2328e-06	16	Signatures in G-I		SIPA1L3	6.07808	0.02253	8	Signatures in G-II
FBXO30	2.11423	0.0406613	10	Signatures in G-I		NFATC3	201.571	0.0186515	2	Signatures in G-II
UQCRFS1	2.13854	0.000545512	16	Signatures in G-I		RANBP10	8.00459	1.44765e-06	13	Signatures in G-II
TCF12	2409	0.0322078	2	Signatures in G-I		CIC	14.4633	1.92759e-05	11	Signatures in G-II
SLC25A44	706.5	0.0322078	2	Signatures in G-I		KCTD18	4.5854	0.00643357	4	Signatures in G-II
DYNLT1	5.76042	0.00354048	11	Signatures in G-I		SERPINA10	4.83042	0.0436891	6	Signatures in G-II
S100P	2.2463	0.036905	11	Signatures in G-I		SCAMP4	10.036	0.000413362	7	Signatures in G-II
TMEM189	3.93051	0.000986279	12	Signatures in G-I		FNBP4	3.36266	0.0019261	11	Signatures in G-II
URGCP	6.80594	0.0108188	9	Signatures in G-I		GFER	8.88637	0.000516019	7	Signatures in G-II
EIF3L	2.1478	4.01744e-07	16	Signatures in G-I		POMGNT1	2.16677	0.0292432	3	Signatures in G-II
ATP6V0C	17.5667	0.00330616	8	Signatures in G-I		CDH11	3.6656	0.00282846	11	Signatures in G-II
ATP5O	2.02343	9.39534e-07	16	Signatures in G-I		UTP23	9.6858	3.29605e-05	8	Signatures in G-II
PPP1R21	3.26574	0.00119089	15	Signatures in G-I		CCDC43	44.7021	0.000688515	8	Signatures in G-II
TMEM50A	3.02094	0.0229411	10	Signatures in G-I		RREB1	4.37599	0.000740287	10	Signatures in G-II
ABHD16A	2.42762	0.00412974	15	Signatures in G-I		RAB3A	6.45203	0.000901007	6	Signatures in G-II
IGF2R	2.22102	0.000563044	16	Signatures in G-I		PAK1	6.56953	0.000331251	11	Signatures in G-II
C18orf8	6.02293	0.0133968	10	Signatures in G-I		MRPL52	2.20131	0.00115411	10	Signatures in G-II
VCPIP1	3.24869	0.00972558	15	Signatures in G-I		PPM1B	4.87743	0.000577759	11	Signatures in G-II
HPRT1	2.11325	0.000753928	16	Signatures in G-I		SPRR2F	5.33688	0.00255421	7	Signatures in G-II
APOB	2.25837	1.27588e-05	16	Signatures in G-I		ELOF1	27.8226	0.0133184	4	Signatures in G-II
AK3	3.18463	0.00111434	16	Signatures in G-I		MEIS1	10.381	0.0207214	5	Signatures in G-II
PPIC	4.03641	1.78873e-06	16	Signatures in G-I		ZBTB9	11.1321	0.00356704	5	Signatures in G-II
GPS1	3.08922	0.000114193	15	Signatures in G-I		MBLAC1	57.268	0.0207598	3	Signatures in G-II
RPP40	7.78478	0.0152451	6	Signatures in G-I		KRT79	2.35229	0.0418046	5	Signatures in G-II
RSBN1	2.80989	0.0113307	6	Signatures in G-I		EFS	2.12958	0.0010652	8	Signatures in G-II
ALDH3B1	3.56265	0.030729	7	Signatures in G-I		DCD	2.78596	0.0402984	6	Signatures in G-II
PANK4	2.15198	0.0477048	13	Signatures in G-I		CD58	20.9864	0.000562057	6	Signatures in G-II
ALDH2	2.48969	1.78119e-05	16	Signatures in G-I		EMC9	2.93987	0.0469332	8	Signatures in G-II
THOC3	2.07389	0.00242641	16	Signatures in G-I		DDX19A	3.9495	0.00154733	10	Signatures in G-II
TUBB8	4.80549	0.00129033	9	Signatures in G-I		LEO1	8.16899	0.000118346	11	Signatures in G-II
STAG2	4.92216	0.000179489	15	Signatures in G-I		AES	4.59941	0.000714696	9	Signatures in G-II
TBCA	2.46384	1.40929e-06	16	Signatures in G-I		ATP4A	6.02921	0.00493481	5	Signatures in G-II
NAA16	8.44797	0.00207524	7	Signatures in G-I		PPM1D	124.429	0.0186515	2	Signatures in G-II
RGP1	1367	0.00187759	4	Signatures in G-I		TTC31	1150.14	0.0186515	2	Signatures in G-II
SLC4A11	162.125	0.0322078	2	Signatures in G-I		TMEM119	17.8001	0.000131198	7	Signatures in G-II
NBAS	2.06586	0.0338026	16	Signatures in G-I		ZNF219	724.429	0.0186515	2	Signatures in G-II
RMDN1	3.93677	6.42371e-07	16	Signatures in G-I		ZCCHC3	11.5473	0.017563	5	Signatures in G-II
SUCLG1	2.08234	0.0134995	16	Signatures in G-I		MAFB	57.8895	0.0207598	3	Signatures in G-II
STXBP3	2.08674	0.00287707	16	Signatures in G-I		ANKRD46	11586.5	0.003484	3	Signatures in G-II
SLC2A1	2.27243	0.00432185	16	Signatures in G-I		GIMAP7	9.25852	0.000109646	11	Signatures in G-II
UBR4	2.98111	7.12028e-07	16	Signatures in G-I		PAPD4	3.25382	0.00815874	9	Signatures in G-II
MPC2	3.73597	0.00786104	10	Signatures in G-I		PAXIP1	257.286	0.0186515	2	Signatures in G-II
ATP6V1H	3.10555	7.17262e-06	16	Signatures in G-I		PLEKHM2	2.51989	0.00482113	9	Signatures in G-II
KNSTRN	30.8059	0.0402204	3	Signatures in G-I		ATXN3	5.63288	0.00249327	9	Signatures in G-II
TBCEL	11.6477	0.000865998	10	Signatures in G-I		ZSCAN18	448.714	0.0186515	2	Signatures in G-II
FKBP9	2.96624	7.17262e-06	16	Signatures in G-I		SLC4A7	7.32394	4.82919e-05	12	Signatures in G-II
C19orf10	4.34481	5.15385e-07	16	Signatures in G-I		DUSP11	3.58829	0.0115155	6	Signatures in G-II
GFI1	816.438	0.00780159	3	Signatures in G-I		MED29	39.9263	0.00126939	6	Signatures in G-II
MID1	5.19629	0.0222185	7	Signatures in G-I		APOF	16.4534	7.21433e-06	8	Signatures in G-II
TMED10	2.97317	9.21549e-11	16	Signatures in G-I		PIBF1	1892.21	0.003484	3	Signatures in G-II
PRKAG1	2.77483	0.00141306	14	Signatures in G-I		ATXN1	33.0627	0.00026264	7	Signatures in G-II
ZBTB8OS	3.5983	0.000113102	13	Signatures in G-I		RRAD	2.06502	0.029934	10	Signatures in G-II
ARID5B	189.625	0.0322078	2	Signatures in G-I		KLF3	82804.1	3.12276e-06	7	Signatures in G-II
COMMD4	2.30093	0.00240319	16	Signatures in G-I		PHF23	20.4882	0.000153828	8	Signatures in G-II
PYCARD	2.24832	2.08889e-06	16	Signatures in G-I		HMGCR	14.6909	0.0233121	3	Signatures in G-II
RAB15	2.88753	2.58487e-05	15	Signatures in G-I		NCOA3	41.1135	0.000489488	8	Signatures in G-II
USP9Y	3.08984	0.00151665	12	Signatures in G-I		TAF9	2.72435	0.00483813	7	Signatures in G-II
XPOT	4.41843	9.94233e-06	16	Signatures in G-I		SRPX2	3.12592	0.0254856	7	Signatures in G-II
TAGLN	3.23274	0.00129745	16	Signatures in G-I		MAP2	7.59284	0.0254856	7	Signatures in G-II
PCDH7	3.17763	0.0062709	7	Signatures in G-I		EPN3	13.2895	0.00402172	7	Signatures in G-II
SUMF1	5.41104	0.00221515	9	Signatures in G-I		MOB1B	10.7981	0.00504132	4	Signatures in G-II
MSH2	3.11982	0.000253661	16	Signatures in G-I		KPTN	82.9539	0.0207598	3	Signatures in G-II
ACAT2	2.06119	0.0363223	16	Signatures in G-I		KIAA1191	80.0221	0.0238739	8	Signatures in G-II
MTOR	2.25092	0.000120093	16	Signatures in G-I		TMEM30B	7.64538	0.0198874	4	Signatures in G-II
TRAF1	111.806	0.000513601	6	Signatures in G-I		CXCL12	48.9915	0.000132038	6	Signatures in G-II
MSN	2.28694	6.81636e-09	16	Signatures in G-I		CCNYL1	3.04426	0.020365	6	Signatures in G-II
XPO7	2.39086	0.00083121	16	Signatures in G-I		C7orf55	21964.4	0.0186515	2	Signatures in G-II
ALG3	5.86795	8.2883e-05	14	Signatures in G-I		FAM185A	4530.79	0.003484	3	Signatures in G-II
IVNS1ABP	3.36134	0.0271493	8	Signatures in G-I		DFFB	2.05726	0.0448997	4	Signatures in G-II
NUDT2	2.5203	0.0282326	11	Signatures in G-I		PASK	467.929	0.003484	3	Signatures in G-II
DERL1	3.11735	3.52548e-05	16	Signatures in G-I		CASZ1	5.33145	0.0011274	10	Signatures in G-II
CCDC88A	7.13077	0.0445181	3	Signatures in G-I		FBXO11	49.5785	0.0207598	3	Signatures in G-II
CD68	11.6116	0.00467654	6	Signatures in G-I		FOXP1	18.7742	0.0019388	6	Signatures in G-II
TAOK1	2.15787	0.00309674	15	Signatures in G-I		TANGO6	6.93385	0.0110083	5	Signatures in G-II
GOPC	2.88729	0.000349519	15	Signatures in G-I		VANGL1	8.8438	0.0202301	7	Signatures in G-II
STX4	2.05716	0.00681372	15	Signatures in G-I		MRPS17	6.25525	0.000877298	10	Signatures in G-II
CCT3	2.10342	4.54038e-09	16	Signatures in G-I		EPC1	520.857	0.0186515	2	Signatures in G-II
SCP2	2.35075	0.000342697	16	Signatures in G-I		PLIN4	26679.4	0.0186515	2	Signatures in G-II
STUB1	2.07503	0.0040437	16	Signatures in G-I		OAF	4.18159	0.0022431	8	Signatures in G-II
TSPAN1	7.03246	0.0137391	4	Signatures in G-I		POU2F1	10.3288	0.00017177	8	Signatures in G-II
ELMO2	2.43232	0.0177045	13	Signatures in G-I		CIT	42.0091	0.00257758	7	Signatures in G-II
ANPEP	2.93792	0.000207004	16	Signatures in G-I		ANG	3.74875	0.00307717	7	Signatures in G-II
FOCAD	5.31413	0.00963968	10	Signatures in G-I		FAM73B	3.57677	0.0292432	3	Signatures in G-II
PTGES2	2.9819	0.00225097	15	Signatures in G-I		DTD2	7702.21	0.003484	3	Signatures in G-II
CLPB	5.55586	0.000164073	16	Signatures in G-I		ANKRD13C	45268.7	0.0186515	2	Signatures in G-II
C19orf35	264	0.0322078	2	Signatures in G-I		CREB5	191.571	0.0186515	2	Signatures in G-II
CCDC91	19273.4	0.0322078	2	Signatures in G-I		SPON2	11.898	0.0233121	3	Signatures in G-II
RRAS	2.25781	3.38527e-05	16	Signatures in G-I		C10orf32	4.59514	0.00336705	8	Signatures in G-II
ERBB2IP	5.32541	0.000557644	16	Signatures in G-I		TFE3	18.937	0.0207598	3	Signatures in G-II
KCND1	1768.38	0.0322078	2	Signatures in G-I		ID4	12044.4	0.0186515	2	Signatures in G-II
ACSL1	3.65853	9.547e-06	16	Signatures in G-I		KRTAP13-2	7465	0.0006415	4	Signatures in G-II
PERP	2.01474	0.000609408	16	Signatures in G-I		GTF2IRD1	5547.21	0.003484	3	Signatures in G-II
NDUFA13	5.00513	2.35135e-07	16	Signatures in G-I		METTL17	3.85549	0.0056215	8	Signatures in G-II
PRDX3	3.50871	3.07036e-08	16	Signatures in G-I		PRDM2	1199.43	0.0186515	2	Signatures in G-II
GBP4	2.48186	0.00384252	14	Signatures in G-I		GPLD1	27.5676	0.000801924	6	Signatures in G-II
ATP6V0A1	5.89332	0.00134331	16	Signatures in G-I		GZMA	23.022	0.000115711	7	Signatures in G-II
MAPK14	2.5407	6.0664e-06	16	Signatures in G-I		SMAD1	8.84585	0.0108921	6	Signatures in G-II
PHLDB1	4.6645	0.0175059	12	Signatures in G-I		KNOP1	8.60104	0.000642055	7	Signatures in G-II
LRRK2	170.875	0.0322078	2	Signatures in G-I		ITPKB	7856.43	0.0006415	4	Signatures in G-II
GCA	3.25434	0.000122551	16	Signatures in G-I		NFATC1	1181.57	0.0186515	2	Signatures in G-II
ATMIN	485.25	0.0322078	2	Signatures in G-I		ZBTB38	11.1783	0.000228261	6	Signatures in G-II
CD151	4.77537	0.00365243	11	Signatures in G-I		ZNF740	785.857	0.0186515	2	Signatures in G-II
MNF1	2.10053	0.00930101	13	Signatures in G-I		SLC35E1	3.50706	0.0373748	7	Signatures in G-II
PLS3	2.41974	2.20971e-07	16	Signatures in G-I		HOMER3	5.27217	0.00110568	9	Signatures in G-II
ACOX3	3.28657	0.000248368	16	Signatures in G-I		GAS7	2351.43	0.0006415	4	Signatures in G-II
TM9SF2	2.38456	5.65525e-06	16	Signatures in G-I		SAP30	112.851	0.0006942	5	Signatures in G-II
NT5C2	2.10022	1.42735e-05	16	Signatures in G-I		C2orf69	5.90567	0.00462722	7	Signatures in G-II
FBXO6	3.18358	0.0249392	12	Signatures in G-I		MTMR9	2.57394	0.00322824	11	Signatures in G-II
WDR17	329	0.0322078	2	Signatures in G-I		ZNF687	25.0459	0.000413362	7	Signatures in G-II
ZWILCH	11.0489	0.000243362	10	Signatures in G-I		TFEB	5.69094	0.0349926	4	Signatures in G-II
SLC15A3	1012.12	0.0322078	2	Signatures in G-I		UBL7	2.81181	0.0219295	11	Signatures in G-II
NDUFA8	2.90614	0.0320878	15	Signatures in G-I		TMEM115	3299.36	0.003484	3	Signatures in G-II
FERMT2	3.1347	0.000339289	15	Signatures in G-I		FRA10AC1	4.44793	0.0292432	3	Signatures in G-II
CRYZL1	5.92187	7.17854e-05	12	Signatures in G-I		PCGF5	4.09657	0.0219174	4	Signatures in G-II
THBD	5.05894	0.000117599	15	Signatures in G-I		C15orf40	7.17456	0.0207214	5	Signatures in G-II
NDUFS2	2.155	5.81211e-05	16	Signatures in G-I		CDC20	11.7138	0.00235318	7	Signatures in G-II
BPI	5.39805	0.0130908	14	Signatures in G-I		PPP2R3A	6.55027	0.0110083	5	Signatures in G-II
TCIRG1	3.08404	2.37569e-06	16	Signatures in G-I		NKAP	6.99532	0.0372166	5	Signatures in G-II
ATL3	2.48528	6.88311e-05	16	Signatures in G-I		TFDP3	1007.93	0.003484	3	Signatures in G-II
UNC5B	130.875	0.0322078	2	Signatures in G-I		ZCRB1	17.1049	0.00106416	7	Signatures in G-II
PHYKPL	8564.5	0.00187759	4	Signatures in G-I		C6orf106	2.02888	0.0292432	3	Signatures in G-II
KIFAP3	5.82604	0.0277869	6	Signatures in G-I		MBD4	5.99662	0.00117644	7	Signatures in G-II
PRPSAP2	3.79947	4.52754e-05	16	Signatures in G-I		C11orf30	5029.29	0.0006415	4	Signatures in G-II
ALPK3	428.375	0.0322078	2	Signatures in G-I		WNT4	1866.57	0.0186515	2	Signatures in G-II
TRMT1	7.72255	0.0153702	15	Signatures in G-I		PROM2	4.16146	0.0264898	11	Signatures in G-II
HPCAL1	2.43442	4.08952e-05	16	Signatures in G-I		SENP7	26.3411	6.93259e-05	7	Signatures in G-II
MGRN1	745.25	0.0322078	2	Signatures in G-I		SMG6	6.28606	0.00748609	6	Signatures in G-II
SLC25A17	11.4952	0.000277289	11	Signatures in G-I		TRUB2	18.9196	0.0233121	3	Signatures in G-II
ESYT1	2.38636	1.87274e-11	16	Signatures in G-I		GSE1	102.622	0.000114829	6	Signatures in G-II
ABCB10	3.79238	0.00090848	13	Signatures in G-I		RABEPK	3.13392	0.0115155	6	Signatures in G-II
MRC1	3.37188	0.000876328	14	Signatures in G-I		LDLRAP1	3.98315	0.00552681	9	Signatures in G-II
PSMA5	3.51007	5.57308e-09	16	Signatures in G-I		FBXL8	3.44113	0.00609379	5	Signatures in G-II
NNT	3.83335	4.16363e-05	16	Signatures in G-I		CLIC6	14.2731	0.0120714	5	Signatures in G-II
HADHB	2.25365	1.01645e-05	16	Signatures in G-I		CWF19L2	68.816	0.0207598	3	Signatures in G-II
RAB24	13.3454	9.79273e-08	13	Signatures in G-I		LDLR	2.1233	0.0224912	11	Signatures in G-II
NCEH1	2.57161	0.000988372	16	Signatures in G-I		LENG1	1347.36	0.00392736	4	Signatures in G-II
MRPS27	2.27141	0.000110629	16	Signatures in G-I		CNOT4	4.28248	0.00215055	9	Signatures in G-II
ND3	9.56144	9.11778e-05	10	Signatures in G-I		AOAH	263.714	0.0186515	2	Signatures in G-II
NCAPG	2.66288	2.47625e-05	16	Signatures in G-I		HCFC2	7.72038	0.0120714	5	Signatures in G-II
CLDN1	3.42169	5.9513e-05	14	Signatures in G-I		LIMS2	5.67089	0.0219174	4	Signatures in G-II
CSE1L	2.00493	3.04852e-05	16	Signatures in G-I		HFE	8.97367	0.000575835	7	Signatures in G-II
AGPAT1	5.02427	5.67436e-06	15	Signatures in G-I		MADD	5.28565	5.7934e-06	12	Signatures in G-II
ARF5	2.18037	1.73486e-06	15	Signatures in G-I		ACTA2	10.2954	0.0233121	3	Signatures in G-II
ATF7	2.20744	0.0336567	9	Signatures in G-I		RBMS2	14.9564	4.1973e-05	9	Signatures in G-II
COG3	4.47872	0.00804146	14	Signatures in G-I		CENPT	889.357	0.003484	3	Signatures in G-II
UBE2S	2.8064	0.00696518	10	Signatures in G-I		RAVER2	63.7117	0.000132038	6	Signatures in G-II
MRPS26	2.03836	0.016588	13	Signatures in G-I		WBP2	4.14618	0.000740287	10	Signatures in G-II
KIAA0196	3.5196	5.17397e-08	16	Signatures in G-I		CFL2	2.08859	0.000925863	11	Signatures in G-II
TRIM22	2.02956	0.0150278	16	Signatures in G-I		CHCHD7	14.0051	0.0233121	3	Signatures in G-II
ARHGAP10	7.16507	0.00257225	8	Signatures in G-I		PINX1	13.5348	0.00445287	4	Signatures in G-II
IQGAP1	2.30113	2.14759e-10	16	Signatures in G-I		HIRIP3	13.5957	0.000540722	8	Signatures in G-II
FXYD3	2.90359	0.0430321	10	Signatures in G-I		TMEM237	6.18974	0.0148077	7	Signatures in G-II
S100A11	2.12189	2.21438e-05	16	Signatures in G-I		INCENP	29.6393	1.70997e-05	8	Signatures in G-II
PSMA6	2.33479	3.06156e-06	16	Signatures in G-I		PPDPF	5.24169	0.00110593	8	Signatures in G-II
RRP12	2.36559	0.026525	16	Signatures in G-I		NCOA2	5.9511	0.00133422	5	Signatures in G-II
TMEM167A	3.1419	1.79434e-05	15	Signatures in G-I		RHBDD1	15.0744	0.0021468	7	Signatures in G-II
CISD2	2.03968	1.13937e-05	16	Signatures in G-I		ECSIT	6.00746	0.0215382	9	Signatures in G-II
ETFDH	3.59801	0.0432077	11	Signatures in G-I		C12orf45	4.00612	0.00433456	6	Signatures in G-II
ZMPSTE24	3.32181	0.000323845	16	Signatures in G-I		CLIC5	1273	0.0186515	2	Signatures in G-II
COTL1	2.50237	0.000865931	16	Signatures in G-I		IQGAP3	2.11646	0.0270123	8	Signatures in G-II
CEP89	180.25	0.0322078	2	Signatures in G-I		CYTH3	4759.43	0.0186515	2	Signatures in G-II
INTS7	4.26943	0.000284573	13	Signatures in G-I		KRTAP3-1	7.37299	0.00143455	7	Signatures in G-II
SLC25A4	2.92638	0.000423438	14	Signatures in G-I		KRT86	3.80757	0.0150506	7	Signatures in G-II
ABCB8	19.9268	2.30135e-05	11	Signatures in G-I		TMEM131	5.05314	0.0333386	5	Signatures in G-II
IMPAD1	4.77138	0.00012266	14	Signatures in G-I		TTC14	9113	0.0186515	2	Signatures in G-II
ATP6V1C1	4.99596	8.02918e-05	16	Signatures in G-I		SFRP2	10.2808	0.0207214	5	Signatures in G-II
MMP8	3.00923	0.00377065	16	Signatures in G-I		GATAD1	6.03871	0.0138219	6	Signatures in G-II
GALK2	2.09216	0.011913	13	Signatures in G-I		OFD1	1920.14	0.0186515	2	Signatures in G-II
ADAMTS17	2364.62	0.0322078	2	Signatures in G-I		DHX35	2.88784	0.00748609	6	Signatures in G-II
HDAC2	2.06508	0.000110841	16	Signatures in G-I		CFHR1	4.74224	0.00643357	4	Signatures in G-II
ATG4B	3.05866	0.00240453	14	Signatures in G-I		RNF113A	3.63326	0.00280458	7	Signatures in G-II
MAP3K4	3.0662	0.0102054	13	Signatures in G-I		EHMT1	7.12179	0.00211375	7	Signatures in G-II
PELO	5.09234	9.20853e-05	14	Signatures in G-I		IFT81	101.571	0.0186515	2	Signatures in G-II
PGM3	2.03975	0.0021704	16	Signatures in G-I		KLK5	8337.14	0.0006415	4	Signatures in G-II
						TOPBP1	145.143	0.0186515	2	Signatures in G-II
						PABPC1L	26663.7	0.0186515	2	Signatures in G-II
						SS18L2	2984.43	0.0186515	2	Signatures in G-II
						KMT2C	10.4045	0.000242389	7	Signatures in G-II
						ARHGAP31	955.071	0.003484	3	Signatures in G-II
						MIB1	5.32985	0.0292432	3	Signatures in G-II
						FIG4	5.96314	0.0448997	4	Signatures in G-II
						TFDP1	1650.14	0.0186515	2	Signatures in G-II
						MDK	2118.71	0.0186515	2	Signatures in G-II
						TRAF3IP2	9.295	0.00912828	5	Signatures in G-II
						ZNF830	3.13146	0.00715661	9	Signatures in G-II
						CDKN1A	5.01089	0.00569921	4	Signatures in G-II
						COL4A3	8.05022	0.000442811	8	Signatures in G-II
						GCHFR	54.686	0.00392736	4	Signatures in G-II
						PAPOLG	13.8301	0.00285739	5	Signatures in G-II
						KAT6A	1728.71	0.0186515	2	Signatures in G-II
						ADIPOQ	7.40236	0.0198874	4	Signatures in G-II
						FNBP1L	6.86183	0.0180235	4	Signatures in G-II
						ABCB5	179.429	0.0186515	2	Signatures in G-II
						KIAA0101	11390.8	0.003484	3	Signatures in G-II
						NLRP13	262.286	0.0186515	2	Signatures in G-II
						CCDC171	2767.29	0.0186515	2	Signatures in G-II
						DUS1L	5.20473	0.0224785	5	Signatures in G-II
						GRAMD1A	254.429	0.0186515	2	Signatures in G-II
						OLFML2A	2101.57	0.0186515	2	Signatures in G-II
						PPIAL4G	1377.29	0.0186515	2	Signatures in G-II
						C16orf54	7940.14	0.0186515	2	Signatures in G-II
						MIER2	14049.4	0.0186515	2	Signatures in G-II
						CBX6	4265.07	0.003484	3	Signatures in G-II
						MKNK1	449.954	0.00285739	5	Signatures in G-II
						ALKBH3	3.25015	0.00548674	5	Signatures in G-II
						GREM1	20751.5	0.003484	3	Signatures in G-II
						VIP	1140.86	0.0186515	2	Signatures in G-II
						ASXL2	7.95991	0.0127352	6	Signatures in G-II
						LSMD1	15.2995	0.00397895	5	Signatures in G-II
						NOTCH2	4.17133	0.0286473	6	Signatures in G-II
						CCL21	7.23541	0.0138219	6	Signatures in G-II
						SDE2	18.5698	0.0133184	4	Signatures in G-II
						DIP2A	52.557	0.0133184	4	Signatures in G-II
						NFKBIA	1540.86	0.0186515	2	Signatures in G-II
						RARRES1	720.857	0.0186515	2	Signatures in G-II
						ATAT1	8.43692	0.00643357	4	Signatures in G-II
						DYRK1A	20.8369	0.00126939	6	Signatures in G-II
						MAP2K7	2.40643	0.0149579	6	Signatures in G-II
						KRTAP13-1	13.8883	0.0001994	6	Signatures in G-II
						RAD51AP1	1941.57	0.0186515	2	Signatures in G-II
						CYTH2	22.1432	0.0198874	4	Signatures in G-II
						PRSS8	4.23913	0.0448997	4	Signatures in G-II
						RBL1	3.76143	0.0198874	4	Signatures in G-II
						SLC20A2	11.8685	0.00010096	9	Signatures in G-II
						C5orf24	2624.43	0.0186515	2	Signatures in G-II
						BTN2A1	5.27884	0.0292432	3	Signatures in G-II
						MEX3D	17.9552	0.0133184	4	Signatures in G-II
						TMEM106B	8.5501	0.00101089	8	Signatures in G-II
						CTSV	12.225	0.0013179	8	Signatures in G-II
						NSRP1	1220.79	0.003484	3	Signatures in G-II
						PRR12	27.3697	0.0068433	5	Signatures in G-II
						CCDC81	174.429	0.0186515	2	Signatures in G-II
						LOC100996820	4.76443e+06	0.003484	3	Signatures in G-II
						PIP5K1C	21.8107	0.0031943	5	Signatures in G-II
						FAM32A	10.6064	0.000148624	7	Signatures in G-II
						DVL1	16.3406	0.000173994	6	Signatures in G-II
						FOSL1	5.06493	0.0256951	6	Signatures in G-II
						CDSN	6.80225	0.0333386	5	Signatures in G-II
						C20orf24	3.70282	0.0486885	4	Signatures in G-II
						C9orf41	13.4572	0.000707041	7	Signatures in G-II
						ORMDL3	8.42896	0.032135	4	Signatures in G-II
						C11orf57	1270.07	0.003484	3	Signatures in G-II
						MAFF	16.4516	0.000713035	6	Signatures in G-II
						CCDC85C	17.2845	0.000131198	7	Signatures in G-II
						SRFBP1	3.87279	0.000575835	7	Signatures in G-II
						MED9	12.4985	0.0233121	3	Signatures in G-II
						CIR1	29.3866	0.000793102	5	Signatures in G-II
						USF2	41.8505	0.0006942	5	Signatures in G-II
						IFRD1	18.7551	0.00569921	4	Signatures in G-II
						TTL	23.8002	0.000793102	5	Signatures in G-II
						RDH16	22.6452	0.0163145	4	Signatures in G-II
						CASP2	5.39942	0.0180235	4	Signatures in G-II
						RNF169	3596.43	0.0006415	4	Signatures in G-II
						ZDHHC3	1852.29	0.0186515	2	Signatures in G-II
						GMPR2	8.59444	0.00157472	8	Signatures in G-II
						KIF20B	88.8295	0.00445287	4	Signatures in G-II
						COX17	13303.4	1.93806e-05	6	Signatures in G-II
						ZNF593	7.35222	0.00857069	7	Signatures in G-II
						MTSS1L	351.571	0.0186515	2	Signatures in G-II
						B3GNT2	223.714	0.0186515	2	Signatures in G-II
						F3	9.55021	0.0243638	5	Signatures in G-II
						CLCNKB	393	0.0186515	2	Signatures in G-II
						SIRT7	75.3852	0.0006942	5	Signatures in G-II
						ZBTB7B	5998.64	0.003484	3	Signatures in G-II
						TRAPPC9	3.52629	0.0292432	3	Signatures in G-II
						TEKT4	4658.57	0.0006415	4	Signatures in G-II
						REEP5	4.35702	0.019517	7	Signatures in G-II
						NISCH	3.87612	0.00393196	6	Signatures in G-II
						WDR24	256.571	0.0186515	2	Signatures in G-II
						CNOT8	11.6775	0.00569921	4	Signatures in G-II
						C1orf106	290.857	0.0186515	2	Signatures in G-II
						APOL6	3480.14	0.0186515	2	Signatures in G-II
						DNHD1	1141.5	0.003484	3	Signatures in G-II
						KRTAP13-4	6.58271	0.00912828	5	Signatures in G-II
						PLEKHG5	251.571	0.0186515	2	Signatures in G-II
						RWDD4	7.38225	0.0021468	7	Signatures in G-II
						DTL	532.214	0.003484	3	Signatures in G-II
						CD40	2371.57	0.0186515	2	Signatures in G-II
						UBN2	9960.86	0.0186515	2	Signatures in G-II
						SDR9C7	2.33693	0.0360797	8	Signatures in G-II
						ABCD4	28.593	0.0233121	3	Signatures in G-II
						DAPK1	344.429	0.0186515	2	Signatures in G-II
						TRPV2	3.05366	0.0285488	5	Signatures in G-II
						GTF3C6	5.50802	0.00404616	7	Signatures in G-II
						PSMG4	1831.57	0.0186515	2	Signatures in G-II
						ZNF462	104.24	0.0207598	3	Signatures in G-II
						PRG3	6.08566	0.0346066	5	Signatures in G-II
						LBH	9438.71	0.0186515	2	Signatures in G-II
						ARL6IP1	21557.3	0.0186515	2	Signatures in G-II
						PRSS23	2.75772	0.0402984	6	Signatures in G-II
						SLPI	18.3843	0.0147495	4	Signatures in G-II
						B3GNT1	9.38752	0.0163145	4	Signatures in G-II
						NINL	19195.9	0.0186515	2	Signatures in G-II
						PRKRIR	5.13532	0.0292432	3	Signatures in G-II
						RPS6KA5	3.97141	0.0285488	5	Signatures in G-II
						MYO7A	131.571	0.0186515	2	Signatures in G-II
						AKR7A3	37.9839	0.0233121	3	Signatures in G-II
						EIF1B	10.2445	0.00103127	5	Signatures in G-II
						TBC1D22B	897.286	0.0186515	2	Signatures in G-II
						SLC13A4	2443.71	0.0186515	2	Signatures in G-II
						IGFBP6	14787.9	0.0006415	4	Signatures in G-II
						NRG1	1112.29	0.0186515	2	Signatures in G-II
						MPPE1	12.6229	0.0233121	3	Signatures in G-II
						IL1RL1	366.571	0.0186515	2	Signatures in G-II
						ZFAND5	3015.71	0.0006415	4	Signatures in G-II
						AMMECR1	6421.5	0.003484	3	Signatures in G-II
						LRIF1	2721.5	0.003484	3	Signatures in G-II
						NFAT5	5.64423	0.0261325	3	Signatures in G-II
						RPUSD3	10007.2	0.003484	3	Signatures in G-II
						TNRC18	237.857	0.0006415	4	Signatures in G-II
						WDR27	1228.71	0.0186515	2	Signatures in G-II
						RHBDL2	3555.79	0.003484	3	Signatures in G-II
						KRTAP3-3	95159.9	0.00011408	5	Signatures in G-II
						ZNF460	2925.86	0.0186515	2	Signatures in G-II
						BOLA1	4.9436	0.0180235	4	Signatures in G-II
						COLEC12	2225.07	0.003484	3	Signatures in G-II
						PDZD2	148.714	0.0186515	2	Signatures in G-II
						MEF2A	5114.43	0.0186515	2	Signatures in G-II
						TSEN54	70.7464	0.00504132	4	Signatures in G-II
						ANGPTL4	5223	0.0186515	2	Signatures in G-II
						ARID3A	560.857	0.0186515	2	Signatures in G-II
						TWSG1	16.3239	0.0233121	3	Signatures in G-II
						UBOX5	1009.43	0.0186515	2	Signatures in G-II
						FAM118A	2883.57	0.0006415	4	Signatures in G-II
						CCDC102A	19262.3	0.0186515	2	Signatures in G-II
						INPP5E	779.429	0.0186515	2	Signatures in G-II
						ANGPT1	677.286	0.0186515	2	Signatures in G-II
						LHFPL2	1283.71	0.0186515	2	Signatures in G-II
						EFNB2	3934.43	0.0186515	2	Signatures in G-II
						C14orf80	500.143	0.0186515	2	Signatures in G-II
						FOLR3	42382.3	0.0186515	2	Signatures in G-II
						PDCD7	1823	0.0186515	2	Signatures in G-II
						MASP2	1367.29	0.0186515	2	Signatures in G-II
						KLHL35	2976.5	0.003484	3	Signatures in G-II
						LIN9	1395.14	0.0186515	2	Signatures in G-II
						FBXL6	8.08273	0.0261325	3	Signatures in G-II
						MAK	1685.14	0.0186515	2	Signatures in G-II
						TOMM5	4155.14	0.0186515	2	Signatures in G-II
						FLRT3	2140.14	0.0186515	2	Signatures in G-II
						FAM76A	3268.64	0.003484	3	Signatures in G-II
						RELL1	5010.14	0.0186515	2	Signatures in G-II
						SLC6A9	79.6445	0.0207598	3	Signatures in G-II
						C1QTNF6	1788	0.0186515	2	Signatures in G-II
						AURKA	1132.14	0.0006415	4	Signatures in G-II
						TSPAN19	11871.6	0.0186515	2	Signatures in G-II
						C6orf15	9923	0.0186515	2	Signatures in G-II
						LPL	1173	0.0186515	2	Signatures in G-II
						KRTAP3-2	31725.9	0.0186515	2	Signatures in G-II
						MT1X	12938	0.0186515	2	Signatures in G-II
						TRIAP1	4060.86	0.0186515	2	Signatures in G-II
						LPIN2	153.714	0.0186515	2	Signatures in G-II
						ATP6V0A4	3067.29	0.0186515	2	Signatures in G-II
						DPM3	24992.3	0.0186515	2	Signatures in G-II
						SIRPB1	10786.6	0.0186515	2	Signatures in G-II
						STRADA	4495.86	0.0186515	2	Signatures in G-II
						CRTC1	9844.43	0.0186515	2	Signatures in G-II
						RTP4	1195.14	0.0186515	2	Signatures in G-II
						TMEM38B	1855.14	0.0186515	2	Signatures in G-II
						KAT5	262.286	0.0186515	2	Signatures in G-II
						EIF2AK3	753.714	0.0186515	2	Signatures in G-II
						QRSL1	283	0.0186515	2	Signatures in G-II
						CD320	4832.29	0.0186515	2	Signatures in G-II
						CHCHD10	34893	0.0186515	2	Signatures in G-II
						BARD1	160.857	0.0186515	2	Signatures in G-II
						LSM6	19136.6	0.0186515	2	Signatures in G-II
						DNAAF2	240.071	0.003484	3	Signatures in G-II
						RC3H1	223	0.0186515	2	Signatures in G-II
						CCP110	255.143	0.0186515	2	Signatures in G-II
						PNPLA3	3065.14	0.0186515	2	Signatures in G-II
						RBPJ	1185.86	0.0186515	2	Signatures in G-II
						YIPF5	4513.71	0.0186515	2	Signatures in G-II
						MFSD1	6769.43	0.0186515	2	Signatures in G-II
						EFNA1	2465.79	0.003484	3	Signatures in G-II
						PWWP2A	394.429	0.0186515	2	Signatures in G-II
						CCDC130	228	0.0186515	2	Signatures in G-II
						CCDC15	1237.29	0.0186515	2	Signatures in G-II
						POP5	39591.6	0.0186515	2	Signatures in G-II
						STXBP6	15588.7	0.0186515	2	Signatures in G-II
						SYCP1	5498	0.0186515	2	Signatures in G-II
						LMO4	1006.57	0.0186515	2	Signatures in G-II
						ZZZ3	187.286	0.0186515	2	Signatures in G-II
						FOXQ1	1716.57	0.0186515	2	Signatures in G-II
						WEE1	338	0.0186515	2	Signatures in G-II
						GLTSCR1	545.143	0.0186515	2	Signatures in G-II
						ADCK5	755.143	0.0186515	2	Signatures in G-II
						LOC100996271	5031.57	0.0186515	2	Signatures in G-II
						METTL2A	1710.14	0.0186515	2	Signatures in G-II

## Sheet: c.Pathways of G-I-G-III
Group	Pathway	Count	Genes	P value
G-I	Respiratory electron transport	29	NDUFB9; NDUFB8; UQCR10; NDUFB5; NDUFB4; NDUFAF7; NDUFAF6; NDUFAF1; NDUFAB1; NDUFV2; NDUFB10; NDUFB7; NDUFA10; NDUFA13; NDUFA6; NDUFA5; ETFDH; NDUFA9; NDUFA8; UQCRFS1; COX7A2L; ACAD9; NDUFS1; NDUFS2; NDUFS3; SDHA; SDHC; SDHB; UQCRC2	1.05e-10
	Metabolism of lipids	100	ACADVL; AGK; TM7SF2; PCCB; GNPAT; SLC25A17; NDUFAB1; SGPL1; CERS2; CPT2; INPP4A; ABCD1; MTMR3; MTMR2; RAB5A; PLBD1; HMGCL; CTSA; SLC25A1; PIK3C2A; ACOT9; ACOT7; EHHADH; OSBPL5; MLYCD; PLD3; PTGES2; ACSL1; ACSL4; PLEKHA2; MMAA; HSD17B7; HSD17B12; ACADS; TNFAIP8L2; PTPMT1; ACADM; SUMF1; DGAT1; PNPLA6; AGPAT3; ACSF2; ACSF3; PLA2G15; KDSR; TNFAIP8; ELOVL5; GPX4; MSMO1; PTDSS1; PTDSS2; AGPS; PI4KA; GL…	2.06e-09
	Oxidative phosphorylation	34	ATP6V1F; ATP6V1A; NDUFB9; NDUFB8; UQCR10; NDUFB5; NDUFB4; ATP6V1H; SDHC; NDUFAB1; NDUFV2; NDUFB10; NDUFB7; NDUFA10; NDUFA13; NDUFA6; ATP6V0C; NDUFA5; NDUFA8; NDUFA9; COX7A2; UQCRFS1; COX7A2L; TCIRG1; NDUFS1; NDUFS2; NDUFS3; ATP6V0A1; ATP6V0A2; SDHA; ATP6V1C1; SDHB; UQCRC2; COX15	3.78e-09
	Immune System	221	TAP1; KLRB1; RAB4B; ASB15; PPP3R1; STK10; AP1M1; TSPAN14; BRK1; AKT1; AKT2; TAP2; S100A11; S100A12; CANX; TRIM14; MRC1; TYROBP; COMMD3; TRIM3; DYNLT1; MAP3K7; COTL1; OAS3; OAS2; GOLGA7; IRAK2; LYN; CUL2; ZAP70; FCAR; MLEC; NCKIPSD; RAB5C; CTSA; MUC1; CTSC; TRIM22; TNIP2; GUSB; SIGLEC10; PRKDC; UBR4; CASP10; UBE4A; PLD3; PPP2CA; TUBB4B; RNF213; GAA; PTGES2; TLR8; CD300A; ELMO1; ELMO2; NIT2; ATP6V1…	1.25e-08
	Proteasome	15	PSMB9; PSME2; PSMD11; PSME3; PSMD13; PSMD12; PSMA2; PSMA6; PSMA7; PSMA4; PSMA5; PSMB5; PSMB4; PSMB3; PSMD8	3.42e-06
	CD4 T cell receptor signaling	22	PSMD8; PPP3R1; CD4; AKT1; AKT2; MAP3K7; PSMA2; PSMA6; ZAP70; PSMA4; PSMA5; MALT1; PSMA7; PSMD11; PSMD10; PSMD13; PSMD12; PSMB9; PSMB5; PSMB4; PSMB3; HLA-DQA1	0.001737
	Citrate cycle (TCA cycle)	8	IDH3A; OGDH; IDH2; SUCLG1; DLAT; SDHA; SDHC; SDHB	0.002922
	Antigen processing and presentation	12	TAP1; CD4; NFYC; TAP2; HLA-B; CALR; PSME2; PSME3; TAPBP; CTSB; HLA-DQA1; CANX	0.031956
	Type II interferon signaling (IFNG)	7	TAP1; STAT2; STAT1; HLA-B; GBP1; CYBB; PSMB9	0.034544
G-II	Metabolism of RNA	148	RPL26; PARN; TRMT61A; RRP7A; SF1; PPWD1; CWC27; PRPF3; MNAT1; SMG8; NDC1; PCF11; PTBP1; DIMT1; WDR4; HNRNPL; CHTOP; RPL35A; USP39; NUP50; CHERP; ZC3H11A; GTF2F1; SNRNP70; CSTF2T; POP1; RPL36; POP5; POP4; YBX1; NUP88; CD2BP2; SLBP; SYF2; RPS27L; RPS25; ANP32A; RPL3; EDC3; KRR1; EDC4; PDCD11; CCAR1; RNGTT; EXOSC1; EXOSC6; MAPKAPK2; EXOSC4; SRSF7; RPL7A; SRSF3; ADAR; SRSF9; LSM6; SARNP; CLNS1A; SEC1…	1.08e-33
	mRNA Splicing	53	CD2BP2; RBM5; SYF2; CSTF2T; SF1; PPWD1; CPSF7; CCAR1; PRPF3; GPKOW; CPSF2; SRSF7; SF3B2; SRSF3; PLRG1; SRSF9; HNRNPU; PRPF40A; PCF11; RBM17; HNRNPL; PTBP1; HNRNPC; HNRNPF; SUGP1; CDC5L; LSM6; LSM7; WBP11; USP39; SNRPB2; CWC27; CHERP; SART1; SNRPA; SNRPF; HNRNPUL1; DDX23; SNRNP70; GTF2F1; POLR2D; PRCC; SRRT; SRRM2; CSTF1; CSTF2; CLP1; RBM22; WDR33; PHF5A; PPIE; YBX1; CDC40	6.92e-16
	Translation	69	RPS13; RPS11; RPL37A; MRPL21; RPS27L; PARS2; RPS19; RPL5; MRPL34; RPS15A; RPS7; MRPS16; MRPS14; MRPS12; MRPS11; MRPS10; FAU; EIF2S3; EIF2S2; EIF3H; MRPL43; RPL7A; RPL28; RPL24; RPL27; RPL26; RPL21; GADD45GIP1; RPL23; EIF3G; TRIM24; MRPL50; MRPL51; MRPL52; EIF4B; SRP68; RPL3; RPS27; MRPL12; RPS25; MRPL14; MRPL15; RPL23A; RPS21; MRPL18; MRPS6; MRPS18A; MRPS18B; RPL35A; MRPL2; MRPL17; SEC61G; MRPL11…	2.79e-13
	mRNA Processing	37	CD2BP2; RBM5; CSTF1; PRPF4B; CELF2; CELF1; SF3B2; RNGTT; PRPF3; SRSF7; SRSF3; SRSF9; HNRNPU; PRPF40A; CPSF2; RBM17; HNRNPL; PTBP1; SNRNP70; SUGP2; SUGP1; DHX8; LSM7; SFPQ; SNRPA; SNRPF; SRPK2; SREK1; SNRPB2; CLP1; HNRNPC; CSTF2T; CSTF2; PHF5A; CLK2; YBX1; CDC40	4.15e-11
	Cell Cycle	97	AHCTF1; PLK1; RAD9A; MZT2A; UBE2V2; KIF2C; TPX2; LBR; NDC1; CSNK1E; LIG1; PRIM2; DYRK1A; WEE1; VRK1; BARD1; RAE1; CENPT; NUF2; LIN9; MAX; KAT5; GSK3B; NCAPH; NUP88; EMD; SIRT2; PCM1; CDKN1A; NOP10; NHP2; RFC2; DAXX; HAUS8; HAUS6; CETN2; HAUS1; NINL; INCENP; SEC13; BLM; CCP110; TUBB2A; GINS3; CDC20; NUP153; POLE3; SMC3; TFDP1; NSL1; RFC1; SMC4; POLE; PRKAR2B; ABL1; CHMP7; ZNF385A; SMC2; CKS1B; POL…	2.01e-08
	Chromatin organization	49	KDM1A; KDM1B; ASH2L; ATF7IP; SETD1A; RCOR1; EZH2; EP400; SMARCA2; ARID4B; NCOR1; ZZZ3; NCOA2; CHD3; EHMT2; SAP30; KDM5A; NCOR2; KAT6A; SAP18; NFKB2; MORF4L2; HMG20B; KMT2C; EHMT1; SUPT20H; KMT2D; PRMT3; BRD8; SMARCD1; ING4; SETD2; BRD1; KAT8; ARID1A; KAT5; TAF9; EPC1; YEATS2; DMAP1; BRMS1; PBRM1; GATAD2B; ELP5; GATAD2A; PHF2; MEAF6; CREBBP; VPS72	1.13e-06
	DNA strand elongation	11	POLA2; GINS3; RFC1; RPA3; RFC2; POLD1; MCM5; POLD3; LIG1; PRIM2; CDC45	5.83e-05
G-III	Formation of Fibrin Clot (Clotting Cascade)	7	F13B; GP1BA; GP9; GP5; FGG; FGA; FGB	2.29e-10
	Platelet Aggregation (Plug Formation)	7	ITGA2B; GP1BA; GP9; GP5; FGG; FGA; FGB	2.29e-10
	Platelet activation, signaling and aggregation	10	ITGA2B; MMRN1; GP1BA; PPBP; GP9; GP5; FGG; FGA; FGB; PF4	2.22e-07
	Platelet Adhesion to exposed collagen	3	GP5; GP1BA; GP9	2.35e-05
	Complement system	5	ITGA2B; CPN1; FGG; FGA; FGB	5.77e-05
	RAF/MAP kinase cascade	7	DUSP16; ITGA2B; SPTB; SPTA1; FGG; FGA; FGB	8.04e-05
	ECM-receptor interaction	4	ITGA2B; GP1BA; GP9; GP5	0.000634

## Sheet: d.xCell analysis
Cell type	Exp100093	Exp100108	Exp100104	Exp100100	Exp100109	Exp100111	Exp100112	Exp100114	Exp100099	Exp100116	Exp100098	Exp100118	Exp100105	Exp100103	Exp100096	Exp100094	Exp100072	Exp100068	Exp100071	Exp100074	Exp100075	Exp100076	Exp100079	Exp100088	Exp100078	Exp100077	Exp100082	Exp100081	Exp100080	Exp100085	Exp100069	Exp100086	Exp100070	Exp100073	Exp100107	Exp100087	Exp100106	Exp100095	Exp102609	Exp100113	Exp102610	Exp100117	Exp100102	Exp102606	Exp100092	Exp100084	Exp100119	Exp100090	Exp100089
NK cells	0	0	0	0	0	0	0	0	0	0.0327	0	0.093	0	0	0	0	0	0.0031	0	0	0	0.0705	0	0	0	0.1177	0	0	0	0	0	0	0	0	0	0	0	0	0.1424	0	0	0.0107	0	0	0	0	0	0	0
Megakaryocytes	0.068	0.0508	0.0396	0.0332	0	0.0443	0.0663	0.057	0	0	0.0604	0.0227	0.0789	0.0504	0.0596	0.1031	0.0816	0.1097	0.0374	0	0.0207	0.0107	0	0	0.0795	0	0.0406	0.0213	0.037	0	0.4905	0.1506	0.029	0.1184	0.0493	0.2551	0.0739	0.1084	0.0476	0.1184	0.0882	0.0465	0.0883	0.1066	0.0774	0.1551	0.0963	0.0723	0.1151
Basophils	0.2336	0.1214	0.0829	0	0.0625	0.0509	0.1891	0	0.3203	0.0618	0.0768	0	0.1862	0.0324	0.0732	0.3496	0.1397	0.2734	0.1447	0	0	0.227	0.1272	0.1285	0.0474	0.0874	0.2183	0.004	0.0422	0.1664	0.3263	0.1539	0.1433	0.1562	0	0.2181	0.0611	0.2761	0.194	0.0827	0.0191	0.1392	0.1206	0	0.1439	0.2643	0.093	0.0592	0.1404
Neutrophils	0.0794	0.0036	0.0074	0.0645	0	0.0142	0	0.0343	0.0234	0.0253	0.023	0	0.0466	0	0.0055	0.0903	0.0456	0.0003	0.0406	0	0	0.0329	0.013	0.0275	0	0.0672	0.0366	0	0.1108	0.0201	0.0198	0.0894	0.0425	0.0057	0.0077	0.1097	0.0193	0.0493	0	0	0.0011	0	0	0.0577	0	0.0429	0	0.0168	0.0471
Endothelial cells	0.0516	0	0.0549	0.0969	0.0405	0.0559	0.0232	0.02	0.012	0	0.0225	0.0482	0.0484	0	0.0274	0.1035	0.1042	0.0983	0.0926	0.0787	0.1168	0	0.0647	0.0122	0.0616	0.0823	0.0949	0.054	0.0413	0.0889	0	0.1266	0	0.0878	0.0333	0.0961	0.0626	0.0754	0.0267	0.0879	0.0316	0.0231	0.004	0.0401	0	0.0241	0.0459	0.0675	0.0275
mv Endothelial cells	0.0534	0.0248	0.0351	0.0216	0.0329	0.0443	0.0339	0.0363	0.0599	0	0.0243	0.1063	0.0205	0	0	0.1582	0.0928	0.0724	0.1014	0.0036	0.0571	0	0.0217	0	0.0499	0.0968	0.1159	0.0544	0.023	0.0705	0	0	0.06	0.0278	0.0332	0.0207	0.0394	0.0088	0.0128	0.062	0.0235	0.0448	0	0.0254	0	0.0105	0	0	0.0112
CLP	0.1002	0.1235	0.0974	0.0571	0.0691	0.0513	0.2162	0.0258	0.0564	0.0222	0.0757	0.097	0.0917	0.1128	0.0698	0.0506	0.0976	0.0371	0.0802	0.1038	0.0744	0.0759	0.106	0.1062	0.0776	0.1144	0.0477	0.0792	0.0918	0.0616	0.1036	0	0.0777	0.1104	0.1483	0.0396	0.0346	0.0564	0.1681	0.081	0.0766	0.0968	0	0.0929	0.0795	0.1519	0.0212	0.0662	0.1194
Hepatocytes	0.0179	0.0103	0.0181	0.0171	0.0249	0.0046	0	0.0385	0	0.0237	0	0.0036	0.0215	0.0177	0.0192	0.031	0.0267	0.0487	0	0.0101	0.0101	0.0458	0.0405	0.0294	0.0255	0	0.0317	0	0.0418	0.0225	0.0288	0.0502	0.0007	0.0406	0	0.0368	0.0606	0.0429	0.0132	0.0275	0.0429	0.0314	0.015	0.0301	0.03	0.0409	0.0014	0.0269	0.0238
ly Endothelial cells	0.0903	0.0169	0.0441	0.0576	0.0343	0.0844	0.0197	0.0343	0.0055	0	0	0.0252	0.0815	0.0096	0	0.1378	0.1432	0.1413	0.1521	0.0753	0.1155	0.054	0.1087	0.0192	0.182	0.0991	0.1074	0.0741	0.0084	0.0355	0.0854	0.126	0.018	0.0944	0.0419	0.15	0.1191	0.0741	0	0.0882	0.0015	0.0026	0	0.0115	0	0.0467	0.0639	0.0225	0.002
Melanocytes	0.0155	0.0175	0.0189	0.0166	0.0646	0.0192	0.0247	0.0469	0.0226	0	0.0299	0.0204	0.0073	0.0281	0.0156	0.0232	0	0.0133	0.0265	0.0186	0.0428	0.0099	0.0118	0.0338	0.0185	0	0.0332	0.0119	0.021	0.0355	0.0314	0.0002	0.0225	0.0065	0.0436	0.0178	0.022	0.0376	0.0164	0.0442	0.0257	0.0348	0.033	0.023	0.0208	0.0245	0.0421	0.054	0.0438
naive B-cells	0	0	0	0	0	0	0	0	0	0	0	0	0	0	0.0099	0	0	0	0	0	0	0	0	0	0	0	0	0	0	0	0	0	0	0	0	0	0	0	0	0	0.0532	0.0881	0	0	0	0	0	0	0
Myocytes	0.0391	0.0086	0.007	0.005	0.0314	0.026	0	0.0517	0	0	0.0485	0.0265	0.064	0.0039	0.0371	0.0445	0.0443	0	0	0.0008	0	0.0471	0	0.0435	0.042	0	0.0338	0.0077	0	0.0152	0.0238	0.0467	0.0453	0.0155	0.0426	0.0382	0.0437	0.1183	0.0324	0.0497	0.0851	0.0191	0	0.0178	0.0211	0.0294	0.0278	0.0367	0.0376
Th1 cells	0.0747	0.0767	0.0861	0.0342	0.1051	0.0714	0.1703	0.0973	0.1169	0.1307	0.0755	0.0535	0.0807	0.0221	0.0811	0.096	0.0854	0.1428	0	0.1187	0.1064	0	0.104	0.1637	0	0.1493	0.0424	0.1264	0.1251	0.0271	0.1801	0.0043	0.1138	0	0.1277	0.0678	0.0405	0.0842	0.0811	0.1229	0	0.0186	0.023	0.0863	0.079	0.1166	0.011	0.072	0.1176
Chondrocytes	0.0445	0.1233	0.0999	0.1631	0.119	0.0784	0.0161	0.1265	0.1975	0.0762	0.196	0.1479	0.1525	0.163	0.1879	0.1813	0.2057	0.1952	0.1758	0.0922	0.154	0.1441	0.152	0.1989	0.1364	0.1365	0.1264	0.0329	0.1531	0.1917	0	0.2603	0	0.0537	0.1695	0.164	0.1476	0.0573	0.0962	0.1451	0.1396	0.0539	0.142	0.1471	0.0666	0.1118	0.1132	0.1725	0.1511
Neurons	0	0.0134	0.0202	0.0142	0.0196	0.0166	0.0268	0.01	0.0043	0.0138	0.0182	0.0315	0.0403	0.0175	0.0245	0.001	0.0102	0.0158	0.0202	0.0208	0.0048	0.0129	0.0217	0.0093	0.0485	0.0168	0.0218	0.0061	0.0101	0	0	0.0008	0.0206	0.0184	0.0234	0.0114	0.0165	0.0136	0.0131	0.0785	0.0222	0.0193	0.0139	0.0088	0.0166	0.0206	0.0155	0.0193	0.0191
NKT	0.1542	0.3795	0.0593	0.3976	0.2367	0.0211	0	0.1335	0.2936	0.0044	0.1707	0.2078	0	0.2203	0.169	0.0433	0.0383	0.0585	0.3022	0.1848	0.2939	0.1655	0.1998	0.1629	0.3108	0.1417	0.0095	0.1544	0.1477	0.2799	0.1718	0.0726	0.0481	0	0.1685	0.1071	0	0.1417	0	0.1742	0.3557	0.2697	0.3174	0.3921	0.1138	0.2445	0.193	0.3249	0.2741
Monocytes	0.1151	0.003	0.0628	0.0153	0.0119	0.0235	0.0023	0.0651	0.0493	0.0524	0.066	0.0123	0.0564	0.0289	0.0341	0.1521	0.0377	0	0.0157	0.0973	0	0.1548	0.0934	0.0088	0.0328	0.0402	0.0946	0	0.0377	0.0136	0.0132	0.0282	0.0717	0.0638	0.0068	0.0673	0.0111	0.103	0.0045	0	0.0779	0.0471	0	0.0122	0.0539	0.0014	0.0974	0.0389	0.0558
Epithelial cells	0.019	0.0984	0.0609	0.036	0.0852	0.1006	0.0394	0	0.1156	0.0814	0.0784	0.0384	0.0291	0	0.065	0	0	0	0.0657	0.1149	0.0958	0.0605	0.1251	0.038	0.0538	0.0802	0.0001	0.1178	0.033	0.0409	0.0234	0	0.081	0.0875	0.0694	0.006	0.1005	0.0851	0.0903	0.0705	0.0461	0.0653	0.0356	0.0723	0.1008	0.0415	0.0532	0.0725	0.1274
HSC	0.1534	0.1894	0.2273	0.3121	0.2753	0.2726	0.1797	0.1262	0.1923	0.2552	0.2845	0.1977	0.2701	0.2018	0.3114	0.0794	0.2331	0.0646	0.2168	0.1691	0.0799	0	0.1389	0.1646	0.2139	0.0497	0.062	0.1008	0.1627	0.0731	0.1937	0.3734	0.0083	0.1052	0.2304	0.2934	0.3045	0.226	0.273	0.3393	0.3441	0.2998	0.2995	0.3412	0.1092	0.2609	0.3555	0.3025	0.1064
StromaScore	0.1066	0.011	0.1104	0.1274	0.0786	0.0494	0.0274	0.107	0.0418	0.0464	0.1505	0.1148	0.0937	0.116	0.185	0.1969	0.0789	0.1589	0.1405	0.131	0.0934	0.0492	0.0972	0.0832	0.1268	0.0836	0.0976	0.0636	0.0275	0.0875	0	0.1551	0	0.1115	0.1491	0.1621	0.148	0.084	0.0564	0.1312	0.0647	0.0549	0.0806	0.1562	0.0344	0.0775	0.0539	0.0876	0.0138
aDC	0.0678	0.1039	0.0453	0.0549	0.1139	0	0.1433	0.1179	0.0957	0.0982	0.0348	0.1051	0.0593	0.1148	0.0792	0.0727	0.1245	0.0992	0.0671	0.1076	0.0905	0.0873	0.058	0	0.1424	0.1044	0.1253	0.1303	0.1036	0.1588	0.111	0.1621	0	0.0815	0.1196	0.0203	0.0885	0.0268	0.1275	0.037	0.1266	0.1771	0.1434	0.0685	0.06	0.0892	0.1342	0.0814	0.0451
Mesangial cells	0.0072	0.0059	0	0.033	0.0786	0	0.0503	0.0323	0.0058	0.024	0.0048	0.054	0.0487	0.073	0.0519	0.0307	0.0616	0.0541	0.0085	0.0225	0.0701	0.1395	0.0471	0	0.0466	0.0368	0	0	0.0065	0.0159	0	0.0248	0.0027	0.0541	0.0079	0.0273	0.0302	0.0191	0.0174	0.0418	0.0209	0	0.0042	0.0181	0	0.0131	0.0791	0.0363	0.0329
pDC	0.0343	0.0328	0.0472	0.0023	0.0236	0.0306	0.0718	0	0	0.0254	0.0357	0.1563	0.0124	0	0.0141	0.0021	0	0.0311	0.0047	0.0888	0.0023	0.2528	0.022	0.0171	0.0036	0.1873	0.0238	0.0203	0.0189	0.0537	0	0	0.0236	0.0588	0.0338	0	0.0074	0	0.0506	0.0126	0.0468	0.058	0.0446	0.0059	0.0469	0.0244	0.0851	0.0463	0.0514
Skeletal muscle	0.0285	0.0112	0.0348	0	0.0227	0.0385	0.0252	0.0204	0.0173	0.023	0.0398	0.0112	0.0549	0.032	0.0377	0.0288	0.076	0.0308	0.0278	0.011	0.0125	0.039	0	0.0357	0.0114	0.0163	0.0217	0.0346	0.0173	0.0213	0.0043	0.0399	0	0.0208	0.0267	0.022	0.0188	0.018	0.0262	0.0288	0.0267	0.0155	0.028	0.0212	0.0287	0.0209	0.0147	0.0246	0.01
Keratinocytes	0.0328	0.081	0.0636	0.0371	0.0696	0.0957	0.0561	0.0378	0.0559	0.0882	0.0911	0.0444	0.0488	0.0048	0.051	0.0082	0	0.0375	0.0447	0.1202	0.0914	0.0664	0.1202	0.0789	0.0724	0.0852	0.0464	0.1092	0	0.0751	0.0835	0.037	0.1128	0.1128	0.0762	0.053	0.0725	0.0452	0.0865	0.0708	0.0603	0.0587	0.0285	0.0584	0.0948	0.0556	0.0668	0.0823	0.1002
Mast cells	0.0262	0.0166	0.0154	0.0041	0.0233	0.0353	0.0384	0.0156	0.042	0.0329	0.0055	0	0.0338	0.0359	0.0015	0.0196	0.0287	0.044	0.0166	0.017	0	0.0394	0.0144	0.0054	0.011	0.0269	0.0338	0.0158	0.0188	0.0027	0.0197	0.0364	0.0167	0.0256	0.0128	0.0377	0.0226	0.0261	0.0317	0.0345	0.0227	0.0234	0.0202	0.0048	0.0101	0.0132	0.0149	0.0196	0.0276
CD4+ naive T-cells	0.0442	0	0.0191	0.0762	0.0116	0.0083	0	0.0464	0.0798	0.0594	0	0.0226	0.043	0	0.0427	0.0568	0.0625	0.1634	0.0008	0	0.069	0.0133	0.0356	0.0516	0.0714	0.035	0.0227	0.0325	0	0.055	0	0.036	0.0133	0	0	0.0712	0.002	0.0501	0	0.0199	0.0288	0.0034	0.0072	0.0046	0.0553	0	0	0.033	0
Sebocytes	0.0108	0.0167	0.0131	0.0144	0.0147	0.0204	0.014	0.0103	0.0173	0.0181	0.0161	0.0125	0.0139	0.0125	0.0108	0.0056	0	0.0137	0.0153	0.0208	0.0153	0.0131	0.0195	0.0135	0.0176	0.0179	0.0097	0.0171	0	0.0145	0.018	0.0075	0.0194	0.0181	0.017	0.0112	0.015	0.0149	0.0159	0.0176	0.0158	0.0133	0.0145	0.0172	0.0166	0.0136	0.0165	0.0156	0.0187
Fibroblasts	0.098	0.022	0.1381	0.123	0.0894	0.0322	0	0.125	0.0215	0.0219	0.1735	0.1455	0.1024	0.1897	0.2282	0.2387	0.0536	0.1923	0.1082	0.1079	0.0427	0.0679	0.117	0.0801	0.0767	0.0608	0.0778	0	0.0137	0.0448	0	0.1669	0	0.1116	0.1965	0.155	0.1699	0.0401	0	0.1273	0.0717	0.0206	0.0998	0.1796	0	0.1018	0.0355	0.0772	0
Adipocytes	0.0635	0	0.0277	0.0349	0.0273	0.0107	0.0317	0.0689	0.0502	0.0708	0.105	0.036	0.0366	0.0424	0.1143	0.0516	0	0.0272	0.0801	0.0755	0.0273	0.0306	0.0128	0.074	0.1153	0.0242	0.0224	0.0731	0	0.0413	0	0.0168	0	0.0236	0.0683	0.0731	0.0634	0.0526	0.0861	0.0472	0.0261	0.0661	0.0573	0.0926	0.0687	0.0291	0.0264	0.0306	0
Osteoblast	0.0885	0.3141	0.2773	0.0769	0.1225	0.421	0.4411	0.1511	0.2399	0.2448	0.1369	0.267	0.1542	0.0999	0.0356	0.1764	0.096	0.1849	0.2125	0.0196	0.2077	0.1227	0.1397	0.0558	0.0892	0.2274	0.1445	0.3296	0.2395	0.1196	0.1696	0.1589	0.1502	0.1478	0.2173	0.02	0.1539	0.0545	0.1097	0.2634	0.0913	0.1745	0.263	0.1693	0.1265	0.1738	0.316	0.0909	0.2043
Pericytes	0.0469	0	0.0469	0	0.0077	0.0091	0	0	0.0178	0	0.0215	0.0046	0	0	0.0404	0	0.0019	0.0375	0.0778	0.0725	0	0.0055	0.0771	0.0029	0	0.0355	0.0297	0.0219	0.0419	0.0315	0.0764	0.0114	0.0135	0.0012	0	0.0595	0.0279	0.0199	0	0.0076	0	0	0.018	0	0.0165	0	0.0166	0.0061	0
Macrophages M2	0.0722	0.0872	0.0687	0.1301	0.1625	0.09	0.1107	0.0664	0.0435	0.1133	0.0532	0.0675	0.0471	0.1944	0.286	0.1145	0.0051	0.0227	0	0.035	0	0	0.0208	0.0022	0	0.0302	0.054	0.0688	0.0223	0	0.0734	0.0283	0.0188	0.0381	0.043	0.0306	0.0599	0.1057	0.0918	0.0983	0.0699	0	0.0746	0.119	0.0868	0	0.0835	0.0274	0.0229
Th2 cells	0.1334	0.0733	0.0768	0.0886	0.0889	0.0853	0.0394	0.0664	0	0	0.0564	0.023	0.0709	0.1134	0.0737	0.0812	0.0244	0.0065	0	0	0.0607	0.031	0	0.0842	0.0037	0	0.08	0	0	0.0978	0.0216	0.1209	0	0.0664	0.0714	0.092	0.0537	0.06	0	0.0658	0.0995	0.081	0.0747	0.0569	0.003	0.0658	0	0.0469	0.0736
MicroenvironmentScore	0.4837	0.1279	0.3254	0.5345	0.2541	0.341	0.2272	0.4322	0.3628	0.4408	0.3436	0.4077	0.4972	0.4948	0.3538	0.5409	0.5828	0.3753	0.4306	0.3635	0.3142	0.3248	0.2514	0.3663	0.433	0.4903	0.3181	0.254	0.1914	0.2358	0.1704	0.4035	0.2718	0.1749	0.2944	0.44	0.4113	0.3251	0.3015	0.2711	0.3248	0.2744	0.4269	0.445	0.1506	0.1945	0.2337	0.2114	0.1412
Erythrocytes	0	0	0.0053	0	0	0	0	0	0	0	0	0	0	0	0	0	0	0	0	0	0	0	0	0	0	0	0	0	0	0	0	0.0175	0	0	0	0	0	0.0221	0	0	0.1103	0.0086	0.0487	0.0711	0.0255	0	0.0657	0	0
GMP	0.0785	0.0664	0.1098	0.0753	0.0456	0.1514	0.0005	0.1134	0.1341	0.1547	0	0.143	0.111	0.0822	0.025	0	0.1512	0.1537	0.1027	0.079	0.0437	0.1147	0.0468	0.0972	0.1338	0.0457	0.1485	0	0.103	0.1237	0	0.1098	0.0589	0	0.1198	0.1082	0.1135	0.0685	0.0112	0.1111	0.0504	0.0633	0.1112	0.0464	0	0.0202	0.0429	0.1687	0.0492
CD4+ memory T-cells	0.195	0.0028	0.1577	0.1729	0.1775	0.1123	0.1201	0.1182	0	0.0489	0	0.0794	0.1035	0.153	0.0562	0.1672	0.188	0.2073	0.1405	0.1854	0.0151	0.126	0.1075	0.0557	0.221	0.1379	0.1537	0.169	0.1139	0.194	0.1027	0.1168	0.1451	0.183	0.1286	0.1185	0.1454	0.0916	0.151	0.1703	0.1143	0.0903	0.1923	0.111	0.1516	0.1174	0.0451	0.1146	0.1407
Astrocytes	0	0	0	0	0.0295	0	0.0008	0	0	0	0	0	0	0.0142	0	0	0.0136	0.0157	0	0	0.0471	0.0917	0	0	0	0	0	0	0.0046	0	0	0	0	0.0675	0	0	0	0	0	0	0	0	0	0	0	0	0	0.0187	0
ImmuneScore	0.3771	0.1169	0.215	0.4071	0.1755	0.2916	0.1998	0.3253	0.321	0.3945	0.1931	0.2929	0.4035	0.3787	0.1689	0.344	0.5039	0.2164	0.2902	0.2324	0.2208	0.2755	0.1542	0.2832	0.3062	0.4067	0.2205	0.1905	0.1639	0.1483	0.1704	0.2484	0.2718	0.0634	0.1454	0.2779	0.2633	0.2411	0.2451	0.1399	0.2601	0.2195	0.3463	0.2888	0.1163	0.117	0.1798	0.1237	0.1275
CD8+ naive T-cells	0.0931	0.1283	0.1929	0.0032	0.185	0.1397	0.2241	0.0191	0.1258	0.1001	0.2166	0.2125	0.172	0.2078	0.1594	0.0264	0.1617	0.242	0.1835	0.1199	0.2599	0.2106	0.1327	0.2136	0.1308	0.0681	0.1118	0.3207	0.2501	0.1823	0.1426	0.1831	0.1776	0.0877	0.1973	0.1202	0.194	0.1304	0.1478	0.0858	0.1078	0.1104	0.2576	0.1522	0.1772	0.1251	0.1848	0.0947	0.1679
iDC	0.0257	0.0293	0.0767	0.206	0.0386	0.1322	0	0.1319	0.0755	0.0942	0.0325	0.1215	0.1636	0.1013	0.027	0.0808	0.1629	0.1741	0.0847	0.0384	0.072	0.0492	0.025	0.1228	0.1693	0.1207	0	0	0	0	0.0534	0.0284	0.0618	0.0173	0.072	0.0528	0.0922	0.0644	0	0.1005	0.041	0.0086	0.0848	0.063	0.0229	0.0822	0.0614	0.0402	0.0768
Eosinophils	0.1133	0.047	0.1761	0.2917	0.0726	0.1971	0.042	0.1847	0.1956	0.179	0.0508	0.1349	0.2454	0.2775	0.0442	0.1154	0.3215	0.1076	0.2708	0	0.2926	0.1126	0.1043	0.2764	0.2345	0.1874	0.0496	0.071	0.0391	0.0229	0.1383	0.1451	0.2189	0	0.1275	0.1796	0.2188	0.1257	0	0.1441	0.0114	0	0.172	0.2679	0	0.0652	0	0.0723	0.0144
MSC	0.2571	0	0.1217	0	0.1008	0.1669	0	0	0.013	0.1152	0	0.0775	0.1008	0.0685	0.0161	0.0979	0.0253	0.0327	0.0872	0.0285	0.0331	0	0.2491	0.2211	0.1668	0.0032	0.2627	0.0555	0	0.0388	0.0911	0	0.1949	0.1121	0	0.1745	0.3311	0	0	0	0.0613	0.5319	0.0418	0	0.045	0	0.0173	0.0632	0
DC	0	0	0.003	0.0882	0.0034	0.0116	0	0.0634	0.028	0.0479	0.0321	0.0572	0.0662	0.0445	0	0.0164	0.0998	0.065	0.0119	0.0057	0.0046	0.0031	0	0	0.0956	0.0656	0	0	0	0	0	0.0098	0.0158	0	0.0312	0	0.0273	0	0.0012	0.0001	0.0043	0.1399	0.0484	0.0002	0	0	0.0296	0	0
pro B-cells	0	0.0048	0	0	0.0111	0	0.0698	0	0	0	0.0137	0	0	0.0486	0	0	0	0	0.0164	0.0924	0	0.0358	0	0	0.0494	0.035	0.0067	0.0258	0	0.0453	0	0	0.0519	0.0574	0.0979	0	0	0	0	0	0	0	0	0	0.0311	0.0068	0	0.0402	0.0805
Macrophages M1	0.0114	0.0032	0.001	0	0.0113	0	0.0158	0.0107	0.0046	0	0	0.0191	0.0012	0.0098	0	0	0.0324	0	0.0132	0.0371	0.0111	0	0	0	0.0218	0	0.0277	0.0424	0.0199	0.0118	0.008	0.0226	0	0	0	0	0.0163	0	0.0318	0	0.0064	0	0.0271	0	0	0.0072	0	0.0126	0.0149
CD4+ Tcm	0	0	0	0	0	0	0	0	0	0	0.0168	0	0	0	0	0	0.0113	0.0156	0.0292	0.0271	0.002	0.0526	0.027	0.0609	0	0.0307	0.0207	0	0.0057	0	0.0034	0	0	0.064	0	0	0	0	0	0	0	0	0.0657	0	0	0.0356	0	0	0
CD4+ T-cells	0.1053	0	0.0091	0	0.0368	0.0229	0.0976	0.0543	0.0456	0.1439	0.0412	0.0155	0.1136	0	0.0368	0.0738	0.0869	0.1029	0	0.0623	0.034	0	0	0.1067	0.0309	0.105	0.0826	0.0505	0	0.0693	0	0.009	0.029	0	0	0.0226	0	0.0064	0.0938	0	0.0065	0.0181	0.0885	0	0.0047	0.0254	0.0228	0.0058	0
MEP	0	0.0179	0.0473	0	0.1212	0.0879	0.0045	0.0369	0.0476	0.0906	0.0902	0.0681	0.0418	0	0.1268	0	0	0.0035	0	0	0.007	0	0.0142	0	0	0	0.039	0.1316	0.0635	0	0	0.0979	0	0	0	0	0.0917	0	0.0588	0.1206	0	0.0717	0	0.0419	0.0011	0	0.0447	0	0
Tgd cells	0.0309	0	0	0	0.0078	0	0.0704	0.0516	0	0.0724	0	0.0303	0.0142	0.0193	0	0.0473	0.0611	0.0448	0.058	0.0152	0.0425	0.0807	0.0103	0	0.0379	0.0352	0.0867	0.0723	0.0856	0.0288	0	0.0008	0.0206	0.0135	0	0	0	0	0	0	0.0167	0	0	0	0.0149	0	0	0.0054	0
cDC	0	0	0	0	0	0	0	0	0	0	0.0629	0	0	0	0	0	0	0	0	0	0	0	0	0	0	0	0	0	0	0	0	0	0	0	0	0	0	0	0	0	0	0.0756	0	0	0	0	0	0	0
CD4+ Tem	0.0414	0	0	0	0.0723	0.037	0.0028	0	0.0346	0.0318	0.0827	0.0062	0	0.0639	0.0036	0	0	0.026	0	0.0513	0	0	0	0	0	0.1012	0	0	0	0	0	0.0035	0.0561	0.0107	0	0	0	0	0.07	0.0171	0.0838	0.1595	0.1333	0.0406	0	0	0.0311	0.0215	0
MPP	0.1359	0.2003	0.035	0.2472	0.0358	0.0251	0.29	0.0937	0.1437	0.0546	0.0082	0.0146	0.0247	0.4388	0.0066	0.1176	0.2168	0.1009	0.2442	0.148	0.0344	0.371	0.0658	0.0572	0.3723	0.3226	0.0925	0.0101	0.1002	0.0826	0.2505	0.0293	0.3395	0.1836	0.2298	0.0673	0	0.0876	0	0	0.0666	0	0	0	0	0.214	0	0.0481	0.2563
Smooth muscle	0.0107	0	0.1029	0	0.0619	0	0.0393	0.0851	0.0076	0.0816	0.0261	0.0956	0.0126	0	0.062	0	0.0186	0.0835	0	0	0.0189	0.0032	0	0	0	0	0.0629	0.0494	0.0441	0.0495	0	0.0186	0	0	0	0	0	0	0.0557	0	0.0509	0	0.1026	0	0.021	0	0.0459	0.0132	0.0115
CMP	0.0213	0.0035	0.0515	0.0864	0.0207	0.0111	0.0548	0.0329	0.0623	0	0	0.014	0	0.0775	0.0087	0.0135	0.024	0.0071	0	0.0119	0	0.0251	0	0	0	0.0289	0.0144	0	0.0391	0	0	0	0	0	0	0.0131	0.0182	0.027	0.0582	0.0102	0.0624	0	0.0475	0.0175	0	0	0	0	0
Macrophages	0.0854	0.084	0.0487	0.0777	0.1152	0.0816	0.0675	0.0636	0.0729	0.0776	0.0452	0.084	0.0432	0.0969	0.1033	0.0484	0.0486	0	0	0.0796	0	0	0	0	0	0	0.0336	0.0525	0.007	0	0.0646	0.0105	0	0	0	0	0.0835	0.0511	0.0862	0.0311	0.0578	0	0.1021	0.0904	0.0475	0.0274	0.0712	0	0
Preadipocytes	0.0209	0.1008	0.0333	0.0502	0.0041	0.0913	0.0401	0.0181	0.0535	0.0611	0.1264	0	0.0673	0.0337	0.0158	0.0066	0.0486	0.062	0.0246	0.0447	0	0.0082	0	0.0156	0.0348	0.0207	0	0	0	0	0.0186	0.0642	0.0221	0	0.0497	0.0983	0	0.0254	0.045	0.0321	0.1647	0.044	0.0816	0.0285	0.0381	0	0.0951	0.0131	0.0557
Plasma cells	0	0.0814	0	0	0.0492	0.0176	0.0344	0	0	0.0572	0.0599	0.0061	0	0.0062	0.0324	0	0.0454	0.0337	0.0382	0.0487	0.03	0.0569	0	0	0	0.0823	0	0.0277	0.077	0.0129	0	0.0407	0	0	0	0	0	0	0	0	0.079	0	0	0	0.0109	0	0.0717	0	0.0413
CD8+ Tcm	0.0659	0.0648	0.0167	0.1494	0.0242	0.0666	0.1451	0.072	0.0224	0.0058	0	0	0	0.0827	0	0.0435	0.0979	0.0121	0.0108	0.0552	0	0	0	0.0033	0.1215	0.0049	0	0	0.0562	0.0515	0	0.0083	0	0.0088	0.0976	0.0202	0	0	0	0.022	0.0976	0.0415	0.0776	0.0121	0.0565	0	0	0.0984	0.0123
B-cells	0	0	0	0	0	0	0	0	0	0	0	0	0	0	0.0279	0	0.0361	0	0	0.0535	0	0	0	0	0	0	0	0.0194	0.0245	0	0	0	0	0	0	0	0	0	0	0	0.1829	0.0901	0.0224	0	0	0	0	0	0
Memory B-cells	0	0	0	0	0	0	0	0	0	0	0	0	0	0	0.0239	0	0	0	0	0	0	0	0	0.0252	0	0	0	0	0.0022	0	0	0	0	0	0	0	0	0	0	0	0.0745	0.0089	0	0	0	0	0	0	0
Class-switched memory B-cells	0	0	0	0	0	0	0	0.0439	0	0	0	0	0	0	0	0	0	0	0	0.1672	0	0	0	0.0758	0	0	0	0	0	0	0	0.0305	0	0	0	0	0	0	0	0	0	0.1188	0.0916	0	0	0	0	0	0
CD8+ Tem	0.0502	0	0	0.0462	0	0.0055	0.0524	0	0	0	0	0	0	0.0838	0	0	0.0147	0.0345	0.0591	0	0	0	0	0	0.0409	0.0422	0	0	0	0	0	0.0104	0	0.0003	0	0	0	0	0.0103	0	0.036	0.0011	0	0	0.0018	0	0	0	0.0469
Tregs	0	0.0079	0.0102	0	0	0	0.0119	0	0	0	0	0	0	0	0	0	0	0	0	0	0	0	0.0124	0	0.0291	0	0	0	0	0	0.043	0	0.2688	0	0	0.005	0	0	0	0	0	0	0.139	0	0	0.0043	0.0085	0.0312	0
Platelets	0.0692	0.0117	0.0309	0.0022	0	0.0583	0.0917	0.0413	0	0	0.0123	0.0284	0	0.0347	0.0351	0.1352	0.1469	0.1377	0.0579	0	0	0.0152	0.0053	0.0696	0.0263	0.0255	0.0812	0.0019	0.1444	0	0.3046	0.2121	0.0324	0.1776	0.0605	0.2388	0.1028	0.1464	0.0672	0.1422	0.1216	0.0871	0.1424	0.0969	0.1278	0.1526	0.0886	0.0955	0.1874
CD8+ T-cells	0.1192	0.1167	0.1191	0.1028	0.1197	0.1634	0.1355	0.0725	0.0803	0.1541	0.1328	0.07	0.1187	0.0901	0.0381	0.0517	0.0823	0.0767	0.164	0.1665	0.0766	0.1175	0.1004	0.0883	0.0421	0.1397	0.0665	0.1194	0	0.1379	0.0613	0.0066	0.0806	0.0105	0.0611	0.0405	0.0718	0.0593	0.0175	0.1515	0.1369	0.1074	0.0308	0.0843	0.0053	0	0.0235	0.0192	0.0373
[truncated: 4 more columns]

## Sheet: e. NMF clusters
Exp NO	Consensus clusters	NMF clusters
Exp100093	G-I	NMF1
Exp100072	G-II	NMF2
Exp100069	G-III	NMF3
Exp100068	G-II	NMF2
Exp100086	G-III	NMF2
Exp100071	G-II	NMF2
Exp100070	G-III	NMF3
Exp100074	G-II	NMF3
Exp100073	G-III	NMF3
Exp100107	G-III	NMF1
Exp100108	G-I	NMF1
Exp100104	G-I	NMF1
Exp100087	G-III	NMF3
Exp100100	G-I	NMF1
Exp100106	G-III	NMF3
Exp100095	G-III	NMF3
Exp100109	G-I	NMF1
Exp102609	G-III	NMF3
Exp100111	G-I	NMF1
Exp100112	G-I	NMF1
Exp100113	G-III	NMF3
Exp100114	G-I	NMF1
Exp100099	G-I	NMF1
Exp102610	G-III	NMF3
Exp100116	G-I	NMF1
Exp100117	G-III	NMF3
Exp100075	G-II	NMF2
Exp100098	G-I	NMF1
Exp100076	G-II	NMF2
Exp100102	G-III	NMF1
Exp100118	G-I	NMF1
Exp100105	G-I	NMF1
Exp100079	G-II	NMF2
Exp100103	G-I	NMF1
Exp100088	G-II	NMF2
Exp100078	G-II	NMF2
Exp102606	G-III	NMF3
Exp100077	G-II	NMF2
Exp100092	G-III	NMF3
Exp100082	G-II	NMF2
Exp100084	G-III	NMF3
Exp100119	G-III	NMF3
Exp100081	G-II	NMF2
Exp100090	G-III	NMF3
Exp100089	G-III	NMF3
Exp100080	G-II	NMF2
Exp100085	G-II	NMF2
Exp100097	G-III	NMF1
Exp100096	G-I	NMF1
Exp100120	G-III	NMF3
Exp100094	G-I	NMF2
Exp100083	G-III	NMF3
Exp102608	G-III	NMF3
