# Supplementary material for: Proteome profiles of esophageal squamous cell carcinoma tie mitochondrial complex I to immunotherapy
Source: EMBO Mol Med. 2026 Apr 11;18(5):1884–932. doi: 10.1038/s44321-026-00413-9 (PMC13179373; doi:10.1038/s44321-026-00413-9)
Supplement: Supplementary file 5 — Dataset EV4 [file 44321_2026_413_MOESM5_ESM.xlsx]

## Sheet: Description
Dataset EV 4: The differential analysis between mitochondrial complex I_high and complex I_low groups.
a. Complex I_high /low group. The ESCC patients were divided into two groups , complex I_high and complex I_low groups, based on the ssGSEA score of complex I .
b. DEPs. Significantly differential expression proteins betweent complex I_high and complex I_low groups. "FC "represents protein expression ratio of samples in complex I_high to thses complex I_low group. "P value" was calculated by two-sided Wilcoxon rank-sum test.
c. Pathways enrichment. Pathways were obtained from enrichment analysis of differentially expressed proteins. P values were calculated by hypergeometric test.

## Sheet: a. Complex I high or low group
Exp NO	Complex I ssGsea score	Group
Exp100112	0.741275	High
Exp102606	0.696546	High
Exp100118	0.659877	High
Exp100116	0.603242	High
Exp100109	0.581703	High
Exp100108	0.510284	High
Exp100072	0.4625	High
Exp100100	0.436563	High
Exp100103	0.347463	High
Exp100096	0.347166	High
Exp100074	0.332676	High
Exp100111	0.254838	High
Exp100068	0.19806	High
Exp100088	0.17005	High
Exp100093	0.141253	High
Exp100092	0.136426	High
Exp100077	0.0336168	High
Exp100071	-0.00507608	High
Exp100106	-0.00571464	High
Exp100098	-0.00955578	High
Exp100099	-0.0304714	High
Exp100113	-0.0313978	High
Exp100105	-0.0727074	High
Exp102608	-0.0878373	High
Exp100102	-0.0919623	High
Exp100078	-0.117115	High
Exp102610	-0.13308	High
Exp100114	-0.137687	Low
Exp100107	-0.141918	Low
Exp100075	-0.148219	Low
Exp100120	-0.153135	Low
Exp102609	-0.238424	Low
Exp100104	-0.25158	Low
Exp100081	-0.263552	Low
Exp100073	-0.280086	Low
Exp100117	-0.300202	Low
Exp100095	-0.310982	Low
Exp100094	-0.332529	Low
Exp100084	-0.341772	Low
Exp100090	-0.372594	Low
Exp100070	-0.383607	Low
Exp100085	-0.390463	Low
Exp100097	-0.391732	Low
Exp100079	-0.396609	Low
Exp100080	-0.453641	Low
Exp100119	-0.504236	Low
Exp100083	-0.525577	Low
Exp100076	-0.626698	Low
Exp100069	-0.664244	Low
Exp100089	-0.676922	Low
Exp100086	-0.692794	Low
Exp100082	-0.727408	Low
Exp100087	-0.760038	Low

## Sheet: b. DEPs
Symbol	FC (High vs Low)	P value	Frequency of High group	Label			Symbol	FC (High vs Low)	P value	Frequency of Low group	Label
IMPA1	1.83401	0.0175847	24	Significantly up-regulated proteins in High group			LIMA1	0.562922	0.0258908	26	Significantly up-regulated proteins in Low group
ANKFY1	1.76282	0.0193511	27	Significantly up-regulated proteins in High group			APOH	0.643983	0.044684	26	Significantly up-regulated proteins in Low group
SPG11	2.46543	0.0148207	16	Significantly up-regulated proteins in High group			DHX37	0.59235	0.038442	10	Significantly up-regulated proteins in Low group
TRA2A	1.92309	0.0261181	26	Significantly up-regulated proteins in High group			RAPH1	0.626034	0.0364343	22	Significantly up-regulated proteins in Low group
ABCB8	34.0033	0.000439246	14	Significantly up-regulated proteins in High group			EIF4B	0.353637	0.0273662	25	Significantly up-regulated proteins in Low group
PCYOX1	1.56861	0.0167078	27	Significantly up-regulated proteins in High group			ADAM9	0.0398806	0.0109884	8	Significantly up-regulated proteins in Low group
CPOX	1.82492	0.0184121	27	Significantly up-regulated proteins in High group			CCS	0.0622124	0.00660894	20	Significantly up-regulated proteins in Low group
DNM1	1.53218	0.0377276	24	Significantly up-regulated proteins in High group			LXN	0.164402	0.0151529	25	Significantly up-regulated proteins in Low group
TBC1D9B	1.9329	0.0210731	24	Significantly up-regulated proteins in High group			MCTP2	0.243883	0.021111	11	Significantly up-regulated proteins in Low group
DOLK	4.31139	0.0187329	13	Significantly up-regulated proteins in High group			OSBPL3	0.524756	0.028111	23	Significantly up-regulated proteins in Low group
CPEB4	6.50109	0.0219376	13	Significantly up-regulated proteins in High group			BAZ1A	0.241022	0.0381602	24	Significantly up-regulated proteins in Low group
SGPL1	1.56605	0.0115809	27	Significantly up-regulated proteins in High group			SLC30A7	0.509136	0.0081661	5	Significantly up-regulated proteins in Low group
FAM162A	2.16761	0.000500157	25	Significantly up-regulated proteins in High group			C6	0.449989	0.0342177	26	Significantly up-regulated proteins in Low group
PDPR	2.56073	0.00174735	23	Significantly up-regulated proteins in High group			CFH	0.517021	0.0128701	26	Significantly up-regulated proteins in Low group
SLC25A24	1.77394	0.00197932	27	Significantly up-regulated proteins in High group			RPL35	0.180182	0.0496833	22	Significantly up-regulated proteins in Low group
PCBD1	3.92782	0.00175551	21	Significantly up-regulated proteins in High group			TCEB2	0.267322	0.00397316	19	Significantly up-regulated proteins in Low group
SMPDL3B	8.93605	0.0011872	14	Significantly up-regulated proteins in High group			UHRF1	0.47522	0.010136	26	Significantly up-regulated proteins in Low group
NCF4	1.9011	0.0193511	27	Significantly up-regulated proteins in High group			MARVELD1	0.339992	0.00587075	18	Significantly up-regulated proteins in Low group
BPIFB1	1.76123	0.0402183	13	Significantly up-regulated proteins in High group			PALMD	0.565845	0.0273054	22	Significantly up-regulated proteins in Low group
RAPGEF6	28.81	0.010568	8	Significantly up-regulated proteins in High group			ASNA1	0.658931	0.0271454	26	Significantly up-regulated proteins in Low group
CLPP	1.60424	0.00211164	27	Significantly up-regulated proteins in High group			SPICE1	0.0031894	0.0376981	4	Significantly up-regulated proteins in Low group
DHTKD1	2.70344	0.0132379	14	Significantly up-regulated proteins in High group			GPATCH1	0.263627	0.00948382	20	Significantly up-regulated proteins in Low group
GAB1	2.81896	0.0328033	14	Significantly up-regulated proteins in High group			APOL2	0.582869	0.0266606	9	Significantly up-regulated proteins in Low group
NDUFAF7	3.27827	0.00253702	20	Significantly up-regulated proteins in High group			ECE2	0.485851	0.0405739	11	Significantly up-regulated proteins in Low group
VPS18	1.79169	0.0211668	26	Significantly up-regulated proteins in High group			SPPL2A	0.458895	0.0332472	16	Significantly up-regulated proteins in Low group
XPO6	3.67828	0.0266947	14	Significantly up-regulated proteins in High group			VPS11	0.406771	0.00773298	14	Significantly up-regulated proteins in Low group
MRPL44	2.29624	0.00284182	23	Significantly up-regulated proteins in High group			ZKSCAN1	0.0900503	0.0482431	11	Significantly up-regulated proteins in Low group
COTL1	2.3919	0.000230531	26	Significantly up-regulated proteins in High group			DDX49	0.203526	0.0463288	12	Significantly up-regulated proteins in Low group
FERMT1	2.82855	0.00779137	25	Significantly up-regulated proteins in High group			MRPL32	0.0257255	0.0157959	7	Significantly up-regulated proteins in Low group
FTL	2.11119	0.0011614	27	Significantly up-regulated proteins in High group			PPP3CB	0.578796	0.0233393	13	Significantly up-regulated proteins in Low group
SAMHD1	1.58218	0.0115809	27	Significantly up-regulated proteins in High group			GGA2	0.517404	0.000137135	10	Significantly up-regulated proteins in Low group
LNPEP	2.65696	0.00845535	26	Significantly up-regulated proteins in High group			SERPINF2	0.364479	0.00332422	22	Significantly up-regulated proteins in Low group
TECR	1.66121	0.00595891	27	Significantly up-regulated proteins in High group			C4BPA	0.506145	0.0166511	26	Significantly up-regulated proteins in Low group
PPP2R5D	1.92841	0.0298096	27	Significantly up-regulated proteins in High group			NOP16	0.402867	0.0485423	22	Significantly up-regulated proteins in Low group
GOLT1B	2.27779	0.00808429	23	Significantly up-regulated proteins in High group			ZC3H18	0.466948	0.0327682	21	Significantly up-regulated proteins in Low group
ACADS	6.80674	0.00118513	22	Significantly up-regulated proteins in High group			NOL10	0.496327	0.0236577	23	Significantly up-regulated proteins in Low group
PTPRC	1.76769	0.00142305	27	Significantly up-regulated proteins in High group			CDK12	0.430795	0.0429098	21	Significantly up-regulated proteins in Low group
LRRC1	1.51572	0.0374504	27	Significantly up-regulated proteins in High group			NRDE2	0.0024736	0.0187509	5	Significantly up-regulated proteins in Low group
TTC39C	1.96781	0.027373	17	Significantly up-regulated proteins in High group			ABT1	0.493651	0.00995183	21	Significantly up-regulated proteins in Low group
IDH3A	2.26002	0.0184121	27	Significantly up-regulated proteins in High group			SNRPF	0.378327	0.0498622	10	Significantly up-regulated proteins in Low group
HAGH	3.25863	0.00304672	22	Significantly up-regulated proteins in High group			LYAR	0.404981	0.0217207	25	Significantly up-regulated proteins in Low group
ANP32E	1.66564	0.0246857	27	Significantly up-regulated proteins in High group			NEDD8	0.483358	0.00190306	26	Significantly up-regulated proteins in Low group
PRPSAP2	1.80177	0.0217101	26	Significantly up-regulated proteins in High group			DMBT1	0.246752	0.00244208	21	Significantly up-regulated proteins in Low group
PTPN2	3.60019	0.0104962	18	Significantly up-regulated proteins in High group			MUC5B	0.216968	0.00129061	18	Significantly up-regulated proteins in Low group
NNMT	3.42727	0.0430915	25	Significantly up-regulated proteins in High group			F5	0.308652	0.010687	18	Significantly up-regulated proteins in Low group
SURF1	2.54704	0.0440594	13	Significantly up-regulated proteins in High group			GPR56	0.291841	0.0266614	11	Significantly up-regulated proteins in Low group
ALDH1A1	1.98421	0.00883799	27	Significantly up-regulated proteins in High group			GBAS	0.571304	0.0296825	18	Significantly up-regulated proteins in Low group
SDHB	1.83299	0.000339922	27	Significantly up-regulated proteins in High group			BRE	0.383012	0.0141832	19	Significantly up-regulated proteins in Low group
FARS2	2.76754	0.0028771	20	Significantly up-regulated proteins in High group			PLG	0.427378	0.0011614	26	Significantly up-regulated proteins in Low group
NT5C2	1.68304	0.0142822	27	Significantly up-regulated proteins in High group			NDEL1	0.347938	0.0310944	10	Significantly up-regulated proteins in Low group
LTBP3	313.037	0.0236515	5	Significantly up-regulated proteins in High group			RPL26	0.355453	0.0295466	18	Significantly up-regulated proteins in Low group
TRIM5	3.01351	0.0200782	19	Significantly up-regulated proteins in High group			INADL	0.44096	0.0260492	16	Significantly up-regulated proteins in Low group
TPD52L1	2.47987	0.00328306	27	Significantly up-regulated proteins in High group			PIGR	0.233411	0.00505044	11	Significantly up-regulated proteins in Low group
GPS1	1.71487	0.0291789	25	Significantly up-regulated proteins in High group			CCDC86	0.486526	0.0300877	20	Significantly up-regulated proteins in Low group
ALOX15	12.4023	0.00187042	19	Significantly up-regulated proteins in High group			IGHMBP2	0.299563	0.0472467	10	Significantly up-regulated proteins in Low group
CYB561D2	5.12473	0.0339256	9	Significantly up-regulated proteins in High group			F2	0.358627	0.0074813	26	Significantly up-regulated proteins in Low group
ACAD9	2.31396	0.00466264	25	Significantly up-regulated proteins in High group			BCS1L	0.163168	0.0456594	15	Significantly up-regulated proteins in Low group
SLC25A10	2.60308	0.0117914	24	Significantly up-regulated proteins in High group			UGDH	0.620142	0.0150371	26	Significantly up-regulated proteins in Low group
ECHDC1	1.68172	0.00791163	27	Significantly up-regulated proteins in High group			EXOSC3	0.425084	0.0324627	23	Significantly up-regulated proteins in Low group
AGPAT1	3.04568	0.000481325	25	Significantly up-regulated proteins in High group			ZMAT2	0.157192	0.00284228	13	Significantly up-regulated proteins in Low group
SP3	4.63307	0.00510773	16	Significantly up-regulated proteins in High group			USP42	0.00219372	0.0376981	4	Significantly up-regulated proteins in Low group
GNG2	2.93335	0.00823974	18	Significantly up-regulated proteins in High group			LLPH	0.122944	0.00375497	11	Significantly up-regulated proteins in Low group
SPATS2	2.45541	0.0382547	17	Significantly up-regulated proteins in High group			TBCB	0.463459	0.0159163	23	Significantly up-regulated proteins in Low group
FUCA1	2.37134	0.00158118	26	Significantly up-regulated proteins in High group			ANKRD54	0.000106326	0.0376981	4	Significantly up-regulated proteins in Low group
PPOX	2.69926	0.0116078	22	Significantly up-regulated proteins in High group			GEMIN8	0.174738	0.0128221	8	Significantly up-regulated proteins in Low group
TMED1	2.05559	0.00996077	25	Significantly up-regulated proteins in High group			GCLM	0.43757	0.0212085	25	Significantly up-regulated proteins in Low group
ACE	1.94626	0.00761715	23	Significantly up-regulated proteins in High group			SENP1	0.000995711	0.0376981	4	Significantly up-regulated proteins in Low group
MRPL10	3.46442	0.00295288	20	Significantly up-regulated proteins in High group			TMEM68	0.546462	0.0466876	17	Significantly up-regulated proteins in Low group
HIST1H1E	1.96962	0.0175151	25	Significantly up-regulated proteins in High group			KIAA0907	0.0648354	0.00939144	8	Significantly up-regulated proteins in Low group
LTC4S	11.3555	0.00203501	12	Significantly up-regulated proteins in High group			FRMD6	0.291578	0.0284686	17	Significantly up-regulated proteins in Low group
TNXB	1.79809	0.0324753	23	Significantly up-regulated proteins in High group			PHF5A	0.171228	0.0157761	13	Significantly up-regulated proteins in Low group
CUL4B	1.67638	0.0222274	26	Significantly up-regulated proteins in High group			TIMELESS	0.171997	0.0114158	12	Significantly up-regulated proteins in Low group
PSMD12	1.55721	0.0284512	27	Significantly up-regulated proteins in High group			DMTN	0.178524	0.0237467	15	Significantly up-regulated proteins in Low group
COX7A2	2.07778	0.00568439	22	Significantly up-regulated proteins in High group			BPGM	0.332005	0.0360526	18	Significantly up-regulated proteins in Low group
CLDN7	18.942	0.0249473	7	Significantly up-regulated proteins in High group			CCNA2	0.484039	0.0447476	10	Significantly up-regulated proteins in Low group
ABR	2.61704	0.00983251	26	Significantly up-regulated proteins in High group			CXorf56	0.143265	0.0453786	12	Significantly up-regulated proteins in Low group
CKB	2.18314	0.0184121	27	Significantly up-regulated proteins in High group			MAP7D3	0.0454534	0.0184495	7	Significantly up-regulated proteins in Low group
ELMOD2	4.91437	0.0347947	18	Significantly up-regulated proteins in High group			TUT1	0.357235	0.0199046	11	Significantly up-regulated proteins in Low group
PTP4A2	2.06608	0.0193313	8	Significantly up-regulated proteins in High group			GPR107	0.0174996	0.0426617	9	Significantly up-regulated proteins in Low group
TMEM161A	2.66695	0.0427366	10	Significantly up-regulated proteins in High group			CACTIN	0.497053	0.00545708	20	Significantly up-regulated proteins in Low group
SRPRB	2.2476	0.00152143	27	Significantly up-regulated proteins in High group			SOX15	0.389426	0.0488358	13	Significantly up-regulated proteins in Low group
ANXA6	1.66805	0.0018545	27	Significantly up-regulated proteins in High group			CRIPT	0.297393	0.00114479	17	Significantly up-regulated proteins in Low group
HLA-A	1.85598	0.00349098	27	Significantly up-regulated proteins in High group			DEFA4	0.140324	0.0231602	7	Significantly up-regulated proteins in Low group
PET112	4.23387	0.0019804	17	Significantly up-regulated proteins in High group			ZBTB9	0.0871979	0.0356098	6	Significantly up-regulated proteins in Low group
RASA3	2.73491	0.0166711	13	Significantly up-regulated proteins in High group			F10	0.163671	0.0253261	10	Significantly up-regulated proteins in Low group
MZT1	4.61559	0.0145726	11	Significantly up-regulated proteins in High group			NEO1	0.0024526	0.0187509	5	Significantly up-regulated proteins in Low group
DAP3	2.1451	0.00173682	27	Significantly up-regulated proteins in High group			METTL17	0.290888	0.0022479	13	Significantly up-regulated proteins in Low group
NDUFS3	2.29119	3.26827e-05	27	Significantly up-regulated proteins in High group			FRA10AC1	0.00167504	0.0376981	4	Significantly up-regulated proteins in Low group
PTPN11	1.6937	0.00595891	27	Significantly up-regulated proteins in High group			UPF3B	0.345441	0.013392	17	Significantly up-regulated proteins in Low group
COX2	2.72404	0.000167625	27	Significantly up-regulated proteins in High group			CLEC12A	0.000947833	0.0187509	5	Significantly up-regulated proteins in Low group
STAB1	2.34951	0.00416888	26	Significantly up-regulated proteins in High group			CHD9	0.00181438	0.00923383	6	Significantly up-regulated proteins in Low group
TIMM13	1.58319	0.0158263	26	Significantly up-regulated proteins in High group			GATAD1	0.169366	0.0171021	9	Significantly up-regulated proteins in Low group
FLOT2	1.67942	0.0193511	27	Significantly up-regulated proteins in High group			TSR2	0.0760807	0.010162	8	Significantly up-regulated proteins in Low group
XPO7	1.85399	0.00721728	27	Significantly up-regulated proteins in High group			BCOR	0.00539195	0.0376981	4	Significantly up-regulated proteins in Low group
FIBP	2.52512	0.00675818	20	Significantly up-regulated proteins in High group			DUSP16	0.000200185	0.00923383	6	Significantly up-regulated proteins in Low group
CRABP1	22404	0.00311353	8	Significantly up-regulated proteins in High group			ST3GAL5	0.242843	0.0171021	9	Significantly up-regulated proteins in Low group
THNSL1	1.95915	0.00639465	13	Significantly up-regulated proteins in High group			EIF4EBP1	0.440606	0.0358546	15	Significantly up-regulated proteins in Low group
HECTD1	1.58444	0.0391601	27	Significantly up-regulated proteins in High group			EPHB3	0.241462	0.0335615	14	Significantly up-regulated proteins in Low group
SLC35B3	1554.56	0.0454532	4	Significantly up-regulated proteins in High group			COL4A3	0.15383	0.0138103	10	Significantly up-regulated proteins in Low group
BHLHE40	914.556	0.0454532	4	Significantly up-regulated proteins in High group			SLC20A2	0.2524	0.0379096	10	Significantly up-regulated proteins in Low group
ECHS1	1.56293	0.00308628	27	Significantly up-regulated proteins in High group			MED22	0.138133	0.0412623	6	Significantly up-regulated proteins in Low group
DOCK10	1.94444	0.0116372	22	Significantly up-regulated proteins in High group			CDKN2B	0.00018024	0.0376981	4	Significantly up-regulated proteins in Low group
SUB1	1.65624	0.000269776	27	Significantly up-regulated proteins in High group			PTGR2	0.0538485	0.019917	7	Significantly up-regulated proteins in Low group
CDK13	2.93129	0.0095097	9	Significantly up-regulated proteins in High group			FAM122A	0.000478284	0.0187509	5	Significantly up-regulated proteins in Low group
SLC25A3	1.89933	0.000573053	27	Significantly up-regulated proteins in High group			FBXW5	0.00274204	0.0376981	4	Significantly up-regulated proteins in Low group
RPP40	10.4672	0.0295423	8	Significantly up-regulated proteins in High group			KIFC3	0.247096	0.0358373	10	Significantly up-regulated proteins in Low group
PXMP2	1170.81	0.0236515	5	Significantly up-regulated proteins in High group			TDRD3	0.0374214	0.0330405	6	Significantly up-regulated proteins in Low group
TROVE2	1.84661	0.000820468	27	Significantly up-regulated proteins in High group			ABCD4	0.00152296	0.0376981	4	Significantly up-regulated proteins in Low group
CLEC16A	24376	0.0122017	6	Significantly up-regulated proteins in High group			SPP1	0.000137567	0.00448144	7	Significantly up-regulated proteins in Low group
RALGAPB	2.30839	0.0187658	21	Significantly up-regulated proteins in High group			ZFPL1	0.00025174	0.0187509	5	Significantly up-regulated proteins in Low group
VPS53	1.74292	0.0324627	24	Significantly up-regulated proteins in High group			PTPN14	0.0018337	0.00448144	7	Significantly up-regulated proteins in Low group
STX4	1.55704	0.0157982	26	Significantly up-regulated proteins in High group			ZNF462	0.00227631	0.0376981	4	Significantly up-regulated proteins in Low group
APOBEC3B	4.23639	0.0405083	11	Significantly up-regulated proteins in High group			PRSS23	0.0806646	0.023222	9	Significantly up-regulated proteins in Low group
SLC39A11	1.87583	0.0297093	21	Significantly up-regulated proteins in High group			ERC2	0.00112108	0.0376981	4	Significantly up-regulated proteins in Low group
MMS19	2.12663	0.0147869	26	Significantly up-regulated proteins in High group			NCOA4	0.0919458	0.0412623	6	Significantly up-regulated proteins in Low group
GSTCD	2623.81	0.0454532	4	Significantly up-regulated proteins in High group			TMEM134	0.00036978	0.0376981	4	Significantly up-regulated proteins in Low group
ATM	3.74709	0.00374202	26	Significantly up-regulated proteins in High group			KIF21B	0.0379403	0.0356098	6	Significantly up-regulated proteins in Low group
HSD17B12	1.63256	0.00479334	25	Significantly up-regulated proteins in High group			COL27A1	0.083879	0.0383476	6	Significantly up-regulated proteins in Low group
SMAD4	1.73809	0.0413176	19	Significantly up-regulated proteins in High group			SNAP47	0.000300363	0.0376981	4	Significantly up-regulated proteins in Low group
NDUFB11	7.30646	0.00096837	15	Significantly up-regulated proteins in High group			MPPE1	0.002457	0.0376981	4	Significantly up-regulated proteins in Low group
MRPL49	1.9377	0.00225185	26	Significantly up-regulated proteins in High group			ZFAND5	0.000615647	0.0376981	4	Significantly up-regulated proteins in Low group
ATP11B	1478.11	0.00311353	8	Significantly up-regulated proteins in High group			TSEN54	0.000163975	0.0187509	5	Significantly up-regulated proteins in Low group
AGPAT3	2.10494	0.0132057	21	Significantly up-regulated proteins in High group			FAM118A	0.000643851	0.0376981	4	Significantly up-regulated proteins in Low group
ARHGAP4	2.63145	0.000257471	25	Significantly up-regulated proteins in High group			SLC6A9	0.00108869	0.0376981	4	Significantly up-regulated proteins in Low group
VDAC2	2.09343	0.00595891	27	Significantly up-regulated proteins in High group			FGA	0.210738	0.00061627	26	Significantly up-regulated proteins in Low group
ZNFX1	2.80413	0.00523112	22	Significantly up-regulated proteins in High group			FGB	0.204387	0.00152143	26	Significantly up-regulated proteins in Low group
MPST	1.74466	0.00707169	27	Significantly up-regulated proteins in High group			FGG	0.205497	0.000764343	26	Significantly up-regulated proteins in Low group
SMIM15	5.35754	0.0137409	10	Significantly up-regulated proteins in High group
HSPA13	2.59722	0.00476751	21	Significantly up-regulated proteins in High group
AIF1	2.22617	0.00453421	24	Significantly up-regulated proteins in High group
FBP1	3.40905	0.000400136	25	Significantly up-regulated proteins in High group
SLC25A6	1.71588	0.00418698	27	Significantly up-regulated proteins in High group
NIPSNAP3A	3.72521	0.000379023	24	Significantly up-regulated proteins in High group
TMEM87A	2.033	0.00817815	17	Significantly up-regulated proteins in High group
NDUFS2	2.59452	0.00271744	27	Significantly up-regulated proteins in High group
PDE6D	1.58202	0.0211632	22	Significantly up-regulated proteins in High group
HK3	1.85617	0.0243477	27	Significantly up-regulated proteins in High group
COQ5	4.85371	0.00801307	13	Significantly up-regulated proteins in High group
NDUFA10	2.58803	0.000459449	27	Significantly up-regulated proteins in High group
RAB32	2.00185	0.0459554	18	Significantly up-regulated proteins in High group
SEMA4A	8.87789	0.00755465	9	Significantly up-regulated proteins in High group
ND1	4.69098	0.00284228	14	Significantly up-regulated proteins in High group
HLA-C	1.64876	0.0284512	27	Significantly up-regulated proteins in High group
AP1AR	1405.26	0.0236515	5	Significantly up-regulated proteins in High group
DECR1	1.97933	6.11195e-05	27	Significantly up-regulated proteins in High group
CDH5	1.70424	0.0110508	23	Significantly up-regulated proteins in High group
GMPPA	1.82942	0.00394702	26	Significantly up-regulated proteins in High group
KRT24	1.8513	0.0280805	20	Significantly up-regulated proteins in High group
MAOB	2.85066	0.000989131	25	Significantly up-regulated proteins in High group
TIMM21	7.85425	0.0133209	8	Significantly up-regulated proteins in High group
ATPAF1	2.51333	0.00591402	21	Significantly up-regulated proteins in High group
ATG9A	3.54197	0.00461746	22	Significantly up-regulated proteins in High group
VWA5A	2.52605	0.00116075	26	Significantly up-regulated proteins in High group
UQCRFS1	1.88136	0.00290011	27	Significantly up-regulated proteins in High group
GNG12	1.5439	0.022534	24	Significantly up-regulated proteins in High group
UQCRC2	1.68567	0.00290011	27	Significantly up-regulated proteins in High group
GZMH	11.4975	0.0165274	9	Significantly up-regulated proteins in High group
ATPAF2	30.923	0.00258177	16	Significantly up-regulated proteins in High group
RICTOR	11.3974	0.000687464	15	Significantly up-regulated proteins in High group
UTRN	1.74593	0.0128701	27	Significantly up-regulated proteins in High group
SCLY	3.24948	0.0372905	12	Significantly up-regulated proteins in High group
AGK	2.55983	0.00383486	27	Significantly up-regulated proteins in High group
CD47	5.43533	0.00384958	15	Significantly up-regulated proteins in High group
COMMD4	2.14233	0.0433216	22	Significantly up-regulated proteins in High group
RNF214	3.71595	0.000248961	24	Significantly up-regulated proteins in High group
SERPINB9	1.57567	0.0298096	27	Significantly up-regulated proteins in High group
TP53I3	2.21101	0.0145765	23	Significantly up-regulated proteins in High group
HTT	2.17814	0.0016298	27	Significantly up-regulated proteins in High group
RTN1	32.3296	0.012821	11	Significantly up-regulated proteins in High group
GRHPR	1.58296	0.0427751	27	Significantly up-regulated proteins in High group
DECR2	7.18908	0.0478773	9	Significantly up-regulated proteins in High group
PGM1	1.5653	0.000662437	27	Significantly up-regulated proteins in High group
SPCS3	4.48079	1.74833e-06	27	Significantly up-regulated proteins in High group
PRKD2	1.64905	0.0440189	24	Significantly up-regulated proteins in High group
SKP2	1766	0.0236515	5	Significantly up-regulated proteins in High group
YKT6	2.35168	0.0492508	27	Significantly up-regulated proteins in High group
TMEM222	2.90732	0.0157761	13	Significantly up-regulated proteins in High group
PPP2R4	2.69543	0.0183778	25	Significantly up-regulated proteins in High group
LMOD1	2.11692	0.0478987	24	Significantly up-regulated proteins in High group
BLOC1S4	2.45937	0.0310325	14	Significantly up-regulated proteins in High group
TOMM40	1.70608	0.0391601	27	Significantly up-regulated proteins in High group
PRKAB1	1.96456	0.0335181	21	Significantly up-regulated proteins in High group
LANCL2	1.8863	0.0489123	25	Significantly up-regulated proteins in High group
ARF4	1.61906	0.0235287	27	Significantly up-regulated proteins in High group
XPO1	1.52998	0.0121168	27	Significantly up-regulated proteins in High group
CNP	1.56699	0.00394237	27	Significantly up-regulated proteins in High group
SGCE	11.8583	0.00816211	9	Significantly up-regulated proteins in High group
TRAPPC2L	50231.9	0.0122017	6	Significantly up-regulated proteins in High group
SNX18	1.57299	0.0487136	27	Significantly up-regulated proteins in High group
RER1	1.74143	0.0192166	25	Significantly up-regulated proteins in High group
STRA13	8457.52	0.0454532	4	Significantly up-regulated proteins in High group
ITGAX	1.65845	0.0108815	25	Significantly up-regulated proteins in High group
COA3	2.23179	0.0347948	23	Significantly up-regulated proteins in High group
EEF1B2	1.64728	0.00394237	27	Significantly up-regulated proteins in High group
VAMP5	135676	0.00311353	8	Significantly up-regulated proteins in High group
QSOX2	4.31743	0.0243961	19	Significantly up-regulated proteins in High group
FAM65A	1.82598	0.0379922	14	Significantly up-regulated proteins in High group
TMCC3	1.83342	0.019807	20	Significantly up-regulated proteins in High group
PLD3	2.42931	0.00256296	27	Significantly up-regulated proteins in High group
WFS1	3.59339	0.00409107	19	Significantly up-regulated proteins in High group
GGH	2.28576	0.00707169	27	Significantly up-regulated proteins in High group
MGST3	2.4756	0.00119511	25	Significantly up-regulated proteins in High group
SEC61A1	2.28839	0.0287751	21	Significantly up-regulated proteins in High group
CDC23	2.01726	0.0430873	24	Significantly up-regulated proteins in High group
PTGES2	2.19225	0.0157982	25	Significantly up-regulated proteins in High group
PRKACB	2.35849	0.0123979	18	Significantly up-regulated proteins in High group
HADHA	1.85663	0.00255763	27	Significantly up-regulated proteins in High group
TMEM65	3.54027	0.0174515	15	Significantly up-regulated proteins in High group
CCM2	6.53999	0.00715887	15	Significantly up-regulated proteins in High group
VAMP7	2.15404	0.00142246	26	Significantly up-regulated proteins in High group
KIAA0196	1.83375	0.0284512	27	Significantly up-regulated proteins in High group
NDUFV2	2.29923	4.69022e-05	27	Significantly up-regulated proteins in High group
TPPP	3.5504	0.0354192	19	Significantly up-regulated proteins in High group
PDCD10	2.24589	0.0151486	26	Significantly up-regulated proteins in High group
CDK7	3.52718	0.0474623	11	Significantly up-regulated proteins in High group
SDHA	2.14159	0.000339922	27	Significantly up-regulated proteins in High group
RP2	2.01612	0.0351005	18	Significantly up-regulated proteins in High group
ARGLU1	10434.2	0.0454532	4	Significantly up-regulated proteins in High group
MYO1C	1.5373	0.0018545	27	Significantly up-regulated proteins in High group
SQRDL	1.57119	0.00883799	27	Significantly up-regulated proteins in High group
VPS16	2.4132	0.00139852	26	Significantly up-regulated proteins in High group
TSN	1.52945	0.0175355	27	Significantly up-regulated proteins in High group
CNRIP1	9.47257	0.0222865	10	Significantly up-regulated proteins in High group
CLDN1	1.61426	0.0246338	17	Significantly up-regulated proteins in High group
TOM1L1	3.80136	0.024362	15	Significantly up-regulated proteins in High group
PCCB	3.04017	0.0016283	27	Significantly up-regulated proteins in High group
RPN1	1.5022	0.00211164	27	Significantly up-regulated proteins in High group
ATP11C	608.963	0.0236515	5	Significantly up-regulated proteins in High group
CD38	4.63908	0.00120217	23	Significantly up-regulated proteins in High group
SASH3	3.38423	0.00564572	15	Significantly up-regulated proteins in High group
MRPL12	2.6886	0.00289765	23	Significantly up-regulated proteins in High group
NANS	2.05991	0.000314873	27	Significantly up-regulated proteins in High group
LACTB	1.73986	0.00995723	24	Significantly up-regulated proteins in High group
NUDT16L1	1.9751	0.0202113	19	Significantly up-regulated proteins in High group
MYD88	1.85082	0.0334554	27	Significantly up-regulated proteins in High group
MICU2	3.66823	0.0137891	12	Significantly up-regulated proteins in High group
HSPA12B	9.49552	0.00630714	12	Significantly up-regulated proteins in High group
TBRG4	3.21955	0.0186929	20	Significantly up-regulated proteins in High group
CRNKL1	2.08138	0.0357728	26	Significantly up-regulated proteins in High group
SRBD1	2.18757	0.030086	27	Significantly up-regulated proteins in High group
PEX1	1.99261	0.0382547	16	Significantly up-regulated proteins in High group
MZB1	2.98963	0.000944093	27	Significantly up-regulated proteins in High group
NCS1	3.21672	0.00605301	11	Significantly up-regulated proteins in High group
STK17B	3.07573	0.0196698	12	Significantly up-regulated proteins in High group
MAN2B2	1304.67	0.000347881	11	Significantly up-regulated proteins in High group
GLG1	1.64718	0.0224182	27	Significantly up-regulated proteins in High group
C16orf62	1.84165	0.00337147	23	Significantly up-regulated proteins in High group
PRSS22	2.00466	0.0204323	15	Significantly up-regulated proteins in High group
MAN2A1	1.76034	0.0063113	27	Significantly up-regulated proteins in High group
NFU1	2.85214	0.0475817	21	Significantly up-regulated proteins in High group
CHID1	1.52046	0.0246857	27	Significantly up-regulated proteins in High group
MMP12	2.218	0.039477	18	Significantly up-regulated proteins in High group
SEC23IP	1.54663	0.0374504	27	Significantly up-regulated proteins in High group
MED30	2.01228	0.0262748	21	Significantly up-regulated proteins in High group
RRM2B	1.86636	0.024061	24	Significantly up-regulated proteins in High group
OCIAD1	1.55178	0.0224182	27	Significantly up-regulated proteins in High group
FNDC1	21.7049	0.0231602	7	Significantly up-regulated proteins in High group
DTNA	4.25534	0.0274368	11	Significantly up-regulated proteins in High group
ATG2B	2.94597	0.00260196	13	Significantly up-regulated proteins in High group
MVD	1.78274	0.047121	25	Significantly up-regulated proteins in High group
RNMTL1	7.95408	0.00114812	12	Significantly up-regulated proteins in High group
FOCAD	2.73123	0.0358546	15	Significantly up-regulated proteins in High group
ACADM	1.96584	0.000154565	27	Significantly up-regulated proteins in High group
CYGB	2.30089	0.0123569	21	Significantly up-regulated proteins in High group
GNE	5.18583	0.0294616	16	Significantly up-regulated proteins in High group
HIST1H1D	1.80907	0.00349098	27	Significantly up-regulated proteins in High group
ISOC1	2.23466	0.00042642	27	Significantly up-regulated proteins in High group
RBP5	3192.33	0.0454532	4	Significantly up-regulated proteins in High group
DERA	1.52287	0.0179627	27	Significantly up-regulated proteins in High group
NUP85	1.91184	0.0179627	26	Significantly up-regulated proteins in High group
AP2S1	2.05842	0.0461397	24	Significantly up-regulated proteins in High group
SIRT3	5.64889	0.00227896	23	Significantly up-regulated proteins in High group
S100A1	2604.56	0.0454532	4	Significantly up-regulated proteins in High group
CUTA	1.86086	0.00562402	26	Significantly up-regulated proteins in High group
DOK2	2.92134	0.041748	18	Significantly up-regulated proteins in High group
TIMM9	2.15603	0.0402183	19	Significantly up-regulated proteins in High group
HIST1H1B	1.57091	0.0135602	27	Significantly up-regulated proteins in High group
SURF4	1.84978	0.0211278	25	Significantly up-regulated proteins in High group
LTA4H	1.51131	0.0184121	27	Significantly up-regulated proteins in High group
ASB15	3.17597	0.0163944	14	Significantly up-regulated proteins in High group
FAM160B1	1.72046	0.0492681	16	Significantly up-regulated proteins in High group
C16orf58	3.27848	0.0259655	22	Significantly up-regulated proteins in High group
PDK1	1.95643	0.00356906	25	Significantly up-regulated proteins in High group
SLC25A1	2.36398	0.0224182	27	Significantly up-regulated proteins in High group
MTX2	1.88242	0.0112863	17	Significantly up-regulated proteins in High group
CUL5	1.70066	0.0312224	27	Significantly up-regulated proteins in High group
NELFCD	3.18438	0.0063086	27	Significantly up-regulated proteins in High group
PSMD13	1.93765	0.0255527	27	Significantly up-regulated proteins in High group
TCTE3	13354.6	0.0454532	4	Significantly up-regulated proteins in High group
OPA3	2.59687	0.0153799	19	Significantly up-regulated proteins in High group
PPIB	1.50789	0.00418698	27	Significantly up-regulated proteins in High group
NINJ1	3025.15	0.00311353	8	Significantly up-regulated proteins in High group
GIMAP8	2.36346	0.0222231	13	Significantly up-regulated proteins in High group
LOC650157	2.46669	0.00284182	23	Significantly up-regulated proteins in High group
NAAA	2.01145	0.0103826	21	Significantly up-regulated proteins in High group
ATP5D	1.50253	0.00787273	23	Significantly up-regulated proteins in High group
ST6GAL1	15.7719	0.0407697	8	Significantly up-regulated proteins in High group
DHX36	3.12444	0.0135602	27	Significantly up-regulated proteins in High group
CMTM6	2.71356	0.00771516	17	Significantly up-regulated proteins in High group
TBC1D5	1.61062	0.00726768	24	Significantly up-regulated proteins in High group
EXOC7	1.65172	0.0222113	27	Significantly up-regulated proteins in High group
HSBP1	3.11675	0.0312976	26	Significantly up-regulated proteins in High group
GLRX5	1.789	0.0455892	22	Significantly up-regulated proteins in High group
TST	1.96115	0.0235287	27	Significantly up-regulated proteins in High group
SPON1	3.53911	0.00539812	17	Significantly up-regulated proteins in High group
RHBDD2	1884.93	0.0454532	4	Significantly up-regulated proteins in High group
PRKACA	2.12466	0.0116796	20	Significantly up-regulated proteins in High group
ACAP1	5.7326	0.00104459	18	Significantly up-regulated proteins in High group
NGLY1	2.47739	0.0114231	20	Significantly up-regulated proteins in High group
SORT1	3.93993	0.00242632	23	Significantly up-regulated proteins in High group
SUPV3L1	1.88539	0.0112003	27	Significantly up-regulated proteins in High group
RABEP2	2.14293	0.00543143	26	Significantly up-regulated proteins in High group
ACSF3	2.61562	0.00851642	22	Significantly up-regulated proteins in High group
ACADSB	1.76636	0.035387	16	Significantly up-regulated proteins in High group
ECH1	1.91176	0.004445	27	Significantly up-regulated proteins in High group
MIB1	216.778	0.0454532	4	Significantly up-regulated proteins in High group
OXCT1	1.56971	0.0112265	27	Significantly up-regulated proteins in High group
LARS	1.85352	0.00471706	27	Significantly up-regulated proteins in High group
TWF2	1.58721	0.0222355	27	Significantly up-regulated proteins in High group
PDHB	1.80226	0.000291526	27	Significantly up-regulated proteins in High group
SLC25A12	1.89999	0.0050038	27	Significantly up-regulated proteins in High group
OGFR	1.56728	0.0472726	27	Significantly up-regulated proteins in High group
HLA-F	2.42575	0.00262994	25	Significantly up-regulated proteins in High group
PVR	2.6132	0.0477989	10	Significantly up-regulated proteins in High group
SLC27A2	48.5801	0.00563224	11	Significantly up-regulated proteins in High group
ATAD1	3.38452	0.00178432	21	Significantly up-regulated proteins in High group
PSME2	2.04313	0.00101204	27	Significantly up-regulated proteins in High group
ZZEF1	3.13711	0.00298107	25	Significantly up-regulated proteins in High group
CYTB	7.16744	0.0022479	13	Significantly up-regulated proteins in High group
PSMA4	2.10548	0.00791163	27	Significantly up-regulated proteins in High group
MCTS1	1.90757	0.0140748	26	Significantly up-regulated proteins in High group
PRDX4	1.75649	0.00272405	27	Significantly up-regulated proteins in High group
LGALS3BP	1.5601	0.0326912	27	Significantly up-regulated proteins in High group
TXNDC5	1.81667	0.00042642	27	Significantly up-regulated proteins in High group
MAN1A1	4.01523	0.000644374	22	Significantly up-regulated proteins in High group
RINT1	1.73729	0.00611709	23	Significantly up-regulated proteins in High group
CLN5	4.52914	0.0323572	12	Significantly up-regulated proteins in High group
PPP3R1	2.03609	0.0014401	25	Significantly up-regulated proteins in High group
RGP1	810.481	0.0454532	4	Significantly up-regulated proteins in High group
LGALS9	2.10885	0.0268552	22	Significantly up-regulated proteins in High group
MYO1G	1.70152	0.0246857	27	Significantly up-regulated proteins in High group
MTFR1L	2.02875	0.0181322	19	Significantly up-regulated proteins in High group
COPG1	1.64299	0.00133044	27	Significantly up-regulated proteins in High group
GNAO1	5.3686	0.00161695	16	Significantly up-regulated proteins in High group
NCKIPSD	1.78117	0.0200996	23	Significantly up-regulated proteins in High group
TRABD	3.87541	0.000903209	20	Significantly up-regulated proteins in High group
FUCA2	2.69298	0.0357127	16	Significantly up-regulated proteins in High group
SIL1	13.0154	0.0459849	6	Significantly up-regulated proteins in High group
EI24	2.33974	0.00403855	22	Significantly up-regulated proteins in High group
INPP1	1.91062	0.0386986	24	Significantly up-regulated proteins in High group
CHD7	552.963	0.00621348	7	Significantly up-regulated proteins in High group
SSR4	1.51244	0.0193511	27	Significantly up-regulated proteins in High group
APOBEC3F	4.77077	0.00323363	20	Significantly up-regulated proteins in High group
NDUFAF1	7.75068	0.0493799	6	Significantly up-regulated proteins in High group
ZAP70	5.82217	0.0359226	12	Significantly up-regulated proteins in High group
DNAJC21	2.43293	0.0178137	18	Significantly up-regulated proteins in High group
IMPAD1	2.11041	0.0423956	21	Significantly up-regulated proteins in High group
HERC2	50.2809	0.0114235	8	Significantly up-regulated proteins in High group
C2CD5	4.48822	0.0287938	20	Significantly up-regulated proteins in High group
NCKAP5L	2490.11	0.0454532	4	Significantly up-regulated proteins in High group
NTAN1	2508.63	0.0454532	4	Significantly up-regulated proteins in High group
PSMB9	1.86165	0.00985806	27	Significantly up-regulated proteins in High group
AP1G1	2.01278	0.00595891	27	Significantly up-regulated proteins in High group
HIBCH	1.54339	0.00883799	27	Significantly up-regulated proteins in High group
GBF1	1.61181	0.0326912	27	Significantly up-regulated proteins in High group
ATP5O	1.63183	0.00133044	27	Significantly up-regulated proteins in High group
ADCK3	4.78342	0.0316735	18	Significantly up-regulated proteins in High group
TAPBPL	7.70124	0.00436529	22	Significantly up-regulated proteins in High group
SPCS2	2.46984	3.35815e-06	27	Significantly up-regulated proteins in High group
TGM2	1.90964	0.00162591	27	Significantly up-regulated proteins in High group
CEP128	194.185	0.0454532	4	Significantly up-regulated proteins in High group
MRPL45	1.60642	0.0361144	24	Significantly up-regulated proteins in High group
ARFGEF1	1.94387	0.0106736	27	Significantly up-regulated proteins in High group
USMG5	2.72042	0.0309288	16	Significantly up-regulated proteins in High group
ZDHHC6	22.247	0.0214854	7	Significantly up-regulated proteins in High group
PPP2CB	2.78835	0.0187893	15	Significantly up-regulated proteins in High group
GPD2	1.59766	0.0284512	27	Significantly up-regulated proteins in High group
UFL1	1.57805	0.00124333	27	Significantly up-regulated proteins in High group
CLPTM1L	1.65677	0.01152	26	Significantly up-regulated proteins in High group
FUT8	1.81409	0.0299238	22	Significantly up-regulated proteins in High group
NDUFV1	1.53252	0.00272405	27	Significantly up-regulated proteins in High group
NUDT2	3.89456	0.00280065	18	Significantly up-regulated proteins in High group
MTO1	361.67	0.010568	8	Significantly up-regulated proteins in High group
UBE2J1	1.7469	0.0459554	18	Significantly up-regulated proteins in High group
NADK2	3.62463	0.000163097	25	Significantly up-regulated proteins in High group
ABHD11	2.11513	0.0216307	24	Significantly up-regulated proteins in High group
CLC	4.96289	0.000182078	26	Significantly up-regulated proteins in High group
NAPG	1.66274	0.0409344	27	Significantly up-regulated proteins in High group
SEC24A	1.71095	0.0104056	27	Significantly up-regulated proteins in High group
ACTBL2	1.54647	0.0130286	26	Significantly up-regulated proteins in High group
UBA7	1.95936	0.00153694	26	Significantly up-regulated proteins in High group
TMEM14C	7.17701	0.0493799	6	Significantly up-regulated proteins in High group
ERLEC1	2.09466	0.0387539	19	Significantly up-regulated proteins in High group
EXOG	3292.48	0.000738092	10	Significantly up-regulated proteins in High group
EHD3	1.57736	0.00721728	26	Significantly up-regulated proteins in High group
LPCAT4	26.3116	0.014817	13	Significantly up-regulated proteins in High group
TRAPPC4	1.71363	0.0192141	26	Significantly up-regulated proteins in High group
C19orf10	2.38863	0.00420245	24	Significantly up-regulated proteins in High group
SHOC2	2.18881	0.0429396	24	Significantly up-regulated proteins in High group
ARSF	1413.78	0.0236515	5	Significantly up-regulated proteins in High group
HADHB	1.71872	0.0011614	27	Significantly up-regulated proteins in High group
C10orf137	87.8889	0.0454532	4	Significantly up-regulated proteins in High group
DLAT	1.71184	0.00963136	27	Significantly up-regulated proteins in High group
NDUFB4	1.88074	0.000459449	27	Significantly up-regulated proteins in High group
MLLT1	3.35196	0.0156737	18	Significantly up-regulated proteins in High group
ASCC1	1.68338	0.00822294	21	Significantly up-regulated proteins in High group
MOSPD2	2.31305	0.0163845	22	Significantly up-regulated proteins in High group
TRAPPC3	1.97642	0.00253479	26	Significantly up-regulated proteins in High group
APOBEC3G	10.5182	0.000264409	18	Significantly up-regulated proteins in High group
SMEK2	5.78821	0.00673833	15	Significantly up-regulated proteins in High group
RPN2	2.21298	0.00142305	27	Significantly up-regulated proteins in High group
SOD2	1.64528	0.0063113	27	Significantly up-regulated proteins in High group
HMGCL	2.82681	0.00128046	23	Significantly up-regulated proteins in High group
FKBP11	1.98591	0.000875416	26	Significantly up-regulated proteins in High group
ATXN1L	1609.3	0.0122017	6	Significantly up-regulated proteins in High group
SCYL2	1.81076	0.0332915	24	Significantly up-regulated proteins in High group
TBCEL	10.4678	0.00167989	15	Significantly up-regulated proteins in High group
TM9SF2	1.59637	0.0115809	27	Significantly up-regulated proteins in High group
ERO1L	1.64246	0.0246857	27	Significantly up-regulated proteins in High group
VPS37A	1.5742	0.0440482	16	Significantly up-regulated proteins in High group
GALM	4.70153	0.00895075	20	Significantly up-regulated proteins in High group
PCID2	3.63505	0.0351005	18	Significantly up-regulated proteins in High group
TELO2	2.23174	0.0481111	20	Significantly up-regulated proteins in High group
FRK	3922.26	0.0122017	6	Significantly up-regulated proteins in High group
BCAP31	1.60683	0.04275	23	Significantly up-regulated proteins in High group
CD48	2.017	0.0398177	13	Significantly up-regulated proteins in High group
NDUFV3	3.07055	0.0125553	23	Significantly up-regulated proteins in High group
ARHGAP17	1.99542	7.53261e-05	27	Significantly up-regulated proteins in High group
FKBP2	1.81556	0.00272405	27	Significantly up-regulated proteins in High group
PQLC3	4.99615	0.0100672	12	Significantly up-regulated proteins in High group
ANKRD44	3.40702	0.000293191	22	Significantly up-regulated proteins in High group
CALR	1.72142	0.000764343	27	Significantly up-regulated proteins in High group
ARHGAP25	2.33369	0.0313147	26	Significantly up-regulated proteins in High group
LYRM4	8688.63	0.0454532	4	Significantly up-regulated proteins in High group
SIGMAR1	3.26109	0.0474623	11	Significantly up-regulated proteins in High group
RAP1GDS1	2.03534	0.00240037	27	Significantly up-regulated proteins in High group
RAB24	4.95858	0.00199048	14	Significantly up-regulated proteins in High group
RAB5A	1.51012	0.0104056	27	Significantly up-regulated proteins in High group
WDFY4	3.79407	0.00142859	19	Significantly up-regulated proteins in High group
C17orf75	2.11043	0.0330675	20	Significantly up-regulated proteins in High group
RAB43	2.79059	0.00493562	21	Significantly up-regulated proteins in High group
RUFY1	1.80515	0.011815	27	Significantly up-regulated proteins in High group
C9orf64	1.54186	0.0151159	27	Significantly up-regulated proteins in High group
PGM5	1.84364	0.0082413	26	Significantly up-regulated proteins in High group
TM7SF2	2.04016	0.0475505	11	Significantly up-regulated proteins in High group
C7orf25	523.407	0.0236515	5	Significantly up-regulated proteins in High group
ACADVL	2.34163	1.26901e-05	27	Significantly up-regulated proteins in High group
NDUFAF6	3437.85	0.0236515	5	Significantly up-regulated proteins in High group
HIST1H1C	2.27917	0.000746626	27	Significantly up-regulated proteins in High group
GFOD1	14032	0.0454532	4	Significantly up-regulated proteins in High group
GTF2B	1.80478	0.0179419	26	Significantly up-regulated proteins in High group
TRAPPC6B	4.46885	0.0318686	9	Significantly up-regulated proteins in High group
SEC11A	1.77922	0.00142305	27	Significantly up-regulated proteins in High group
MRPS25	3.10693	0.0262915	16	Significantly up-regulated proteins in High group
ACSS1	4.86009	0.000159629	25	Significantly up-regulated proteins in High group
PLCH1	5.0443	0.00110047	16	Significantly up-regulated proteins in High group
MYO6	1.70439	0.0358035	27	Significantly up-regulated proteins in High group
USP19	26.982	0.00794623	14	Significantly up-regulated proteins in High group
GMPR	648.593	0.0236515	5	Significantly up-regulated proteins in High group
FMNL1	1.69436	0.0246857	27	Significantly up-regulated proteins in High group
MARC2	1.95354	0.0180844	17	Significantly up-regulated proteins in High group
SFT2D3	2.2007	0.00870877	20	Significantly up-regulated proteins in High group
SNRPD3	1.57404	0.0284512	27	Significantly up-regulated proteins in High group
CECR1	134.304	0.0114235	8	Significantly up-regulated proteins in High group
NCKAP1L	1.51857	0.00297757	20	Significantly up-regulated proteins in High group
ARPC2	1.75158	0.0104056	27	Significantly up-regulated proteins in High group
COL4A6	776.37	0.0236515	5	Significantly up-regulated proteins in High group
IRF4	2.39828	0.0121518	21	Significantly up-regulated proteins in High group
DCAKD	2.02356	0.0439404	20	Significantly up-regulated proteins in High group
PPP6R1	6.69747	0.00347932	21	Significantly up-regulated proteins in High group
COPS7B	5.03519	0.00963566	15	Significantly up-regulated proteins in High group
NCLN	1.7637	0.0150371	27	Significantly up-regulated proteins in High group
PRKAR2B	2.05051	0.0352557	22	Significantly up-regulated proteins in High group
TLK2	4.84857	0.00751788	13	Significantly up-regulated proteins in High group
TRIM21	2.1889	0.00525113	26	Significantly up-regulated proteins in High group
C10orf54	4.67841	0.00195579	17	Significantly up-regulated proteins in High group
PAIP1	2.28823	0.00684194	26	Significantly up-regulated proteins in High group
MRPS31	1.69669	0.0106736	27	Significantly up-regulated proteins in High group
NF1	2.62279	0.0143954	14	Significantly up-regulated proteins in High group
TFAM	6.04568	0.00933584	26	Significantly up-regulated proteins in High group
CBX1	1.72612	0.0274857	23	Significantly up-regulated proteins in High group
GATC	3.56399	0.00465556	19	Significantly up-regulated proteins in High group
PARVA	1.97791	0.01242	27	Significantly up-regulated proteins in High group
PRKAR2A	1.55258	0.00196234	27	Significantly up-regulated proteins in High group
RALBP1	752.667	0.0236515	5	Significantly up-regulated proteins in High group
GNAS	1.83045	0.0326912	27	Significantly up-regulated proteins in High group
MYOF	1.61164	0.00240037	27	Significantly up-regulated proteins in High group
EPB41L3	3.90908	3.79773e-05	24	Significantly up-regulated proteins in High group
COPB2	1.50119	0.0235287	27	Significantly up-regulated proteins in High group
MFSD10	2.4978	0.012279	25	Significantly up-regulated proteins in High group
STT3A	2.20764	0.000120796	27	Significantly up-regulated proteins in High group
NAGA	1.84284	0.0410937	22	Significantly up-regulated proteins in High group
PRKG1	2.84313	0.0436596	18	Significantly up-regulated proteins in High group
USP47	1.91096	0.0122107	27	Significantly up-regulated proteins in High group
CRYZ	1.59572	0.0342177	27	Significantly up-regulated proteins in High group
AP1M1	1.59591	0.0109478	26	Significantly up-regulated proteins in High group
VDAC3	2.11203	0.00152143	27	Significantly up-regulated proteins in High group
COX5B	1.88078	0.00701705	25	Significantly up-regulated proteins in High group
ATP6V0A2	1255.22	0.0122017	6	Significantly up-regulated proteins in High group
SEPT1	3.4043	0.00013076	24	Significantly up-regulated proteins in High group
DIS3L2	5.4013	0.00998386	18	Significantly up-regulated proteins in High group
ITFG3	3.65814	0.0301246	12	Significantly up-regulated proteins in High group
SLC25A5	1.53073	0.0258908	27	Significantly up-regulated proteins in High group
NUP160	2.92537	0.00165734	25	Significantly up-regulated proteins in High group
CCDC58	2.06715	0.0170402	24	Significantly up-regulated proteins in High group
AP2A2	1.95695	0.000145428	27	Significantly up-regulated proteins in High group
ITM2B	2.16203	0.00212122	21	Significantly up-regulated proteins in High group
ERLIN1	1.58904	0.00417573	27	Significantly up-regulated proteins in High group
HEXB	2.46552	0.000614726	27	Significantly up-regulated proteins in High group
DPEP1	5.07714	0.0472467	10	Significantly up-regulated proteins in High group
PRG2	2.32116	0.00319932	26	Significantly up-regulated proteins in High group
BCKDHB	25.073	0.00593431	14	Significantly up-regulated proteins in High group
DHRS3	4.60509	0.00939615	17	Significantly up-regulated proteins in High group
FMO3	2.05662	0.0156974	18	Significantly up-regulated proteins in High group
ATP5A1	1.53225	0.00142305	27	Significantly up-regulated proteins in High group
EPB41L2	2.45346	0.00208338	26	Significantly up-regulated proteins in High group
MTMR3	2.46883	0.0324584	16	Significantly up-regulated proteins in High group
TMLHE	4.7469	0.0358546	15	Significantly up-regulated proteins in High group
TAGLN	2.31711	0.0213527	27	Significantly up-regulated proteins in High group
NDUFAF3	8.37346	0.0353076	13	Significantly up-regulated proteins in High group
CRYL1	2.43241	0.0110739	20	Significantly up-regulated proteins in High group
QRICH1	2.76827	0.00548696	22	Significantly up-regulated proteins in High group
GSTA4	10550.1	0.0236515	5	Significantly up-regulated proteins in High group
MRPL40	1.76058	0.0202071	21	Significantly up-regulated proteins in High group
AP4M1	2.59387	0.0491051	8	Significantly up-regulated proteins in High group
NDUFB8	1.72705	0.00668197	27	Significantly up-regulated proteins in High group
NDUFA13	2.97934	0.000690782	27	Significantly up-regulated proteins in High group
HM13	2.24313	0.00418698	27	Significantly up-regulated proteins in High group
AIFM2	19.3008	0.00698805	9	Significantly up-regulated proteins in High group
CAB39	2.37163	0.00173682	27	Significantly up-regulated proteins in High group
FERMT2	2.21544	0.00197205	26	Significantly up-regulated proteins in High group
GBP4	2.40054	0.020126	21	Significantly up-regulated proteins in High group
FBXL8	26.4762	0.0459849	6	Significantly up-regulated proteins in High group
PLEKHO2	1.82862	0.0327224	26	Significantly up-regulated proteins in High group
ATP5L	2.90733	0.00416793	23	Significantly up-regulated proteins in High group
UEVLD	4.20393	0.00632608	14	Significantly up-regulated proteins in High group
LSS	1.51678	0.0358035	27	Significantly up-regulated proteins in High group
ERBB2IP	2.79194	0.0027905	25	Significantly up-regulated proteins in High group
LMAN1	2.24983	9.43507e-06	27	Significantly up-regulated proteins in High group
SNRPG	1.5408	0.0452407	27	Significantly up-regulated proteins in High group
NDUFS4	2.4939	0.0409499	23	Significantly up-regulated proteins in High group
TSSC1	3.98405	0.0100341	12	Significantly up-regulated proteins in High group
D2HGDH	1243.81	0.0454532	4	Significantly up-regulated proteins in High group
PARL	10.0555	0.0249473	7	Significantly up-regulated proteins in High group
DOCK8	4.76259	0.000253358	25	Significantly up-regulated proteins in High group
PRKAG1	2.12028	0.0119443	21	Significantly up-regulated proteins in High group
C6orf211	1.83191	0.00305812	21	Significantly up-regulated proteins in High group
RGS19	1.79704	0.00756002	20	Significantly up-regulated proteins in High group
NUB1	3.35937	0.0141049	23	Significantly up-regulated proteins in High group
LPCAT3	2.27574	0.0256048	19	Significantly up-regulated proteins in High group
ARSA	1.58148	0.000796335	26	Significantly up-regulated proteins in High group
IL16	2.77628	0.00056321	26	Significantly up-regulated proteins in High group
ACOX1	1.93539	0.0192994	25	Significantly up-regulated proteins in High group
ALDH2	1.98826	0.00328306	27	Significantly up-regulated proteins in High group
LDHB	1.92585	0.0115809	27	Significantly up-regulated proteins in High group
ASAH1	1.54493	0.0109796	27	Significantly up-regulated proteins in High group
UBE2Z	1.89063	0.0370853	23	Significantly up-regulated proteins in High group
POLR3F	4.16351	0.0187399	16	Significantly up-regulated proteins in High group
IKBKAP	1.74147	0.018319	25	Significantly up-regulated proteins in High group
BRK1	2.43096	0.0026879	25	Significantly up-regulated proteins in High group
IDI1	1.73377	0.0210731	26	Significantly up-regulated proteins in High group
FARP1	2.68007	0.0134197	25	Significantly up-regulated proteins in High group
SLC5A6	130.895	0.0231602	7	Significantly up-regulated proteins in High group
COQ6	8.35006	0.00430197	18	Significantly up-regulated proteins in High group
BTN3A3	6981.81	0.00311353	8	Significantly up-regulated proteins in High group
ATP5I	1.74858	0.00287869	26	Significantly up-regulated proteins in High group
ACOX3	2.13281	0.0181093	22	Significantly up-regulated proteins in High group
EHD2	1.63813	0.00530589	27	Significantly up-regulated proteins in High group
DDR1	3.59551	0.0220996	20	Significantly up-regulated proteins in High group
CASP10	3.0347	0.00417884	23	Significantly up-regulated proteins in High group
ND3	5.02782	0.0022431	13	Significantly up-regulated proteins in High group
NEDD1	1.52635	0.0442363	21	Significantly up-regulated proteins in High group
ARHGEF7	1.58345	0.0334875	27	Significantly up-regulated proteins in High group
PCCA	2.40652	0.0121518	22	Significantly up-regulated proteins in High group
CHIT1	5.34993	0.0119873	10	Significantly up-regulated proteins in High group
ITIH5	31.0923	0.00986708	11	Significantly up-regulated proteins in High group
DAD1	2.54003	0.000131211	27	Significantly up-regulated proteins in High group
PPIC	2.0918	0.028636	26	Significantly up-regulated proteins in High group
NPL	5.19416	0.0247767	17	Significantly up-regulated proteins in High group
ARHGDIB	2.07178	4.69022e-05	27	Significantly up-regulated proteins in High group
RHCG	5.6841	0.0338285	19	Significantly up-regulated proteins in High group
NDUFB10	2.20714	0.000880312	27	Significantly up-regulated proteins in High group
AP3D1	1.8645	0.0166511	27	Significantly up-regulated proteins in High group
ELN	4.26854	4.91167e-05	26	Significantly up-regulated proteins in High group
ARPC4	1.77339	0.00834732	26	Significantly up-regulated proteins in High group
CDKAL1	12.3862	0.0123787	17	Significantly up-regulated proteins in High group
NT5C3A	1.77834	0.0371545	26	Significantly up-regulated proteins in High group
NDUFA12	1.72993	0.00707169	27	Significantly up-regulated proteins in High group
ARCN1	1.50902	0.00394702	27	Significantly up-regulated proteins in High group
FN3K	4.04808	0.0218865	17	Significantly up-regulated proteins in High group
NDUFA6	2.0561	0.00440843	27	Significantly up-regulated proteins in High group
WDFY1	2.6337	0.0153152	23	Significantly up-regulated proteins in High group
STAT4	988.222	0.0236515	5	Significantly up-regulated proteins in High group
YES1	2.26998	0.00502773	21	Significantly up-regulated proteins in High group
ISG20	3.28396	0.0008491	27	Significantly up-regulated proteins in High group
GNAQ	1.80619	0.032024	26	Significantly up-regulated proteins in High group
HLA-B	1.78525	0.0258908	27	Significantly up-regulated proteins in High group
EARS2	4.23502	0.00443217	18	Significantly up-regulated proteins in High group
CHST14	2.59101	0.0249875	16	Significantly up-regulated proteins in High group
ITGA7	6.21729	0.0101307	20	Significantly up-regulated proteins in High group
PDHA1	1.87062	0.000880312	27	Significantly up-regulated proteins in High group
ELMO1	2.65965	0.000401734	23	Significantly up-regulated proteins in High group
MRM1	3.33896	0.0498622	10	Significantly up-regulated proteins in High group
EHHADH	1.7749	0.0302332	26	Significantly up-regulated proteins in High group
CCBL2	1.53367	0.00538128	22	Significantly up-regulated proteins in High group
UBE2R2	2.25205	0.0345104	14	Significantly up-regulated proteins in High group
WDR45	5493.07	0.0454532	4	Significantly up-regulated proteins in High group
SYNE3	2.10868	0.0177826	22	Significantly up-regulated proteins in High group
MYADM	2.47818	0.0330638	24	Significantly up-regulated proteins in High group
ADD1	1.81842	0.0122107	27	Significantly up-regulated proteins in High group
CPS1	6.93931	0.0459722	6	Significantly up-regulated proteins in High group
VPRBP	1.93257	0.0489032	25	Significantly up-regulated proteins in High group
TYROBP	2.88562	0.0422581	18	Significantly up-regulated proteins in High group
AP2B1	1.94519	0.00308628	27	Significantly up-regulated proteins in High group
C7orf26	5.8026	0.00718515	14	Significantly up-regulated proteins in High group
TM9SF3	1.89832	0.0226679	24	Significantly up-regulated proteins in High group
ERAP1	1.66547	0.00471706	27	Significantly up-regulated proteins in High group
INTS2	6.91686	0.00337782	15	Significantly up-regulated proteins in High group
FNTA	2.07408	0.0106689	27	Significantly up-regulated proteins in High group
VPS13C	3.8507	0.000121119	26	Significantly up-regulated proteins in High group
TMEM179B	3.00959	0.00696401	17	Significantly up-regulated proteins in High group
CXCL13	104794	0.0122017	6	Significantly up-regulated proteins in High group
ZBTB8OS	2.06147	0.034874	17	Significantly up-regulated proteins in High group
SEPSECS	59.859	0.0493799	6	Significantly up-regulated proteins in High group
HGSNAT	1844.81	0.00621348	7	Significantly up-regulated proteins in High group
COL6A6	69.4614	0.000107427	14	Significantly up-regulated proteins in High group
DMXL1	11.295	0.00513349	12	Significantly up-regulated proteins in High group
NUP155	1.65524	0.0326912	27	Significantly up-regulated proteins in High group
SAR1B	1.76881	0.0028753	27	Significantly up-regulated proteins in High group
APOO	2.77285	0.0323689	20	Significantly up-regulated proteins in High group
NDUFA5	2.60417	0.000711732	27	Significantly up-regulated proteins in High group
HEXA	2.5911	0.000614258	26	Significantly up-regulated proteins in High group
THEMIS	2742.7	0.0454532	4	Significantly up-regulated proteins in High group
ALDH18A1	1.89917	0.000366784	27	Significantly up-regulated proteins in High group
APOL3	19.1026	0.000413246	15	Significantly up-regulated proteins in High group
MTOR	2.24005	0.00342419	27	Significantly up-regulated proteins in High group
STK11IP	1.87383	0.0191505	10	Significantly up-regulated proteins in High group
NCALD	10.0331	0.00698805	9	Significantly up-regulated proteins in High group
NDNL2	2.68127	0.022826	16	Significantly up-regulated proteins in High group
MRPL1	2.47747	0.00242226	23	Significantly up-regulated proteins in High group
RRAGC	2.83091	0.0281092	14	Significantly up-regulated proteins in High group
ITGB7	21.1881	0.00129761	11	Significantly up-regulated proteins in High group
TRAPPC1	3.02977	0.0405083	11	Significantly up-regulated proteins in High group
USP11	2.00807	0.0343792	18	Significantly up-regulated proteins in High group
MAN2C1	2.85134	0.034874	17	Significantly up-regulated proteins in High group
COMTD1	3.21736	0.0142542	20	Significantly up-regulated proteins in High group
CPVL	1.64522	0.0470274	25	Significantly up-regulated proteins in High group
SLAMF7	3747.85	0.0236515	5	Significantly up-regulated proteins in High group
ZBP1	2.6519	0.00702156	14	Significantly up-regulated proteins in High group
NDUFS1	1.92221	0.000494799	27	Significantly up-regulated proteins in High group
MSMO1	2.87564	0.0135959	15	Significantly up-regulated proteins in High group
MECR	2.58409	0.00412571	20	Significantly up-regulated proteins in High group
SLC35B2	2242.22	0.00621348	7	Significantly up-regulated proteins in High group
DOCK2	3.4711	0.000145473	27	Significantly up-regulated proteins in High group
SLC7A5	1.56539	0.0404379	20	Significantly up-regulated proteins in High group
WDR82	1.62583	0.0452841	25	Significantly up-regulated proteins in High group
PARVG	1.84905	0.0319172	15	Significantly up-regulated proteins in High group
PSMA5	1.98831	0.00349098	27	Significantly up-regulated proteins in High group
TMEM33	1.77674	0.0104056	27	Significantly up-regulated proteins in High group
ANAPC2	7.16336	0.0205468	18	Significantly up-regulated proteins in High group
ERAP2	4.12557	0.0396358	19	Significantly up-regulated proteins in High group
MCCC1	2.37392	0.00627597	25	Significantly up-regulated proteins in High group
HSP90B1	1.85451	2.05263e-05	27	Significantly up-regulated proteins in High group
HNMT	2.34674	0.0290995	13	Significantly up-regulated proteins in High group
SLC25A11	3.18204	0.000133949	27	Significantly up-regulated proteins in High group
MTCH2	2.30391	0.0390257	26	Significantly up-regulated proteins in High group
PPP1R12B	5.01928	0.0137409	10	Significantly up-regulated proteins in High group
POLR1C	1.88536	0.0121168	26	Significantly up-regulated proteins in High group
DES	1.65439	0.0365636	27	Significantly up-regulated proteins in High group
RNASET2	1.59303	0.00295996	26	Significantly up-regulated proteins in High group
UBE4A	2.23127	0.0231441	22	Significantly up-regulated proteins in High group
STT3B	2.28433	1.69672e-05	27	Significantly up-regulated proteins in High group
CECR5	1.8664	0.0336428	24	Significantly up-regulated proteins in High group
ENG	2.24209	0.0162876	26	Significantly up-regulated proteins in High group
ACOT13	2.1376	0.00356906	23	Significantly up-regulated proteins in High group
TARS	1.59178	0.00668197	27	Significantly up-regulated proteins in High group
NECAP2	1.50884	0.0466629	27	Significantly up-regulated proteins in High group
EXOSC5	2.62785	0.0373346	26	Significantly up-regulated proteins in High group
ZBTB1	191.222	0.0454532	4	Significantly up-regulated proteins in High group
DPP7	2.35181	0.0166511	26	Significantly up-regulated proteins in High group
NDUFA9	1.94859	0.000880312	27	Significantly up-regulated proteins in High group
ALDH6A1	1.8421	0.00960365	26	Significantly up-regulated proteins in High group
LHPP	2.27365	0.0303606	22	Significantly up-regulated proteins in High group
BCKDHA	2.1534	0.0487699	23	Significantly up-regulated proteins in High group
TRAM1	2.06914	0.0265719	21	Significantly up-regulated proteins in High group
TOR4A	2.55188	0.0327089	22	Significantly up-regulated proteins in High group
DERL1	2.31125	0.000905743	27	Significantly up-regulated proteins in High group
LMBRD2	1678.63	0.0454532	4	Significantly up-regulated proteins in High group
MECP2	1.62066	0.0130579	27	Significantly up-regulated proteins in High group
NDUFB7	4.97374	1.91766e-05	23	Significantly up-regulated proteins in High group
GNA13	1.5648	0.0258908	27	Significantly up-regulated proteins in High group
EIF3M	1.60646	0.0166511	27	Significantly up-regulated proteins in High group
RABEP1	10.0495	0.0188194	17	Significantly up-regulated proteins in High group
TMEM205	1.67891	0.00680382	26	Significantly up-regulated proteins in High group
ACAA2	2.03612	0.00279783	27	Significantly up-regulated proteins in High group
IFIT5	3.51919	0.00425183	24	Significantly up-regulated proteins in High group
DDB1	1.70755	0.0150371	27	Significantly up-regulated proteins in High group
COX15	18.1146	0.0259049	11	Significantly up-regulated proteins in High group
SYNE1	3.15705	0.00258526	20	Significantly up-regulated proteins in High group
LCP1	1.68638	0.000820468	27	Significantly up-regulated proteins in High group
CD74	1.89549	0.0011614	27	Significantly up-regulated proteins in High group
TNFAIP8	1.78316	0.0306177	21	Significantly up-regulated proteins in High group
ATG7	5.05634	0.0137586	24	Significantly up-regulated proteins in High group
MTM1	2.9827	0.0196796	26	Significantly up-regulated proteins in High group
GPX1	1.62394	0.00562402	27	Significantly up-regulated proteins in High group
ITPR1	4.5236	0.0135999	15	Significantly up-regulated proteins in High group
MAN1A2	5.03625	0.0171017	22	Significantly up-regulated proteins in High group
ANKRD13D	7190.81	0.0236515	5	Significantly up-regulated proteins in High group
GOLPH3	1.51016	0.0151159	26	Significantly up-regulated proteins in High group
MPV17	6.37142	0.000873774	15	Significantly up-regulated proteins in High group
TMX4	1.57211	0.0372388	26	Significantly up-regulated proteins in High group
HPCAL1	1.56551	0.0182696	25	Significantly up-regulated proteins in High group
FAM46C	3744.85	0.0122017	6	Significantly up-regulated proteins in High group
NDUFAB1	1.85208	0.0106437	25	Significantly up-regulated proteins in High group
MPDU1	1.95929	0.012137	23	Significantly up-regulated proteins in High group
SLC25A4	1.99873	0.0044451	24	Significantly up-regulated proteins in High group
METTL7A	2.21626	0.000105	27	Significantly up-regulated proteins in High group
TRMT10C	1.69098	0.0358035	27	Significantly up-regulated proteins in High group
HPGDS	19.1503	0.0249473	7	Significantly up-regulated proteins in High group
PSMB4	1.59405	0.0271454	27	Significantly up-regulated proteins in High group
ENTPD1	1.91859	0.0128701	27	Significantly up-regulated proteins in High group
PARP10	1.99078	0.0200996	27	Significantly up-regulated proteins in High group
PRDX3	1.76949	0.0063113	27	Significantly up-regulated proteins in High group
RMDN1	2.1151	0.0116741	25	Significantly up-regulated proteins in High group
TMED5	2.57629	0.000232062	24	Significantly up-regulated proteins in High group
SEC11C	6.03618	0.000143277	23	Significantly up-regulated proteins in High group
CPT2	2.06929	0.00220942	27	Significantly up-regulated proteins in High group
TAP2	1.83663	0.0391601	27	Significantly up-regulated proteins in High group
HSD17B11	2.47456	0.00518484	26	Significantly up-regulated proteins in High group
COL14A1	1.5141	0.0203308	27	Significantly up-regulated proteins in High group
MON1B	4.25949	0.0486894	12	Significantly up-regulated proteins in High group
CARD9	5.15337	0.0339622	10	Significantly up-regulated proteins in High group
ATXN10	1.6564	0.0135602	27	Significantly up-regulated proteins in High group
ND5	6.09668	0.0155121	12	Significantly up-regulated proteins in High group
INPP5D	2.56376	0.0268989	20	Significantly up-regulated proteins in High group
MCMBP	1.87271	0.0381159	27	Significantly up-regulated proteins in High group
PLCG2	2.0744	0.00985806	27	Significantly up-regulated proteins in High group
CPA3	3.30787	0.0115374	23	Significantly up-regulated proteins in High group
NUP210	2.56403	0.000747179	27	Significantly up-regulated proteins in High group
AFG3L2	2.13726	0.0050038	27	Significantly up-regulated proteins in High group
RARRES2	2.64405	0.0399036	15	Significantly up-regulated proteins in High group
CD300A	3.00323	0.0299194	9	Significantly up-regulated proteins in High group
PIAS1	14.9601	0.0459849	6	Significantly up-regulated proteins in High group
ALDH1L2	3.18147	0.00132114	24	Significantly up-regulated proteins in High group
SLC25A22	27.1883	0.000749621	14	Significantly up-regulated proteins in High group
KDELR1	10.1724	0.0295423	8	Significantly up-regulated proteins in High group
HLA-DRB4	3.81738	0.0144049	16	Significantly up-regulated proteins in High group
PLBD2	2.20957	0.0216768	21	Significantly up-regulated proteins in High group
EPX	2.77454	0.00883799	27	Significantly up-regulated proteins in High group
ANKRD13A	3.06686	0.000153187	24	Significantly up-regulated proteins in High group
LSM5	1.56423	0.00736894	20	Significantly up-regulated proteins in High group
ABHD10	2.20083	0.00131024	27	Significantly up-regulated proteins in High group
C17orf62	1.65694	0.00508079	20	Significantly up-regulated proteins in High group
CD4	1915.59	0.0122017	6	Significantly up-regulated proteins in High group
MAOA	1.59808	0.0179627	26	Significantly up-regulated proteins in High group
ABAT	2.49654	0.00889797	22	Significantly up-regulated proteins in High group
MRE11A	1.51979	0.00933584	27	Significantly up-regulated proteins in High group
CASP1	1.95401	0.0122107	27	Significantly up-regulated proteins in High group
SERINC1	6.10367	0.0128376	10	Significantly up-regulated proteins in High group
TBC1D10C	6.27131	0.000600664	17	Significantly up-regulated proteins in High group
RIC8A	1.98075	0.0122107	27	Significantly up-regulated proteins in High group
ATP5C1	2.1117	5.59888e-05	27	Significantly up-regulated proteins in High group
TMED10	1.89383	0.000711732	27	Significantly up-regulated proteins in High group
HDAC6	1.99619	0.0359449	23	Significantly up-regulated proteins in High group
ACAT1	1.74527	0.000494799	27	Significantly up-regulated proteins in High group
HDHD1	4.07954	0.0359972	10	Significantly up-regulated proteins in High group
MUC1	1.53921	0.0420592	19	Significantly up-regulated proteins in High group
TPD52	1.72423	0.00124333	26	Significantly up-regulated proteins in High group
CARD8	209	0.0454532	4	Significantly up-regulated proteins in High group
PFKFB2	1.7141	0.00874953	25	Significantly up-regulated proteins in High group
COL6A5	3.99316	0.000903209	20	Significantly up-regulated proteins in High group
PI4KA	2.18818	0.00962698	27	Significantly up-regulated proteins in High group
COQ10B	21.2764	0.00255911	12	Significantly up-regulated proteins in High group
IQGAP2	1.59953	0.0137246	27	Significantly up-regulated proteins in High group
MIPEP	1.569	0.010644	25	Significantly up-regulated proteins in High group
COL4A3BP	1.97391	0.00241459	26	Significantly up-regulated proteins in High group
PPP1CC	1.78468	0.00263917	26	Significantly up-regulated proteins in High group
COL8A1	4.07792	0.0116407	20	Significantly up-regulated proteins in High group
CYFIP2	1.97081	0.00155836	25	Significantly up-regulated proteins in High group
ATP5F1	2.68472	0.00781499	27	Significantly up-regulated proteins in High group
MTCH1	7.12467	0.0339622	10	Significantly up-regulated proteins in High group
PARS2	7.18128	0.0493799	6	Significantly up-regulated proteins in High group
RFX5	32.0018	0.00413821	14	Significantly up-regulated proteins in High group
INTS7	3.00785	0.0265146	18	Significantly up-regulated proteins in High group
GALC	2.69241	0.000312738	14	Significantly up-regulated proteins in High group
SPRYD4	3.24625	0.00662329	16	Significantly up-regulated proteins in High group
DUSP22	6.53014	0.0231134	9	Significantly up-regulated proteins in High group
AASS	9.71184	0.0145726	11	Significantly up-regulated proteins in High group
TUBB2B	3.21048	0.00856548	15	Significantly up-regulated proteins in High group
SDR39U1	9.14772	0.0379096	10	Significantly up-regulated proteins in High group
ATP6	2.71862	0.0248327	16	Significantly up-regulated proteins in High group
NNT	2.77708	8.63053e-05	27	Significantly up-regulated proteins in High group
MESDC2	1.72284	0.0266456	25	Significantly up-regulated proteins in High group
TAPBP	3.1491	0.00102363	26	Significantly up-regulated proteins in High group
CD97	2.69783	0.000501896	25	Significantly up-regulated proteins in High group
MSRA	1.79417	0.0216484	23	Significantly up-regulated proteins in High group
UQCR10	3.89028	0.00815464	18	Significantly up-regulated proteins in High group
EXOC4	1.79528	0.0171173	27	Significantly up-regulated proteins in High group
DPP4	13.4686	0.0418425	15	Significantly up-regulated proteins in High group
FBXO45	83.7665	0.0427886	6	Significantly up-regulated proteins in High group
CHDH	1207.52	0.0454532	4	Significantly up-regulated proteins in High group
SDHC	9.70869	0.00237207	12	Significantly up-regulated proteins in High group
FKBP15	1.53723	0.0150371	27	Significantly up-regulated proteins in High group
MRPS27	1.8055	0.0158956	25	Significantly up-regulated proteins in High group
ETFB	1.54512	0.0175125	27	Significantly up-regulated proteins in High group
RASAL3	4.59811	0.00112605	24	Significantly up-regulated proteins in High group
PDCD6	1.50027	0.0109796	27	Significantly up-regulated proteins in High group
HLA-DRA	1.87596	0.0063113	27	Significantly up-regulated proteins in High group
MTMR2	3.99063	0.0434039	8	Significantly up-regulated proteins in High group
ALDH16A1	1.54156	0.00562402	27	Significantly up-regulated proteins in High group
SART3	1.607	0.0193511	27	Significantly up-regulated proteins in High group
COPZ1	1.52714	0.0193511	27	Significantly up-regulated proteins in High group
ACSL4	2.19764	0.0211278	27	Significantly up-regulated proteins in High group
THYN1	1.54971	0.0101118	26	Significantly up-regulated proteins in High group
PTGDS	5305.96	0.0122017	6	Significantly up-regulated proteins in High group
BDH1	4.58776	4.33015e-05	25	Significantly up-regulated proteins in High group
MIOS	2.45344	0.0219853	24	Significantly up-regulated proteins in High group
MAPKAP1	1950.81	0.0236515	5	Significantly up-regulated proteins in High group
MRPL48	2.10912	0.020907	25	Significantly up-regulated proteins in High group
ING1	6691.96	0.0454532	4	Significantly up-regulated proteins in High group
ATP5B	1.71261	0.00173682	27	Significantly up-regulated proteins in High group
CNOT11	3.23187	0.0310912	19	Significantly up-regulated proteins in High group
PARP4	1.76506	0.0284512	27	Significantly up-regulated proteins in High group
DSCR3	2.73583	0.00793881	18	Significantly up-regulated proteins in High group
CYP7B1	10.3922	0.00486893	11	Significantly up-regulated proteins in High group
MYO1A	10.3439	0.00452352	11	Significantly up-regulated proteins in High group

## Sheet: c.Pathways enrichment
Group	Pathway	Count	Genes	P value
Complex I high	Complex I biogenesis	24	NDUFB8; NDUFB7; NDUFB5; NDUFB4; NDUFAF7; NDUFAF6; NDUFAF1; NDUFAF3; NDUFAB1; NDUFV2; NDUFV1; NDUFB11; NDUFB10; NDUFA10; NDUFA12; NDUFA13; NDUFA6; NDUFV3; NDUFA5; NDUFA9; ACAD9; NDUFS1; NDUFS2; NDUFS3	2.02e-17
	Antigen processing and presentation	15	CD74; CD4; HLA-DRA; TAP2; HLA-C; HLA-B; HLA-A; PSME2; HLA-F; HLA-DRB4; TAPBP; RFX5; CALR	7.17e-05
	Autophagy	5	ATG9A; ATG2B; PPP2CB; MTOR; ATG7	0.016626
