# Supplementary material for: Proteome profiles of esophageal squamous cell carcinoma tie mitochondrial complex I to immunotherapy
Source: EMBO Mol Med. 2026 Apr 11;18(5):1884–932. doi: 10.1038/s44321-026-00413-9 (PMC13179373; doi:10.1038/s44321-026-00413-9)
Supplement: Supplementary file 6 — Dataset EV5 [file 44321_2026_413_MOESM6_ESM.xlsx]

## Sheet: Description
Dataset EV 5. Phosphoproteomic subtypes of the ESCC immunotherapy cohort.
a. G-I-G-IV of phosphoproteome. The deatil of four phosphoproteomic subtypes of ESCC immunotherapy cohort.
b. Signatures of G-I-G-IV. The significantly up-regulated expressed phosphoproteins in the phosphoproteomic subtypes of the ESCC immunotherapy cohort. "FC" represents protein expression ratio of samples in subtype G-I to other subtypes, G-II to other subtypes, G-III to other subtypes, and G-IV to other subtypes, respectively. "P value" was calculated by two-sided Wilcoxon rank-sum test. "Frequenc…
c. Pathways of G-I-G-IV. The pathway alterations in the phosphoproteomic subtypes of the ESCC immunotherapy cohort enriched by these signatures in different subtypes. P value was calculated by hypergeometric test.

## Sheet: a.G-I-G-IV of phosphoproteom
Exp NO of proteome	Exp NO of phosproteome	Phosphoproteomic subtype
Exp100093	Exp100953	G-I
Exp100104	Exp100964	G-I
Exp100100	Exp100960	G-I
Exp100109	Exp103088	G-I
Exp100111	Exp103090	G-I
Exp100112	Exp103091	G-I
Exp100113	Exp103092	G-I
Exp100114	Exp103093	G-I
Exp102610	Exp103094	G-I
Exp100116	Exp103095	G-I
Exp100118	Exp103097	G-I
Exp100105	Exp100965	G-I
Exp100103	Exp100963	G-I
Exp100096	Exp100956	G-I
Exp100120	Exp103099	G-I
Exp100072	Exp100932	G-II
Exp100068	Exp100928	G-II
Exp100071	Exp100931	G-II
Exp100070	Exp100930	G-II
Exp100074	Exp100934	G-II
Exp100073	Exp100933	G-II
Exp100075	Exp100935	G-II
Exp100076	Exp100936	G-II
Exp100079	Exp100939	G-II
Exp100078	Exp100938	G-II
Exp100077	Exp100937	G-II
Exp100082	Exp100942	G-II
Exp100081	Exp100941	G-II
Exp100107	Exp103086	G-III
Exp100108	Exp103087	G-III
Exp100106	Exp103085	G-III
Exp100095	Exp102803	G-III
Exp102609	Exp103089	G-III
Exp100099	Exp100959	G-III
Exp100117	Exp103096	G-III
Exp100098	Exp100958	G-III
Exp100102	Exp100962	G-III
Exp100092	Exp100952	G-III
Exp100119	Exp103098	G-III
Exp100080	Exp102801	G-III
Exp100097	Exp100957	G-III
Exp100094	Exp102802	G-III
Exp100069	Exp100929	G-IV
Exp100086	Exp100946	G-IV
Exp100087	Exp100947	G-IV
Exp100088	Exp100948	G-IV
Exp102606	Exp100951	G-IV
Exp100084	Exp100944	G-IV
Exp100090	Exp100950	G-IV
Exp100089	Exp100949	G-IV
Exp100085	Exp100945	G-IV
Exp100083	Exp100943	G-IV
Exp102608	Exp100961	G-IV

## Sheet: b.Singatures of G-I-G-IV
Symbol	FC (G-I vs other)	P value	Frequency of G-I	Label			Symbol	FC (G-II vs other)	P value	Frequency of G-I	Label			Symbol	FC (G-III vs other)	P value	Frequency of G-I	Label			Symbol	FC (G-IV vs other)	P value	Frequency of G-I	Label
ABCA2	2.30149	0.0406006	3	Signatures in G-I			AATF	5.10152	5.40229e-05	12	Signatures in G-II			ABCG1	2.26242e+06	0.0186515	2	Signatures in G-III			ANK1	4.20446	0.0369263	10	Signatures in G-IV
ABCC5	14.4778	0.00346671	7	Signatures in G-I			AATK	306977	0.0133936	2	Signatures in G-II			ALG3	3.66816	0.000501709	13	Signatures in G-III			ANKRD6	26.1277	0.0427605	2	Signatures in G-IV
ABHD16A	5.66413	0.00105482	10	Signatures in G-I			ABCF1	2.27026	5.24566e-06	13	Signatures in G-II			AP1M2	2.65539	0.00994715	11	Signatures in G-III			ANXA5	98100.2	0.00584005	2	Signatures in G-IV
ABI2	2.65294	0.0218182	12	Signatures in G-I			ACTL8	362208	0.0133936	2	Signatures in G-II			APOB	10.5196	0.0233121	3	Signatures in G-III			ARAP2	7.4426	0.0486914	2	Signatures in G-IV
ACACA	2.06821	0.0138943	15	Signatures in G-I			ACTR8	4.75237	0.00382968	6	Signatures in G-II			ARPC5	784816	0.0186515	2	Signatures in G-III			ARHGAP6	149.598	0.0427605	2	Signatures in G-IV
ACTG1	3.04026	0.000208519	15	Signatures in G-I			ADAM19	3.30371	0.0194315	8	Signatures in G-II			BCL2L10	657212	0.0186515	2	Signatures in G-III			BCAS3	3.14919	0.0305427	6	Signatures in G-IV
ACTN1	4.75087	0.0101842	4	Signatures in G-I			ADAM9	2.7239	3.67418e-05	13	Signatures in G-II			CCNK	3.36997	0.00535124	9	Signatures in G-III			C6orf25	31.7307	1.89058e-06	8	Signatures in G-IV
ACTR3	150958	0.0249249	2	Signatures in G-I			ADAMTSL1	11.7332	0.0436268	3	Signatures in G-II			CD5L	3.2769e+06	0.003484	3	Signatures in G-III			C8orf4	2.16944	0.00849174	5	Signatures in G-IV
ADCY9	4.43378	0.0254339	5	Signatures in G-I			ADD2	2.332	0.0256011	10	Signatures in G-II			CDK2	3.44124	0.00143386	12	Signatures in G-III			CAPN1	869690	0.00584005	2	Signatures in G-IV
ADNP	2.33876	0.000943492	13	Signatures in G-I			ADRBK1	2.09971	0.00278478	13	Signatures in G-II			CDK7	8.16273	0.0254179	8	Signatures in G-III			CAPZB	2.96017	0.00911322	9	Signatures in G-IV
AGAP1	2.77344	0.00158484	15	Signatures in G-I			AEBP1	4.24581	0.0045678	9	Signatures in G-II			CLIP4	8.21631e+07	0.003484	3	Signatures in G-III			CASS4	16.5204	0.00754022	6	Signatures in G-IV
AGGF1	4.82397	0.0255642	8	Signatures in G-I			AEBP2	2.9485	0.00716589	11	Signatures in G-II			COL6A3	3.93281	0.0465529	6	Signatures in G-III			CAST	2.21329	0.000118555	11	Signatures in G-IV
AGRN	23.6458	0.0294875	3	Signatures in G-I			AFAP1L1	6.4987	2.94951e-07	12	Signatures in G-II			CRTAP	3.89528e+06	0.003484	3	Signatures in G-III			CBR3	17.1625	0.0486914	2	Signatures in G-IV
AHCYL1	72560.1	0.0249249	2	Signatures in G-I			AFF1	17.5933	0.0157542	3	Signatures in G-II			CRYAB	3.18155	0.0313325	11	Signatures in G-III			CCDC108	4.69542	0.00232222	5	Signatures in G-IV
AIF1	2.98147	0.00132222	13	Signatures in G-I			AGTRAP	218429	0.0133936	2	Signatures in G-II			CTGF	4.66175	0.0292432	3	Signatures in G-III			CHL1	2.60881	0.0359651	3	Signatures in G-IV
AKR7A2	26.9253	6.07531e-05	7	Signatures in G-I			AHSG	2.79015	0.0202286	11	Signatures in G-II			EI24	2.24657	0.0422499	12	Signatures in G-III			CHORDC1	35.0511	0.00590215	3	Signatures in G-IV
ALKBH5	2.66734	0.000747324	15	Signatures in G-I			AKAP8	2.53821	0.0450917	10	Signatures in G-II			EPHA1	4.01497	0.00950059	11	Signatures in G-III			CHRNB3	900751	0.00584005	2	Signatures in G-IV
ALPL	3.92143	0.0102615	5	Signatures in G-I			AKIRIN1	65.7419	0.0139056	3	Signatures in G-II			FAM114A1	2.0088	0.0234036	10	Signatures in G-III			CRNN	4.40226	0.000855162	10	Signatures in G-IV
AMFR	3.24388	0.0155462	12	Signatures in G-I			AKIRIN2	2.54096	0.0125651	10	Signatures in G-II			FAM195A	4.5113	0.0138219	6	Signatures in G-III			DMRTA2	505568	0.00584005	2	Signatures in G-IV
AMMECR1	4.98473e+06	0.0249249	2	Signatures in G-I			AKNA	5.70547	0.00405869	11	Signatures in G-II			G6PD	3.71981	0.012482	8	Signatures in G-III			DYRK1B	2.76688e+06	0.00584005	2	Signatures in G-IV
AMPD3	3.28941	0.0191492	9	Signatures in G-I			AKT1	3.13457	0.000588296	11	Signatures in G-II			GFPT1	2.64269	0.00392183	13	Signatures in G-III			ECM1	5.23245	0.0303598	4	Signatures in G-IV
ANAPC2	7.62832	8.93071e-06	12	Signatures in G-I			AKTIP	4.3471e+06	0.0133936	2	Signatures in G-II			GLYR1	834886	0.0186515	2	Signatures in G-III			ERMAP	7.32581	0.000253929	8	Signatures in G-IV
ANAPC4	2.1178	0.0173483	13	Signatures in G-I			ALS2	2.7775	0.0104234	11	Signatures in G-II			GPR6	436104	0.0186515	2	Signatures in G-III			EZR	2.04809	0.0242302	11	Signatures in G-IV
ANKZF1	2.98172	0.0174617	10	Signatures in G-I			ALYREF	6.3579	0.00126681	6	Signatures in G-II			HMGN1	403104	0.0186515	2	Signatures in G-III			FAM65C	4.90527	0.00215483	6	Signatures in G-IV
ANP32B	43.5678	0.000330309	6	Signatures in G-I			AMMECR1L	22.4936	0.000188763	6	Signatures in G-II			IARS	2.18466	0.0244656	7	Signatures in G-III			FGA	10.1823	0.0195029	11	Signatures in G-IV
ANTXR1	6.25606	5.46882e-05	10	Signatures in G-I			AMOTL1	8.17119	0.00245263	13	Signatures in G-II			KIF3A	2.21297	0.0165247	9	Signatures in G-III			FOXL2	8.1132	0.000869183	4	Signatures in G-IV
AP1M1	5.85432	4.77575e-07	15	Signatures in G-I			ANAPC5	25.1647	1.33083e-06	8	Signatures in G-II			KRT76	2.6534	0.0305683	9	Signatures in G-III			GIT1	2.04206	0.0218868	11	Signatures in G-IV
AP1S1	30.7294	0.000290255	6	Signatures in G-I			ANK2	4.3273	0.0115872	9	Signatures in G-II			KRT77	62.1491	0.00392736	4	Signatures in G-III			GP1BB	4.51367	0.0105713	11	Signatures in G-IV
AP2B1	3.39577	0.00641403	9	Signatures in G-I			ANK3	5.44802	0.00125835	13	Signatures in G-II			KSR2	2.47505e+06	0.003484	3	Signatures in G-III			GPR132	164987	0.00584005	2	Signatures in G-IV
AP2M1	3.87205	4.73662e-06	15	Signatures in G-I			ANKHD1-EIF4EBP3	2.81457	0.0269596	9	Signatures in G-II			LIFR	5.18283	0.020022	6	Signatures in G-III			HMGCR	410575	0.00584005	2	Signatures in G-IV
APOBR	3.18319	0.000204047	15	Signatures in G-I			ANKLE2	2.2977	0.000449537	13	Signatures in G-II			LIMD2	5.56753	0.0174789	6	Signatures in G-III			HNRNPH3	16.5402	0.0427605	2	Signatures in G-IV
AQP1	11.7491	0.0010281	7	Signatures in G-I			ANKRD11	3.84953	2.35525e-05	13	Signatures in G-II			LOC101060453	2.25316	0.0333386	5	Signatures in G-III			IKZF5	13.277	0.0484699	3	Signatures in G-IV
ARAP1	2.785	0.00322728	14	Signatures in G-I			ANKRD12	11.3132	2.21558e-07	12	Signatures in G-II			LPCAT2	4.16362	0.0142696	8	Signatures in G-III			ITGB3	4.02569e+06	6.21409e-06	5	Signatures in G-IV
ARF3	2.20219	0.0179464	11	Signatures in G-I			ANKRD26	33.5653	1.58725e-05	8	Signatures in G-II			MPO	238863	0.0186515	2	Signatures in G-III			KIAA0825	107.236	0.000634886	4	Signatures in G-IV
ARFGAP1	2.29649	0.000306702	15	Signatures in G-I			ANKRD27	2.30853	7.26851e-05	13	Signatures in G-II			MTA3	2.03312	0.0152118	11	Signatures in G-III			KIF5C	1.42418e+06	0.000620783	3	Signatures in G-IV
ARHGAP25	2.19089	0.0144116	15	Signatures in G-I			ANKRD50	399130	0.0133936	2	Signatures in G-II			MTMR6	6.22693	0.018931	7	Signatures in G-III			KLHL11	852838	0.00584005	2	Signatures in G-IV
ARHGEF10L	2.86111	0.0283773	8	Signatures in G-I			ANKS3	323420	0.0133936	2	Signatures in G-II			NPM3	16.0214	0.0261325	3	Signatures in G-III			KRT4	2.03218	0.00798307	11	Signatures in G-IV
ARHGEF40	7.20615	0.0212574	7	Signatures in G-I			ANKS6	12.8247	8.33383e-05	6	Signatures in G-II			PCMT1	1.02486e+06	0.0186515	2	Signatures in G-III			KRT78	2.26349	0.00725795	10	Signatures in G-IV
ARHGEF7	2.34372	5.50886e-05	15	Signatures in G-I			APBB1IP	2.16856	0.0072838	12	Signatures in G-II			PFDN4	3.02439	0.0188066	6	Signatures in G-III			LAS1L	3.70891	0.00924137	10	Signatures in G-IV
ARMC1	1.26184e+07	0.00113559	4	Signatures in G-I			APLF	9.04189	1.59615e-08	13	Signatures in G-II			PIP5K1A	4.3761	0.021958	6	Signatures in G-III			LOC100653059	163066	0.00584005	2	Signatures in G-IV
ARMC10	3.89031	0.0111829	10	Signatures in G-I			APOA2	4.01085	0.0094436	6	Signatures in G-II			POU2F1	33.0095	0.0401198	4	Signatures in G-III			LOC100996724	458447	0.00584005	2	Signatures in G-IV
ARMCX3	6.44703	0.00491142	8	Signatures in G-I			ARAF	2.81599	0.0120824	12	Signatures in G-II			PRKAG2	3.95396	0.00543992	8	Signatures in G-III			LOC101060821	1.35544e+08	0.000620783	3	Signatures in G-IV
ASAP2	2.5453	0.00997739	11	Signatures in G-I			ARFGAP3	6.33308	8.427e-06	13	Signatures in G-II			PRR14	4.71577	0.000914976	9	Signatures in G-III			LSG1	29.723	0.0427605	2	Signatures in G-IV
ASCC2	4.45973	0.00263867	8	Signatures in G-I			ARFIP2	183340	0.0133936	2	Signatures in G-II			PTTG2	2.22091	0.00948052	14	Signatures in G-III			MUC16	4.52636	9.99911e-05	6	Signatures in G-IV
ATG2B	2.81026	0.000276355	14	Signatures in G-I			ARGLU1	4.29426	3.97289e-05	13	Signatures in G-II			RAB10	2.14187	0.043486	12	Signatures in G-III			MUC19	45.4382	0.00590215	3	Signatures in G-IV
ATL2	2.98639	0.000115172	15	Signatures in G-I			ARHGAP11A	2.57099	0.00380349	4	Signatures in G-II			RAB7A	3.86972	0.00158559	14	Signatures in G-III			MYCT1	4.3725	0.0317225	10	Signatures in G-IV
ATP13A3	4.67135	0.000216278	12	Signatures in G-I			ARHGAP28	8.78605	0.0131106	5	Signatures in G-II			RNASEL	8.00362e+07	0.0186515	2	Signatures in G-III			NCCRP1	2.75014	0.000396072	11	Signatures in G-IV
ATP6V0A2	2.27987e+06	0.000234081	5	Signatures in G-I			ARHGAP29	5.65991	0.000272483	11	Signatures in G-II			RNF223	6.36269	0.0285488	5	Signatures in G-III			NME7	1.39386e+06	0.00584005	2	Signatures in G-IV
ATXN1	3.69157	0.0473792	13	Signatures in G-I			ARHGAP31	75.0398	0.00491773	10	Signatures in G-II			RRAD	2.00187	0.0194664	12	Signatures in G-III			NUAK2	28.0318	0.0427605	2	Signatures in G-IV
ATXN7L3	3.13634	0.0198975	6	Signatures in G-I			ARHGAP32	2.34603	0.030718	13	Signatures in G-II			RWDD2B	8.08228e+06	0.0186515	2	Signatures in G-III			OTUD5	2.01159	0.00221278	11	Signatures in G-IV
AVEN	862363	0.00113559	4	Signatures in G-I			ARHGAP4	2.75999	0.00773721	10	Signatures in G-II			S100A16	5.98272	0.000186241	12	Signatures in G-III			P2RX1	38.099	0.000634886	4	Signatures in G-IV
AXIN1	19.0855	0.000677781	7	Signatures in G-I			ARHGAP5	2.10425	0.0055697	13	Signatures in G-II			SENP1	5.14997	0.0309145	10	Signatures in G-III			PLEK	8.92554	0.00144736	9	Signatures in G-IV
AZI2	331298	0.0249249	2	Signatures in G-I			ARHGAP9	2.46808	0.0257662	11	Signatures in G-II			SLC7A4	712530	0.0186515	2	Signatures in G-III			PPP1R3G	2.06604	0.00187972	11	Signatures in G-IV
B4GALT1	6.8361	0.000348306	9	Signatures in G-I			ARHGDIA	2.12491	0.00537968	8	Signatures in G-II			STX11	3.07267e+06	0.003484	3	Signatures in G-III			PTMS	2.99718	0.0361758	4	Signatures in G-IV
BAG4	5.48525	0.0273042	4	Signatures in G-I			ARHGEF10	5.40385	0.000143573	11	Signatures in G-II			TCF7L2	5.82498	0.0198874	4	Signatures in G-III			RGS18	12.6589	0.0128561	6	Signatures in G-IV
BAZ1B	2.10098	0.00764287	14	Signatures in G-I			ARHGEF2	2.14849	0.000317163	13	Signatures in G-II			TIAM2	4.78096e+06	0.0186515	2	Signatures in G-III			RND3	2.47833e+06	0.00584005	2	Signatures in G-IV
BCL2L12	2.49141	0.000142868	15	Signatures in G-I			ARHGEF3	3.62545	1.13458e-05	11	Signatures in G-II			TMEM201	2.39586	0.0376219	14	Signatures in G-III			ROBO4	8.28445	0.0486914	2	Signatures in G-IV
BCL2L14	591319	0.0249249	2	Signatures in G-I			ARHGEF35	2.99	0.0127383	10	Signatures in G-II			TVP23C	2.55385	0.0476782	8	Signatures in G-III			RYR3	786143	0.00584005	2	Signatures in G-IV
BCL2L2-PABPN1	3.45947	0.000125024	14	Signatures in G-I			ARHGEF37	6.52466	0.00611814	6	Signatures in G-II			TXNRD3	2.63146	0.0199458	10	Signatures in G-III			SAMD14	6.4793	0.0289763	3	Signatures in G-IV
BIRC6	3.22624	4.11259e-05	13	Signatures in G-I			ARID2	251725	0.0133936	2	Signatures in G-II			UBE3B	619790	0.0186515	2	Signatures in G-III			SDPR	4.25159	0.00690855	11	Signatures in G-IV
BLZF1	4.68922	0.0327313	4	Signatures in G-I			ARID3A	4.28367	0.0437043	11	Signatures in G-II			VDAC1	2.21193	0.00484812	13	Signatures in G-III			SHROOM3	2.15004	0.00450103	11	Signatures in G-IV
BMP2K	2.14856	0.00190999	15	Signatures in G-I			ARID3B	341097	0.00213327	3	Signatures in G-II			VDAC2	2.23738	0.0451688	9	Signatures in G-III			SPINK5	11.8795	0.0427605	2	Signatures in G-IV
BOK	6.91374	0.000157634	11	Signatures in G-I			ARID4A	6.62432	0.000259571	8	Signatures in G-II			WNT2	399874	0.0186515	2	Signatures in G-III			SPRR3	3.71555	0.000464246	11	Signatures in G-IV
BOP1	33.0334	0.0320249	6	Signatures in G-I			ARID5A	3.67635	0.000268512	11	Signatures in G-II										SPTB	5.12337	0.00817781	11	Signatures in G-IV
BRD2	2.47394	0.00432807	15	Signatures in G-I			ARID5B	2.62763	7.89176e-05	13	Signatures in G-II										STXBP1	12.8211	0.0427605	2	Signatures in G-IV
BRD9	2.15296	0.012502	12	Signatures in G-I			ARPP19	30.86	6.06087e-11	13	Signatures in G-II										SYMPK	2.31927	0.021678	11	Signatures in G-IV
BRPF1	2.62905	0.0276749	7	Signatures in G-I			ASF1A	4.96501	0.00117933	10	Signatures in G-II										SYTL4	2.45927	0.0494016	11	Signatures in G-IV
BSG	17.0508	2.21101e-06	11	Signatures in G-I			ASF1B	2.08179	0.0201096	3	Signatures in G-II										TBL3	191394	0.000620783	3	Signatures in G-IV
BTF3	5.47911	0.0113162	7	Signatures in G-I			ASH1L	5.26596	0.000190828	11	Signatures in G-II										TC2N	4.32059	0.0318441	6	Signatures in G-IV
BYSL	7.29169	0.00723457	9	Signatures in G-I			ASMTL	3.88684	0.00878722	12	Signatures in G-II										TK1	2.06015	0.0287561	10	Signatures in G-IV
C16orf54	2.63888	0.0215924	12	Signatures in G-I			ASPH	1.99858e+06	0.000333235	4	Signatures in G-II										TNC	2.21499	0.0471199	11	Signatures in G-IV
C19orf24	2.05054e+06	0.0249249	2	Signatures in G-I			ASXL1	6.70507	7.1144e-08	12	Signatures in G-II										TOB1	4.23721	0.0210994	4	Signatures in G-IV
C1orf35	2.22895	0.019331	12	Signatures in G-I			ASXL2	4.06621	0.013984	8	Signatures in G-II										TREML1	16.5706	0.0013306	7	Signatures in G-IV
C2orf44	8.61501	0.00624446	5	Signatures in G-I			ATAD2B	3.34605	4.16683e-05	13	Signatures in G-II										TSC22D3	22.8073	0.00509366	3	Signatures in G-IV
C4orf32	13.4244	0.0328591	3	Signatures in G-I			ATAT1	11.2363	6.39766e-05	7	Signatures in G-II										TTLL12	2.18479	0.0290911	11	Signatures in G-IV
C4orf50	1.36242e+06	0.0249249	2	Signatures in G-I			ATF1	16.0964	0.0157542	3	Signatures in G-II										USP43	2.60164	0.00423271	10	Signatures in G-IV
C6orf203	1.57694e+06	0.00113559	4	Signatures in G-I			ATF2	2.56931	0.000925486	13	Signatures in G-II										VSTM4	156122	0.00584005	2	Signatures in G-IV
C9orf129	10.7817	0.0017944	6	Signatures in G-I			ATG13	3.43519	8.98516e-05	12	Signatures in G-II										WDR43	2.01186	0.0466661	4	Signatures in G-IV
C9orf40	4.67593	0.0406006	3	Signatures in G-I			ATG16L1	2.22366	0.00234714	13	Signatures in G-II										ZBTB38	4.41666	0.0206299	7	Signatures in G-IV
C9orf78	2.08058	0.000229673	15	Signatures in G-I			ATG4C	1.66681e+06	1.20054e-07	8	Signatures in G-II										ZNF648	1.07512e+06	0.00584005	2	Signatures in G-IV
CAND1	225010	0.0249249	2	Signatures in G-I			ATG4D	4.55116	0.00324434	8	Signatures in G-II
CAPG	2.15509	0.0219865	11	Signatures in G-I			ATG9A	2.70529	4.67112e-06	13	Signatures in G-II
CAPZA1	4.27157	0.031965	6	Signatures in G-I			ATL3	2.85105	0.000159093	7	Signatures in G-II
CAPZA2	731748	0.0249249	2	Signatures in G-I			ATP1A1	4.77859	0.00355093	7	Signatures in G-II
CASK	2.67912	0.0062366	13	Signatures in G-I			ATP2B1	2.34831	0.049383	12	Signatures in G-II
CASP7	7.6035	1.26172e-05	10	Signatures in G-I			ATP2B2	16.6166	6.46926e-07	11	Signatures in G-II
CBX3	805.226	0.000254787	6	Signatures in G-I			ATP2B4	3.54012	1.55555e-05	13	Signatures in G-II
CCDC130	2.85629	0.000373456	12	Signatures in G-I			ATP8B2	9.23885	0.0423204	9	Signatures in G-II
CCDC132	4.54997	0.000128367	13	Signatures in G-I			ATXN1L	4.01037	0.00181527	12	Signatures in G-II
CCDC43	3.80008	0.00144371	11	Signatures in G-I			AUP1	2.88659	0.0018072	9	Signatures in G-II
CCDC97	4.88968	0.00149866	11	Signatures in G-I			AZI1	3.04201	0.00294233	12	Signatures in G-II
CCND2	6.84143	0.0365556	3	Signatures in G-I			BABAM1	3.9438	0.0164701	10	Signatures in G-II
CCNH	1.42707e+06	0.000234081	5	Signatures in G-I			BAHCC1	1.23914e+06	0.0133936	2	Signatures in G-II
CCT3	572302	0.0249249	2	Signatures in G-I			BAP1	4.02728	0.00184868	11	Signatures in G-II
CD163L1	6.0839	0.000654582	8	Signatures in G-I			BASP1	3.44872	0.000153239	12	Signatures in G-II
CD74	34.393	0.00242042	8	Signatures in G-I			BAZ2B	14.6901	0.00333788	4	Signatures in G-II
CDC16	3.4492	4.84527e-05	14	Signatures in G-I			BCAR1	2.86384	4.71386e-05	13	Signatures in G-II
CDCA7L	413090	0.00534712	3	Signatures in G-I			BCAS3	3.07036	0.00682928	7	Signatures in G-II
CDH1	2.90646	0.000290651	15	Signatures in G-I			BCL11B	3.60446	7.86068e-06	13	Signatures in G-II
CDH6	2.25527	0.0198144	5	Signatures in G-I			BCL2L11	4.98648	0.00696397	8	Signatures in G-II
CDK10	2.66349	0.0123034	12	Signatures in G-I			BCL6	4.60235	3.66407e-05	11	Signatures in G-II
CDK18	2.41873	0.00159419	15	Signatures in G-I			BCL7B	24.5944	6.20563e-05	6	Signatures in G-II
CDS1	3.3305	0.000594402	11	Signatures in G-I			BHLHE40	3.29084	0.00375253	5	Signatures in G-II
CEBPZ	4.03065	0.000324533	12	Signatures in G-I			BLVRA	3.90111	0.0473202	5	Signatures in G-II
CERS3	5.54077	0.000154856	12	Signatures in G-I			BMP2K	2.1894	0.0123441	12	Signatures in G-II
CHFR	3.66874	0.00392712	10	Signatures in G-I			BMPR2	4.58322	0.00380349	4	Signatures in G-II
CHMP1A	562973	0.0249249	2	Signatures in G-I			BMS1	6.09477	7.99359e-05	11	Signatures in G-II
CHMP3	6.14745	0.00118837	10	Signatures in G-I			BNC1	2.09468	0.00631504	13	Signatures in G-II
CHP1	3.46368	0.0118917	10	Signatures in G-I			BNC2	7.05663	0.0131106	5	Signatures in G-II
CHPF2	4.45928	0.0058178	8	Signatures in G-I			BNIPL	2.1871	0.00460725	13	Signatures in G-II
CLCN7	2.23733	0.00509636	14	Signatures in G-I			BPTF	2.15948	0.000723204	13	Signatures in G-II
CLIC1	5.70815	0.0365556	3	Signatures in G-I			BRCA1	69.6952	4.19497e-07	9	Signatures in G-II
CLK1	3.2538	0.000341499	13	Signatures in G-I			BRD3	3.88454	0.000140199	11	Signatures in G-II
CLK2	3.00783	0.0111829	10	Signatures in G-I			BRD4	2.4129	6.14874e-05	13	Signatures in G-II
CLMN	3.85511	0.0105746	11	Signatures in G-I			BRD8	2.69972	2.75562e-05	13	Signatures in G-II
CLN3	2.6165	0.000229323	14	Signatures in G-I			BRWD1	4.0844	8.53157e-06	13	Signatures in G-II
CLNS1A	7.53023	2.48634e-06	14	Signatures in G-I			BUB1	3.09753	0.02385	5	Signatures in G-II
CMKLR1	39.1023	2.92376e-05	8	Signatures in G-I			BUB1B	2.03917	0.0212267	6	Signatures in G-II
CNTROB	2.08516	0.00579176	14	Signatures in G-I			C10orf35	515596	0.0133936	2	Signatures in G-II
COG1	6.026	0.0240538	6	Signatures in G-I			C11orf30	3.29464	8.17795e-05	13	Signatures in G-II
COPB2	2.96628	2.88368e-09	15	Signatures in G-I			C11orf31	8.8248	0.000672693	5	Signatures in G-II
CPD	20.2364	2.75482e-05	10	Signatures in G-I			C11orf96	2.02586	0.0416442	13	Signatures in G-II
CRTC1	42.3365	0.0294875	3	Signatures in G-I			C12orf43	2.48634	0.0230978	9	Signatures in G-II
CRTC3	4.85061	0.00277651	14	Signatures in G-I			C14orf169	33.2813	0.000245198	6	Signatures in G-II
CRYBG3	3.16846	0.00137421	15	Signatures in G-I			C14orf93	2.91778	0.00725791	8	Signatures in G-II
CSTF2	5.58144	0.0468303	11	Signatures in G-I			C15orf39	3.56319	0.0293966	9	Signatures in G-II
CSTF3	5.50305	8.93827e-06	15	Signatures in G-I			C16orf72	6.88362	6.83394e-06	9	Signatures in G-II
CTAGE1	1.26358e+06	0.0249249	2	Signatures in G-I			C16orf74	4.30553	0.00504257	11	Signatures in G-II
CTAGE4	60.5792	0.00642546	4	Signatures in G-I			C16orf86	172930	0.0133936	2	Signatures in G-II
CTNNA1	2.20844	0.00150123	15	Signatures in G-I			C19orf26	3.41263	0.00108706	10	Signatures in G-II
CTNNAL1	3.5145	0.010494	8	Signatures in G-I			C19orf33	3.46854	0.000465229	11	Signatures in G-II
CTNNBL1	2.98804	0.0202856	10	Signatures in G-I			C19orf38	4.36053	0.0167524	9	Signatures in G-II
CXCR7	8.11975	0.040629	8	Signatures in G-I			C19orf43	144689	0.0133936	2	Signatures in G-II
CYGB	8.92895	0.0365556	3	Signatures in G-I			C1orf106	2.1361	0.00348843	12	Signatures in G-II
CYTIP	2.81998	0.00549654	11	Signatures in G-I			C1orf21	4.20547	0.00134394	11	Signatures in G-II
DAG1	3.82101	2.09795e-05	15	Signatures in G-I			C1orf52	3.64292	0.00144159	12	Signatures in G-II
DAPK2	6.48585	1.27901e-05	12	Signatures in G-I			C20orf112	4.27062	0.00274285	9	Signatures in G-II
DCAF6	735623	0.00534712	3	Signatures in G-I			C2CD2	2.89712	0.00155564	11	Signatures in G-II
DCAF8	4.81857	0.00363698	10	Signatures in G-I			C4orf21	214880	0.0133936	2	Signatures in G-II
DCTN2	4.00375	8.00674e-05	14	Signatures in G-I			C5orf30	5.19236	0.000672693	5	Signatures in G-II
DDA1	3.09293	0.0142022	10	Signatures in G-I			C6orf106	4.55065	1.96241e-06	13	Signatures in G-II
DDHD1	7.06995	0.00454966	6	Signatures in G-I			C6orf132	2.29752	0.00060412	13	Signatures in G-II
DDX1	3.37252	0.00259591	11	Signatures in G-I			C7orf43	300336	0.0133936	2	Signatures in G-II
DDX11	4.67325	0.0125217	7	Signatures in G-I			C7orf50	2.68676	0.00254866	12	Signatures in G-II
DDX39A	3.17709	0.00152881	9	Signatures in G-I			CABLES1	2.82905	0.00185163	10	Signatures in G-II
DDX39B	4.07351	0.00181996	9	Signatures in G-I			CAMSAP2	2.08703	0.00153778	13	Signatures in G-II
DDX42	2.04632	0.0120723	13	Signatures in G-I			CAP1	6.40021	1.20514e-09	13	Signatures in G-II
DDX54	2.81907	0.00532576	12	Signatures in G-I			CAPRIN1	207207	0.0133936	2	Signatures in G-II
DDX55	5.58493	5.95899e-06	13	Signatures in G-I			CARD11	2.1191	0.0170343	4	Signatures in G-II
DENND3	2.10221	0.0449019	6	Signatures in G-I			CASC4	5.18892	0.000724505	9	Signatures in G-II
DENR	9.86813	1.2303e-05	11	Signatures in G-I			CASKIN2	2.45235	0.000308482	13	Signatures in G-II
DFNA5	145152	0.0249249	2	Signatures in G-I			CASP10	563006	0.00213327	3	Signatures in G-II
DGCR14	3.5961	0.00828453	12	Signatures in G-I			CASP8AP2	4.27018	0.000823788	8	Signatures in G-II
DHX16	2.08372	0.000196316	15	Signatures in G-I			CASZ1	3.17759	0.000251438	12	Signatures in G-II
DHX8	2.47912	0.0251563	11	Signatures in G-I			CAV1	2.84456	0.0041036	12	Signatures in G-II
DIP2C	3.03978	0.0383405	8	Signatures in G-I			CAV2	4.45524	0.00409177	11	Signatures in G-II
DIS3L2	5.12204	0.000659302	10	Signatures in G-I			CBLL1	3.29898	0.0140371	8	Signatures in G-II
DKC1	2.0898	0.0181673	15	Signatures in G-I			CBX4	857243	0.000333235	4	Signatures in G-II
DLG1	2.35637	0.00428511	15	Signatures in G-I			CBX6	2.77454	0.00195498	6	Signatures in G-II
DMXL1	2.00059	0.0370286	13	Signatures in G-I			CCDC102A	4.86639	2.03456e-05	12	Signatures in G-II
DMXL2	2.23975	0.00100883	14	Signatures in G-I			CCDC111	653654	7.11804e-06	6	Signatures in G-II
DNAJA1	27.3366	0.0294875	3	Signatures in G-I			CCDC125	910379	0.00213327	3	Signatures in G-II
DNAJC1	2.52254	6.23859e-06	15	Signatures in G-I			CCDC71L	2.88987	0.00341851	10	Signatures in G-II
DNAJC9	5.13164	7.62807e-05	12	Signatures in G-I			CCNE2	2.02305	0.0181642	6	Signatures in G-II
DNLZ	2.88667	0.0109014	7	Signatures in G-I			CCNL2	3.9444	0.000263281	13	Signatures in G-II
DNM1L	2.83246	0.0118129	14	Signatures in G-I			CCNT1	10.6077	0.0189355	5	Signatures in G-II
DNM2	5.79712	2.55229e-05	14	Signatures in G-I			CCNT2	3.05153	0.000405565	13	Signatures in G-II
DNPEP	34.1077	0.0117343	5	Signatures in G-I			CCR5	18.8566	0.00255881	4	Signatures in G-II
DNPH1	3.56546	0.00677953	7	Signatures in G-I			CD2AP	2.05035	0.00392174	13	Signatures in G-II
DOCK1	2.31578	0.000573885	14	Signatures in G-I			CD3EAP	3.31003	0.000102882	13	Signatures in G-II
DST	5.00157	3.108e-05	12	Signatures in G-I			CD79A	10.581	0.0112042	4	Signatures in G-II
DVL2	128638	0.0249249	2	Signatures in G-I			CDC23	2.1074	0.0064986	13	Signatures in G-II
DYNC1H1	3.24422	0.000284977	15	Signatures in G-I			CDC26	2.4505	0.00429366	10	Signatures in G-II
DYNC1LI2	3.38533	0.00155948	15	Signatures in G-I			CDC27	2.33842	0.0449209	8	Signatures in G-II
EEF1B2	18.5907	0.000191737	12	Signatures in G-I			CDC42BPA	7.43149	0.00150804	7	Signatures in G-II
EEF1D	3.10022	1.17182e-07	15	Signatures in G-I			CDC42EP2	8.99133	0.000557936	8	Signatures in G-II
EEFSEC	231237	0.0249249	2	Signatures in G-I			CDC5L	4.74138	3.81196e-05	12	Signatures in G-II
EFR3A	2.47826	0.00184978	15	Signatures in G-I			CDC6	3.04857	2.74132e-05	8	Signatures in G-II
EHD2	3.10595	7.50555e-05	15	Signatures in G-I			CDCA2	3.52995	0.00828319	7	Signatures in G-II
EHD3	3.28661	0.0299121	4	Signatures in G-I			CDCA8	2.96035	0.00249592	9	Signatures in G-II
EHMT1	6.09677	0.00127928	9	Signatures in G-I			CDCP1	917836	0.00213327	3	Signatures in G-II
EIF1	8.23807	0.0198516	7	Signatures in G-I			CDH11	25.3575	0.0100577	4	Signatures in G-II
EIF2AK4	2.35193	0.0147561	12	Signatures in G-I			CDK12	2.22979	0.0014178	13	Signatures in G-II
EIF2S1	99066	0.0249249	2	Signatures in G-I			CDK14	8.19529	0.00467123	6	Signatures in G-II
EIF3A	3.80504	0.000311438	14	Signatures in G-I			CDK17	2.19367	0.000906007	13	Signatures in G-II
EIF3G	2.10592	0.00331535	15	Signatures in G-I			CDK5RAP2	13.0877	1.73288e-08	12	Signatures in G-II
EIF3J	3.56754	0.000612479	15	Signatures in G-I			CDKL5	15.3676	0.0480531	3	Signatures in G-II
EIF4A3	2.5627	0.000179265	14	Signatures in G-I			CDKN1A	70702.7	0.00213327	3	Signatures in G-II
EIF4EBP2	2.26943	0.00350647	15	Signatures in G-I			CDR2	2.27583	0.00256426	12	Signatures in G-II
EIF5	88.372	0.00457793	5	Signatures in G-I			CDR2L	3.03581	0.00064559	12	Signatures in G-II
EIF5AL1	2.33299e+06	0.00113559	4	Signatures in G-I			CDT1	3.60384	0.01537	4	Signatures in G-II
EIF6	461859	0.00534712	3	Signatures in G-I			CDV3	2.48223	0.0170635	8	Signatures in G-II
ELL	2.21732	0.00572831	14	Signatures in G-I			CDYL	3.33583	0.000129811	13	Signatures in G-II
EML1	3.31963	0.00432296	12	Signatures in G-I			CENPA	3.37149	0.00172566	11	Signatures in G-II
ENAH	2.84579	0.00547378	12	Signatures in G-I			CENPC1	2.03946	0.000438606	13	Signatures in G-II
ENSA	5.10129	0.00132356	15	Signatures in G-I			CENPJ	19.1666	7.19566e-05	6	Signatures in G-II
ERICH1	2.20522	0.0192731	7	Signatures in G-I			CEP135	3.91133	0.00104954	10	Signatures in G-II
ETS1	3.25159	0.0413164	10	Signatures in G-I			CEP164	12.5134	5.00548e-07	12	Signatures in G-II
EVI2B	2.82649	0.000424208	15	Signatures in G-I			CEP170	2.65455	0.00246715	13	Signatures in G-II
EXOC1	2.34546	0.035964	11	Signatures in G-I			CEP350	3.37748	0.000630661	11	Signatures in G-II
EXOC8	369924	0.00534712	3	Signatures in G-I			CEP55	2.28182	0.0317522	10	Signatures in G-II
FADD	12.109	0.00189732	7	Signatures in G-I			CHAF1A	2.22957	0.00535004	13	Signatures in G-II
FAM102B	301841	0.0249249	2	Signatures in G-I			CHD2	3.70892	0.00535599	9	Signatures in G-II
FAM116A	11.5916	0.000677781	7	Signatures in G-I			CHD4	2.65127	5.78033e-05	13	Signatures in G-II
FAM198B	2.40921	0.00410107	15	Signatures in G-I			CHD7	5.58602	0.000413244	8	Signatures in G-II
FAM21A	4.79117	6.13975e-05	14	Signatures in G-I			CHERP	3.2197	0.000434471	12	Signatures in G-II
FAM83G	2.33516	0.00249499	15	Signatures in G-I			CHMP2A	27.4367	0.00044275	5	Signatures in G-II
FAT1	7.7699	0.0286445	5	Signatures in G-I			CHTOP	2.26998	0.00364646	10	Signatures in G-II
FBXL20	2.9995	6.1219e-05	15	Signatures in G-I			CIR1	3.15439	0.00127622	10	Signatures in G-II
FBXO4	3.3329	3.31899e-05	15	Signatures in G-I			CKAP5	8.49328	0.00101405	6	Signatures in G-II
FCHSD2	2.23656	0.00301253	12	Signatures in G-I			CKS2	1.22289e+06	0.0133936	2	Signatures in G-II
FERMT3	3.62904	0.0278887	7	Signatures in G-I			CLASP1	2.15803	2.75562e-05	13	Signatures in G-II
FGD2	1.01574e+06	0.000234081	5	Signatures in G-I			CLC	516881	0.00213327	3	Signatures in G-II
FGD3	6.33749	0.00039299	10	Signatures in G-I			CLCC1	13.2207	5.17662e-05	8	Signatures in G-II
FGD6	2.85327	0.00124245	15	Signatures in G-I			CLMP	9.98534	1.89213e-06	11	Signatures in G-II
FLNA	2.06461	0.00108791	15	Signatures in G-I			CLN6	5.0351	9.10694e-06	10	Signatures in G-II
FMNL1	2.02539	0.00513159	15	Signatures in G-I			CLSPN	2.52498	0.00027602	13	Signatures in G-II
FMNL3	2.03362	0.00102328	13	Signatures in G-I			CNNM3	5.48983	4.90892e-06	11	Signatures in G-II
FMR1	22.458	0.00574284	6	Signatures in G-I			CNP	3.12874	0.02385	5	Signatures in G-II
FN1	5.25771	0.000228901	15	Signatures in G-I			COASY	11.2282	2.19455e-06	11	Signatures in G-II
FOXJ2	10.5781	0.00746521	6	Signatures in G-I			COL17A1	2.72816	0.00633638	13	Signatures in G-II
FRA10AC1	15.8093	0.0294875	3	Signatures in G-I			COL18A1	1.45784e+06	0.00213327	3	Signatures in G-II
FRYL	2.02051	0.00623996	15	Signatures in G-I			COL2A1	217906	0.0133936	2	Signatures in G-II
FSCN1	2.66319	0.0179643	7	Signatures in G-I			COPRS	4.24905	0.000182113	11	Signatures in G-II
FTO	6.48351	0.000761015	9	Signatures in G-I			CPEB2	72.2861	9.05953e-08	9	Signatures in G-II
FUNDC1	66.4161	1.69546e-06	9	Signatures in G-I			CPEB3	4.01473	0.010692	6	Signatures in G-II
FXR1	2.46039	0.00705385	14	Signatures in G-I			CPSF4	6.09029	0.020192	8	Signatures in G-II
FYCO1	2.23942	0.00294163	14	Signatures in G-I			CPSF6	3.54702	0.00109338	11	Signatures in G-II
FZD10	300995	0.00534712	3	Signatures in G-I			CROCC	4.88154	0.0273848	12	Signatures in G-II
GFPT2	5.7278	0.0150589	7	Signatures in G-I			CSDE1	2.74886	0.00380349	4	Signatures in G-II
GLI3	3.16734	0.00432204	10	Signatures in G-I			CSNK1E	2.06944	0.00690667	10	Signatures in G-II
GLUL	25.6732	0.00131806	5	Signatures in G-I			CSNK1G3	9.81857	0.00101405	6	Signatures in G-II
GNL1	2.06369	0.0079019	15	Signatures in G-I			CSNK2B	3.22537	0.0276297	13	Signatures in G-II
GOLIM4	5.00979	0.00627777	13	Signatures in G-I			CSTF2T	2.24526	0.0365305	10	Signatures in G-II
GOLM1	3.5111	0.0349606	10	Signatures in G-I			CTBP2	4.8438	0.0278999	6	Signatures in G-II
GOSR1	6.00337	0.00909547	4	Signatures in G-I			CTDSP1	116627	0.0133936	2	Signatures in G-II
GPCPD1	7.15669	0.0273042	4	Signatures in G-I			CTDSPL2	3.08798	0.00363488	10	Signatures in G-II
GPHN	3.4946	0.00131599	14	Signatures in G-I			CTIF	2.62337	3.08391e-05	13	Signatures in G-II
GPI	2.71574	0.0125061	12	Signatures in G-I			CTR9	3.01104	0.0194131	10	Signatures in G-II
GPN1	2.1541	0.0214214	15	Signatures in G-I			CUL4B	2.60432	0.000190572	12	Signatures in G-II
GPRIN1	6.86192	0.0283073	9	Signatures in G-I			CXorf23	7.63277	0.00114755	8	Signatures in G-II
GRAMD3	6.78916	0.00909547	4	Signatures in G-I			CXXC1	8.58303	8.11613e-05	9	Signatures in G-II
GRWD1	7.72593	0.0273042	4	Signatures in G-I			CYBRD1	2.70808	0.0061702	12	Signatures in G-II
GSDMD	33.2256	0.000292768	10	Signatures in G-I			CYSLTR1	4.2297	0.0101103	5	Signatures in G-II
GSG2	5.42008	0.00154004	7	Signatures in G-I			DAGLA	2.21856	0.0415943	4	Signatures in G-II
GSTP1	4.68972	0.000750747	13	Signatures in G-I			DAP	3.02762	0.000136273	13	Signatures in G-II
GTF3C2	2.34535	0.000564902	15	Signatures in G-I			DAPK3	2.38888	0.00353503	13	Signatures in G-II
HACE1	116046	0.0249249	2	Signatures in G-I			DCAF10	3.2691	0.00081727	11	Signatures in G-II
HARS2	2.38695	0.0230478	8	Signatures in G-I			DCAF15	11.9905	3.04066e-05	8	Signatures in G-II
HDAC1	4.3548	4.93512e-05	15	Signatures in G-I			DCHS1	4.66942	0.00268052	6	Signatures in G-II
HDAC2	3.32197	0.000611555	15	Signatures in G-I			DCLRE1C	8.17094	0.0124653	4	Signatures in G-II
HEATR6	7.7526	0.00641403	8	Signatures in G-I			DCP1B	2.19074	9.57312e-05	13	Signatures in G-II
HECW2	5.8881	0.0406006	3	Signatures in G-I			DCUN1D5	2.68619	0.000384132	9	Signatures in G-II
HERC1	2.47602	0.00145326	14	Signatures in G-I			DDX3X	3.04259	0.00203239	10	Signatures in G-II
HERC2	10.0454	0.00190695	5	Signatures in G-I			DDX41	4.1603	0.000710932	11	Signatures in G-II
HIPK2	3.10041	0.001698	8	Signatures in G-I			DDX42	2.76272	0.0310856	9	Signatures in G-II
HIST1H2BK	2.04243	0.013848	13	Signatures in G-I			DDX47	2.40286	0.0157315	11	Signatures in G-II
HLA-A	6.0116	0.0499075	8	Signatures in G-I			DDX59	3.16591	0.0170343	4	Signatures in G-II
HLA-B	8.01739	0.00274957	7	Signatures in G-I			DDX60	685979	0.00213327	3	Signatures in G-II
HLTF	371561	0.0249249	2	Signatures in G-I			DENND1A	4.79563	5.23202e-05	13	Signatures in G-II
HMGCS1	3.91223	0.00743907	15	Signatures in G-I			DENND5B	2.92115	0.00833163	9	Signatures in G-II
HNRNPF	3.43613	0.0167823	9	Signatures in G-I			DEPDC1	3.18639	0.000105201	8	Signatures in G-II
HNRNPH1	2.46909	0.00315611	15	Signatures in G-I			DHX34	52.9086	0.0157542	3	Signatures in G-II
HNRNPL	3.42218	0.000351618	10	Signatures in G-I			DHX38	4.15176	0.000550352	9	Signatures in G-II
HNRNPU	2.53217	0.000163186	15	Signatures in G-I			DHX57	2.42628	0.0495548	8	Signatures in G-II
HNRNPUL1	2.95757	0.000290898	15	Signatures in G-I			DIP2A	2.24277	0.00269481	13	Signatures in G-II
HRH1	2.28867	0.0307772	11	Signatures in G-I			DKC1	2.47917	0.00119993	13	Signatures in G-II
HSD17B4	10.0246	0.000817246	8	Signatures in G-I			DLC1	3.60279	0.000536865	11	Signatures in G-II
HSF1	2.14671	0.000100867	15	Signatures in G-I			DNAJC2	2.79952	9.74574e-05	13	Signatures in G-II
HSP90B1	3.75942	0.0134026	6	Signatures in G-I			DNAJC21	4.87284e+06	1.53055e-09	10	Signatures in G-II
HSPD1	2.72101	5.00339e-05	15	Signatures in G-I			DNTTIP2	2.27275	0.000392021	13	Signatures in G-II
HSPH1	2.94463	0.00268402	13	Signatures in G-I			DOK1	4.95268	0.000408588	6	Signatures in G-II
HTATSF1	2.50071	0.00308601	14	Signatures in G-I			DOK2	2.24595	0.0228386	7	Signatures in G-II
HYOU1	7.68795	4.81846e-07	11	Signatures in G-I			DOPEY1	7.64904	9.15585e-06	8	Signatures in G-II
IARS	3.23031	0.040449	7	Signatures in G-I			DSN1	2.39109	0.00842694	12	Signatures in G-II
ICAM1	9.99165	0.00190695	5	Signatures in G-I			DTD1	6.78697	0.000105849	10	Signatures in G-II
ICK	2.27292e+06	0.0249249	2	Signatures in G-I			DTL	5.06117e+06	9.55083e-07	7	Signatures in G-II
ID2	3.7368	0.0192923	6	Signatures in G-I			DTNA	2.62879	0.0364727	11	Signatures in G-II
IFNAR1	526064	0.00534712	3	Signatures in G-I			DTX2	4.52923	1.50917e-06	13	Signatures in G-II
IGFBP5	4.05629	0.0254339	5	Signatures in G-I			DUOXA1	33.2892	2.89044e-06	8	Signatures in G-II
IKBKE	11.5767	0.0206235	4	Signatures in G-I			DUS3L	4.92248	0.00127041	7	Signatures in G-II
IKZF3	444387	0.0249249	2	Signatures in G-I			DUSP9	5.01768	0.00380349	4	Signatures in G-II
IKZF4	9.01364e+06	0.0249249	2	Signatures in G-I			DVL1	353927	0.0133936	2	Signatures in G-II
IL16	2.14039	0.0114909	14	Signatures in G-I			DVL3	5.42834	2.9924e-05	13	Signatures in G-II
IL6ST	14.429	0.0245308	5	Signatures in G-I			DYRK2	2.16397	0.00189764	12	Signatures in G-II
ING5	10.1433	0.00375946	6	Signatures in G-I			EAF2	6.02141	0.000206245	12	Signatures in G-II
INPP4A	1.03675e+06	0.00113559	4	Signatures in G-I			EEA1	4.02159	0.0370512	5	Signatures in G-II
INTS3	2.02322	0.00329012	15	Signatures in G-I			EEF1G	2.86738	0.0295694	7	Signatures in G-II
INTS5	3.14598	0.026162	10	Signatures in G-I			EFCAB4B	3.69595	0.00100254	10	Signatures in G-II
IPO5	508170	0.0249249	2	Signatures in G-I			EFNB3	403994	0.0133936	2	Signatures in G-II
ITGA4	6.21251	8.67739e-07	14	Signatures in G-I			EFS	2.36044	0.000334555	13	Signatures in G-II
ITIH1	433787	0.0249249	2	Signatures in G-I			EHD1	5.89283	0.000672693	5	Signatures in G-II
ITPRIPL2	5.0329	0.0140331	7	Signatures in G-I			EHD4	329789	4.99847e-05	5	Signatures in G-II
IWS1	4.32504	0.000146814	13	Signatures in G-I			EIF2B5	7.19638	4.91743e-07	13	Signatures in G-II
KCNK10	16.4093	0.0333391	5	Signatures in G-I			EIF3F	2.06177e+06	0.000333235	4	Signatures in G-II
KDM3B	2.33524	0.0064613	13	Signatures in G-I			EIF3L	9.98842	0.0412474	4	Signatures in G-II
KIAA0196	120531	0.0249249	2	Signatures in G-I			EIF4B	4.58362	0.000144074	13	Signatures in G-II
KIAA1143	6.44908	2.53627e-05	13	Signatures in G-I			EIF4EBP1	2.38229	0.000215344	13	Signatures in G-II
KIAA1191	737775	0.0249249	2	Signatures in G-I			ELF2	3.71338	0.00388409	8	Signatures in G-II
KIAA1467	172467	0.0249249	2	Signatures in G-I			ELK1	39.0002	5.34552e-05	6	Signatures in G-II
KIF11	2.07383	0.0172247	9	Signatures in G-I			ELK3	2.18896	0.00311272	11	Signatures in G-II
KIF13A	4.04534	6.69786e-05	14	Signatures in G-I			ELK4	1.46427e+06	0.000333235	4	Signatures in G-II
KIF1A	4.89119e+06	0.0249249	2	Signatures in G-I			EMILIN1	159.022	4.59921e-05	6	Signatures in G-II
KIF2A	6.40284	0.000421392	10	Signatures in G-I			ENGASE	3.14628	0.00316181	9	Signatures in G-II
KPNA1	2.06213	0.0408986	5	Signatures in G-I			EP300	3.77375	0.0010302	13	Signatures in G-II
KPNA3	4.84322	3.12128e-05	14	Signatures in G-I			EP400	2.57549	6.32241e-05	13	Signatures in G-II
KPNA4	22.3993	2.56022e-06	11	Signatures in G-I			EPB41L3	3.05431	6.88428e-05	13	Signatures in G-II
KPNA6	3.76084	0.00453628	8	Signatures in G-I			EPC1	280365	0.0133936	2	Signatures in G-II
KPRP	9.1678e+06	0.0249249	2	Signatures in G-I			EPHA3	1.97872e+06	0.0133936	2	Signatures in G-II
KRT76	2.64885	0.000391277	13	Signatures in G-I			EPSTI1	4.51728	0.0271325	10	Signatures in G-II
KRT9	21.6038	0.00168808	5	Signatures in G-I			ERBB2	5.4225	0.0166073	13	Signatures in G-II
LAG3	12.3006	0.0140244	5	Signatures in G-I			ERBB4	9.3941	0.0157542	3	Signatures in G-II
LAMA5	387136	0.000234081	5	Signatures in G-I			ERCC6	10.3903	0.001123	7	Signatures in G-II
LASP1	2.33034	0.00151035	14	Signatures in G-I			ERCC6L	2.77159	0.014208	9	Signatures in G-II
LATS1	2.24817	0.00186046	15	Signatures in G-I			ESAM	3.87904	0.000249027	11	Signatures in G-II
LATS2	4.93399	0.001028	13	Signatures in G-I			ESCO2	2.46081	0.0220106	8	Signatures in G-II
LDHA	10.9869	0.044418	5	Signatures in G-I			ESF1	11.9942	0.00109922	13	Signatures in G-II
LEMD2	3.4385	5.65812e-05	14	Signatures in G-I			ESRRA	14.0481	1.50414e-09	13	Signatures in G-II
LILRB4	3.73349	0.0322504	11	Signatures in G-I			ETV3	2.04957	0.00072482	13	Signatures in G-II
LIMK1	2.41759	0.00649274	12	Signatures in G-I			EXO1	2.98043	0.0149526	8	Signatures in G-II
LNPEP	3.91415	0.0480353	5	Signatures in G-I			EXOC4	5.4809	0.000306604	10	Signatures in G-II
LOC101060541	2.54758	0.00987678	11	Signatures in G-I			EXOSC9	4.89559	0.000296775	11	Signatures in G-II
LRG1	4.66452	0.0406006	3	Signatures in G-I			EZR	2.06531	0.00642961	13	Signatures in G-II
LRPAP1	3.64768	0.00311072	11	Signatures in G-I			FAM101B	10.2134	9.6407e-05	6	Signatures in G-II
LST1	9.32745	0.000796387	8	Signatures in G-I			FAM104A	7.99569	0.0446596	4	Signatures in G-II
LUZP1	2.35427	0.0251852	15	Signatures in G-I			FAM109A	12.476	0.010653	8	Signatures in G-II
LY75	5.4723	0.000989457	9	Signatures in G-I			FAM110B	5.24725	0.0240735	5	Signatures in G-II
LYN	3.52075	0.000145844	15	Signatures in G-I			FAM117A	3.43011	0.033173	8	Signatures in G-II
LYSMD1	329081	0.0249249	2	Signatures in G-I			FAM117B	3.3619	0.0120133	13	Signatures in G-II
MAF1	2.17683	0.00588594	12	Signatures in G-I			FAM120A	2.52192	0.000974062	12	Signatures in G-II
MAFK	4.17207	0.0419535	6	Signatures in G-I			FAM122A	2.2235	0.00195385	13	Signatures in G-II
MAGI3	2.58451	0.00892914	8	Signatures in G-I			FAM122B	2.67893	0.00853162	11	Signatures in G-II
MAP3K4	4.86246	0.00453628	8	Signatures in G-I			FAM123B	7.45441	0.00285714	6	Signatures in G-II
MAP3K6	2.78785	0.0313138	11	Signatures in G-I			FAM134A	2.24089	0.0255582	11	Signatures in G-II
MAPK8IP3	2.55159	0.00567777	12	Signatures in G-I			FAM13A	1.89651e+06	4.99847e-05	5	Signatures in G-II
MARK1	2.71874	1.17172e-06	15	Signatures in G-I			FAM169A	2.19794	0.024939	6	Signatures in G-II
MARS	2.18186	0.0177159	14	Signatures in G-I			FAM171A1	10.6379	1.22485e-05	11	Signatures in G-II
MAX	2.60032	0.000394457	14	Signatures in G-I			FAM176A	3.35617	0.0122172	8	Signatures in G-II
MB21D2	2.20548	0.00649274	13	Signatures in G-I			FAM178A	24.5422	1.09581e-05	7	Signatures in G-II
MBD1	2.02604	0.000490872	15	Signatures in G-I			FAM179B	508795	0.0133936	2	Signatures in G-II
MCL1	5.57348	0.0130606	10	Signatures in G-I			FAM188B	82040.3	0.0133936	2	Signatures in G-II
MCM3	2.52358	0.00810364	14	Signatures in G-I			FAM190B	8.339	1.89043e-05	9	Signatures in G-II
MCM4	17.8124	0.0286445	5	Signatures in G-I			FAM193A	2.28718	0.000263973	12	Signatures in G-II
MEAF6	264506	0.0249249	2	Signatures in G-I			FAM208B	2.09623	0.00392609	13	Signatures in G-II
MED1	2.12915	0.00381739	15	Signatures in G-I			FAM21B	2.62784	0.000190378	13	Signatures in G-II
MED12	3.01234	0.000429173	13	Signatures in G-I			FANCI	45.35	0.0224028	4	Signatures in G-II
MED13	3.42153	0.00781276	8	Signatures in G-I			FAU	110088	0.0133936	2	Signatures in G-II
MED13L	2.32679	0.0361886	12	Signatures in G-I			FBLN1	4.78407	0.00341744	10	Signatures in G-II
MED8	4.88663	0.0299121	4	Signatures in G-I			FBLN2	4.93231	5.39248e-05	9	Signatures in G-II
MFAP1	11.2051	0.000393012	12	Signatures in G-I			FBRS	9.4992	1.21849e-08	13	Signatures in G-II
MFSD6	2.75545	0.0457411	11	Signatures in G-I			FBRSL1	3.03738	0.000460513	11	Signatures in G-II
MGEA5	25.5734	0.000103643	9	Signatures in G-I			FBXL19	6.31994	5.62941e-07	13	Signatures in G-II
MICAL3	2.18774	0.0400597	15	Signatures in G-I			FBXO42	7.53541	1.22268e-06	11	Signatures in G-II
MLL4	2.13937	0.0384293	13	Signatures in G-I			FBXO6	14.0306	0.0157542	3	Signatures in G-II
MLLT1	822238	0.00113559	4	Signatures in G-I			FCHO2	2.07969	0.000117166	13	Signatures in G-II
MON2	389901	0.0249249	2	Signatures in G-I			FERMT1	22.6059	0.000441051	7	Signatures in G-II
MORC3	2.38873	0.00990627	12	Signatures in G-I			FERMT2	5.94717	0.0159932	6	Signatures in G-II
MPHOSPH8	3.42074	0.00411138	12	Signatures in G-I			FGFR3	4.17749	0.039779	5	Signatures in G-II
MPRIP	2.38964	2.96492e-05	15	Signatures in G-I			FHL2	1.11643e+06	7.11804e-06	6	Signatures in G-II
MRO	1.07056e+06	0.0249249	2	Signatures in G-I			FHOD3	382154	0.0133936	2	Signatures in G-II
MSH4	3.1228e+06	0.00534712	3	Signatures in G-I			FILIP1L	2.02008	0.0173591	12	Signatures in G-II
MSR1	4.3364	3.94988e-05	14	Signatures in G-I			FKBP3	2.26814	0.0088113	10	Signatures in G-II
MTBP	2.25398	0.00949152	10	Signatures in G-I			FKBP5	5.98107	0.0031529	6	Signatures in G-II
MX2	16.277	0.0320249	6	Signatures in G-I			FLAD1	528990	0.0133936	2	Signatures in G-II
MYD88	21.6775	0.0294875	3	Signatures in G-I			FLYWCH1	13.7285	0.00292475	4	Signatures in G-II
MYO1G	4.29679	0.00324755	12	Signatures in G-I			FMN1	495867	0.00213327	3	Signatures in G-II
MYSM1	2.1847	0.00242042	8	Signatures in G-I			FNDC3A	15.0672	0.0157542	3	Signatures in G-II
N6AMT2	689583	0.00534712	3	Signatures in G-I			FOSL1	579640	0.000333235	4	Signatures in G-II
NACA	4.15317	1.55403e-06	15	Signatures in G-I			FOXC1	2.41936	0.0045678	9	Signatures in G-II
NAF1	2.34722	0.0270303	9	Signatures in G-I			FOXC2	8.58383	0.00136791	7	Signatures in G-II
NAP1L4	2.06986	0.00100514	15	Signatures in G-I			FOXN3	5.91948	0.000669624	6	Signatures in G-II
NAV2	2.32503	0.0115232	12	Signatures in G-I			FOXO1	5.98487	3.10125e-06	13	Signatures in G-II
NCAPG	7.29556	2.8183e-06	13	Signatures in G-I			FOXP1	24.3486	7.06217e-09	12	Signatures in G-II
NCBP1	2.29901	0.00533543	14	Signatures in G-I			FOXP4	31.881	0.0139056	3	Signatures in G-II
NCKIPSD	2.27279	0.0248546	11	Signatures in G-I			FTH1	1.56528e+06	0.0133936	2	Signatures in G-II
NDEL1	4.51364	0.0198516	7	Signatures in G-I			FTSJD2	2.90396	0.00675192	10	Signatures in G-II
NEK1	3.95867	0.0016925	10	Signatures in G-I			FXR2	4.39815	4.6526e-06	13	Signatures in G-II
NEMF	2.17106	0.0375499	11	Signatures in G-I			FZD6	4.86872	0.000826375	9	Signatures in G-II
NFATC1	2.0185	0.0185906	14	Signatures in G-I			GAB3	2.59335	0.0491491	4	Signatures in G-II
NFIL3	2.06716	0.0223342	13	Signatures in G-I			GAK	10.6667	0.0157542	3	Signatures in G-II
NFYA	4.18824	0.00588594	12	Signatures in G-I			GAL	10.0146	0.0112042	4	Signatures in G-II
NIPAL4	6.95842	0.00942394	11	Signatures in G-I			GAPDH	2.24528	0.000241754	13	Signatures in G-II
NISCH	6.95987	0.0365556	3	Signatures in G-I			GAREM	45.0549	9.97733e-05	7	Signatures in G-II
NME1	2.50797	0.00579176	12	Signatures in G-I			GATAD2B	2.15216	0.000660198	13	Signatures in G-II
NMI	30.2111	0.00722463	4	Signatures in G-I			GBE1	315027	0.0133936	2	Signatures in G-II
NMNAT1	3.71535	0.0143683	11	Signatures in G-I			GEMIN2	260121	0.00213327	3	Signatures in G-II
NOB1	5.07199	8.13659e-05	13	Signatures in G-I			GEMIN5	7.43128	0.0119929	5	Signatures in G-II
NOC2L	3.71504	0.016734	7	Signatures in G-I			GFI1	584807	0.0133936	2	Signatures in G-II
NOL9	2.88398	0.00535925	10	Signatures in G-I			GIMAP5	1.21312e+06	0.00213327	3	Signatures in G-II
NPM1	2.58804	2.09107e-05	15	Signatures in G-I			GINS2	9.39545	0.000233991	7	Signatures in G-II
NR3C1	17.8385	0.000894104	8	Signatures in G-I			GIPC1	2.29608	0.00652352	11	Signatures in G-II
NSUN2	3.16616	0.00056731	15	Signatures in G-I			GJA1	3.45866	0.000135849	13	Signatures in G-II
NT5C	9.1233	0.000614054	8	Signatures in G-I			GJB3	560962	0.00213327	3	Signatures in G-II
NUP160	2.95096	0.000268	15	Signatures in G-I			GLI4	2.65523	0.00307164	11	Signatures in G-II
NUP210	5.49545	0.00138979	11	Signatures in G-I			GML	1.45905e+06	0.0133936	2	Signatures in G-II
NUP88	2.22739	0.000269459	15	Signatures in G-I			GMPS	2.50348	0.000403628	12	Signatures in G-II
NXT2	1.12205e+06	0.0249249	2	Signatures in G-I			GNG10	9.35959	0.0436268	3	Signatures in G-II
ORM2	1.18398e+06	0.0249249	2	Signatures in G-I			GNG5	4.26006	0.000840091	7	Signatures in G-II
OSBP	3.48906	4.0228e-05	15	Signatures in G-I			GON4L	2.05874	0.0111732	6	Signatures in G-II
OSTF1	7.01193	0.00016054	11	Signatures in G-I			GPBP1L1	525598	0.000333235	4	Signatures in G-II
OTUD1	1.84167e+06	4.63432e-05	6	Signatures in G-I			GPKOW	18.5047	0.00255881	4	Signatures in G-II
OXSR1	10.2691	1.06282e-05	12	Signatures in G-I			GPR124	2.94871	0.0169316	9	Signatures in G-II
PABPN1	7.14026	0.00337006	8	Signatures in G-I			GPR15	67753.6	0.0133936	2	Signatures in G-II
PAFAH1B2	2.53841	0.00577403	11	Signatures in G-I			GPR50	1.4957e+06	0.000333235	4	Signatures in G-II
PARP14	4.08024	0.00500632	11	Signatures in G-I			GPRIN3	3.43292	0.0214682	8	Signatures in G-II
PAXBP1	2.91907	0.00333642	11	Signatures in G-I			GPSM2	2.91602	0.000628404	12	Signatures in G-II
PBRM1	2.30951	4.52338e-05	15	Signatures in G-I			GRIP1	2.36788	8.87624e-05	13	Signatures in G-II
PCDH7	2.02827	0.0167065	13	Signatures in G-I			GRIPAP1	5.73252	6.26436e-06	13	Signatures in G-II
PCNX	3.82264	0.00777834	8	Signatures in G-I			GSN	468139	0.0133936	2	Signatures in G-II
PDAP1	12.4677	0.0034766	13	Signatures in G-I			GSR	16.7326	0.0436268	3	Signatures in G-II
PDCD5	97.9139	9.11973e-06	8	Signatures in G-I			GTF2E2	713570	0.0133936	2	Signatures in G-II
PDE7A	3.67605	0.00452262	10	Signatures in G-I			GTF2F1	2.59947	9.74574e-05	13	Signatures in G-II
PDHA1	2.21077	0.00404128	15	Signatures in G-I			GTF3C1	4.70576	1.26034e-05	13	Signatures in G-II
PEX11G	181619	0.0249249	2	Signatures in G-I			GTF3C4	5.94087	0.00307197	10	Signatures in G-II
PGK1	2.06639	0.0105525	15	Signatures in G-I			GTPBP1	2.40909	8.21012e-05	13	Signatures in G-II
PGM3	2.2224	0.0086661	15	Signatures in G-I			GULP1	731007	0.0133936	2	Signatures in G-II
PGRMC1	2.76161	2.64574e-07	15	Signatures in G-I			GYS1	3.56085	3.37597e-05	13	Signatures in G-II
PHAX	3.07399	0.00659632	6	Signatures in G-I			GZF1	5.22234	0.00356717	9	Signatures in G-II
PHC2	7.44643	0.00691091	5	Signatures in G-I			HAT1	8.54151	1.44902e-06	10	Signatures in G-II
PHF15	8.49071	0.00548744	6	Signatures in G-I			HAVCR1	231298	0.0133936	2	Signatures in G-II
PHF8	3.38119	0.0229549	12	Signatures in G-I			HBP1	2.18546	0.0446946	12	Signatures in G-II
PIK3AP1	10.3456	0.0301069	6	Signatures in G-I			HDAC5	19.5886	3.92123e-05	8	Signatures in G-II
PIP4K2B	180683	0.00534712	3	Signatures in G-I			HDAC9	316431	0.00213327	3	Signatures in G-II
PKM	2.34027	0.00140207	15	Signatures in G-I			HDGFRP2	3.96538	4.19506e-06	13	Signatures in G-II
PKN1	2.11066	0.0064495	15	Signatures in G-I			HELB	15.756	0.0139056	3	Signatures in G-II
PLCB2	5.45735	0.0277673	6	Signatures in G-I			HEPH	446118	0.0133936	2	Signatures in G-II
PLCD3	2.97407	0.000973242	11	Signatures in G-I			HIC1	3.13972	0.0286525	11	Signatures in G-II
PLEKHO1	14.0207	0.000753074	7	Signatures in G-I			HIF1A	16.9183	0.00130708	5	Signatures in G-II
PLK1S1	6.49578	0.0273042	4	Signatures in G-I			HIP1	32.5657	6.20563e-05	6	Signatures in G-II
PLN	3.89003	0.00126667	13	Signatures in G-I			HIPK1	2.61882	0.0309436	7	Signatures in G-II
PLOD1	7.47708	0.00909547	4	Signatures in G-I			HIST1H2BB	495297	0.00213327	3	Signatures in G-II
PMS2	37.3254	0.00131806	5	Signatures in G-I			HIVEP1	4.18805	4.79976e-07	13	Signatures in G-II
POC5	4.3737	0.024106	8	Signatures in G-I			HIVEP3	9.27156	0.00123591	9	Signatures in G-II
POLD3	3.51536	0.000343719	14	Signatures in G-I			HMGB1	4.45925	0.000424187	9	Signatures in G-II
POLR3E	5.99281	0.000651228	11	Signatures in G-I			HMGXB4	2.11006	0.0045454	12	Signatures in G-II
POP5	13.2092	0.00190695	5	Signatures in G-I			HMOX1	7.28294	0.000263373	7	Signatures in G-II
PPAPDC2	3.10297	0.00413232	14	Signatures in G-I			HMOX2	4.93398	0.0201096	3	Signatures in G-II
PPHLN1	3.35143	0.00611935	14	Signatures in G-I			HN1L	2.0377	0.0105463	13	Signatures in G-II
PPIA	325.282	0.0294875	3	Signatures in G-I			HNRNPA2B1	2.85767	3.39946e-05	13	Signatures in G-II
PPIG	2.3866	0.000454648	15	Signatures in G-I			HNRNPC	2.47372	0.0354353	12	Signatures in G-II
PPIL4	2.56072	0.00120616	14	Signatures in G-I			HNRNPH2	12.7745	0.0178156	3	Signatures in G-II
PPIP5K2	2.34953	0.0152308	13	Signatures in G-I			HNRNPK	2.15765	0.000934287	13	Signatures in G-II
PPP1R2	11.3024	0.000324385	12	Signatures in G-I			HNRNPM	2.49655	0.00725861	13	Signatures in G-II
PPP3CB	3.95644	0.000780764	10	Signatures in G-I			HNRNPUL2	2.3003	1.31986e-05	13	Signatures in G-II
PPP6R2	2.02805	0.0299121	4	Signatures in G-I			HNRPDL	2.43732	0.00439125	12	Signatures in G-II
PPP6R3	3.34418	5.47667e-05	15	Signatures in G-I			HNRPLL	9.05618	4.29705e-05	9	Signatures in G-II
PRCC	2.38665	0.00900385	12	Signatures in G-I			HOMER3	3.6486	0.000503536	12	Signatures in G-II
PRICKLE2	2.34677	0.0108152	10	Signatures in G-I			HRC	10.3655	0.0055857	5	Signatures in G-II
PRKAR2A	2.76841	0.000705	15	Signatures in G-I			HSP90AA1	3.24162	0.0050917	13	Signatures in G-II
PRKAR2B	2.36031	0.0451962	13	Signatures in G-I			HSP90AB1	2.28816	0.00214115	13	Signatures in G-II
PRKCA	2.32571	0.0114391	12	Signatures in G-I			HTATSF1	2.28905	0.00684474	12	Signatures in G-II
PRKCDBP	2.86518	0.00294746	13	Signatures in G-I			HYLS1	267249	0.0133936	2	Signatures in G-II
PRKG1	2.34524	0.0157055	14	Signatures in G-I			IBTK	2.61434	0.000168129	13	Signatures in G-II
PRPSAP1	4.26491	0.000517204	14	Signatures in G-I			IER3	444668	0.000333235	4	Signatures in G-II
PRPSAP2	2.00048	0.00249499	15	Signatures in G-I			IFIT3	3.27419	0.0205109	10	Signatures in G-II
PSMA3	7.69028	0.00733903	10	Signatures in G-I			IFNA6	3.24925e+07	0.0133936	2	Signatures in G-II
PSMA5	3.23088	0.000685577	13	Signatures in G-I			IFT43	2.03345	0.0107622	12	Signatures in G-II
PSMC4	159468	0.00534712	3	Signatures in G-I			IGFBP3	26.6804	0.00807333	4	Signatures in G-II
PSMD11	3.08726	0.0447454	6	Signatures in G-I			IKBKG	3.73328	0.000996992	8	Signatures in G-II
PSMD2	4.44835	0.013109	15	Signatures in G-I			IKZF2	6.60711	0.0243227	6	Signatures in G-II
PSMD4	23.8336	0.0198144	5	Signatures in G-I			ILKAP	3.13887	3.67418e-05	13	Signatures in G-II
PSPC1	6.95557	8.13444e-05	12	Signatures in G-I			IMPDH1	2.24085	0.00826166	12	Signatures in G-II
PTDSS1	8.61213	1.4813e-05	13	Signatures in G-I			INO80E	223877	0.000333235	4	Signatures in G-II
PTGES3	4.24589	3.74441e-07	15	Signatures in G-I			INPP5F	4.71181	0.000100692	9	Signatures in G-II
PTOV1	4.01888	0.00313	8	Signatures in G-I			INTS10	6.38155	0.00197971	8	Signatures in G-II
PTPN14	2.27254	0.00381952	15	Signatures in G-I			INTS12	3.28099	0.000262033	11	Signatures in G-II
PTPN23	2.1403	0.0113529	14	Signatures in G-I			IPMK	15.3704	0.00333788	4	Signatures in G-II
PTPRA	5.13679	3.18914e-05	12	Signatures in G-I			IQGAP2	2.53394	0.00112768	13	Signatures in G-II
PTPRC	2.25131	0.00380892	15	Signatures in G-I			IQGAP3	2.61106	3.4344e-05	13	Signatures in G-II
PTPRF	5.36031	3.21804e-05	10	Signatures in G-I			IRS1	3.83976	0.00083794	12	Signatures in G-II
PTPRK	31.4432	0.00254108	6	Signatures in G-I			IRX2	772.374	0.0139056	3	Signatures in G-II
PTTG2	2.01979	0.0010751	15	Signatures in G-I			IRX3	4.92338	0.000996992	8	Signatures in G-II
PVRL1	2.98992	0.00233158	15	Signatures in G-I			ITGA6	5.63685	0.0201096	3	Signatures in G-II
PVRL2	6.7059	5.7214e-06	13	Signatures in G-I			ITGB1	452988	0.00213327	3	Signatures in G-II
QSOX2	7.62069	0.0128342	5	Signatures in G-I			ITGB1BP1	13.1843	3.35385e-07	9	Signatures in G-II
RAB31	6.99936	0.0140331	7	Signatures in G-I			ITPKA	539146	0.0133936	2	Signatures in G-II
RAB6A	2.77887	4.93523e-05	14	Signatures in G-I			ITPR2	5.56451	0.00128556	8	Signatures in G-II
RAB9A	8.792	0.0248949	4	Signatures in G-I			IVNS1ABP	4.39902	0.000205975	12	Signatures in G-II
RABGAP1	5.68713	0.000383793	9	Signatures in G-I			JAZF1	717901	0.00213327	3	Signatures in G-II
RABL6	12.3642	0.00382472	11	Signatures in G-I			JDP2	3.75772	0.0219554	5	Signatures in G-II
RAD23B	2.77054	0.000997419	14	Signatures in G-I			JMJD1C	3.92523	0.000134242	12	Signatures in G-II
RANBP1	3.41139	0.000201856	15	Signatures in G-I			JOSD1	2.41463	0.00077394	12	Signatures in G-II
RAPGEF6	9.44044	0.000747766	9	Signatures in G-I			JPH1	2.8817	0.00359784	12	Signatures in G-II
RBMX	2.35394	0.00242142	13	Signatures in G-I			JUNB	2.28996	0.00104825	13	Signatures in G-II
RBMXL2	6.98263	0.015311	5	Signatures in G-I			JUND	2.14069	0.00119223	13	Signatures in G-II
RER1	6.05171	0.0365556	3	Signatures in G-I			KAT5	1.46106e+06	4.99847e-05	5	Signatures in G-II
RFTN1	3.27718	0.0227361	9	Signatures in G-I			KAZN	9.2222	0.00200548	10	Signatures in G-II
RGL1	5.11841	9.573e-05	11	Signatures in G-I			KBTBD8	62284.9	0.0133936	2	Signatures in G-II
RHBDD1	10.1469	0.00053656	8	Signatures in G-I			KCTD1	5.02169	1.83836e-05	12	Signatures in G-II
RIC8A	12.5152	0.000897542	10	Signatures in G-I			KCTD5	275654	0.0133936	2	Signatures in G-II
RIOK1	3.18451	0.0126768	9	Signatures in G-I			KDM1A	2.171	0.000460643	13	Signatures in G-II
RIOK3	6.00174	0.0273042	4	Signatures in G-I			KDM1B	7.87846	0.0024383	9	Signatures in G-II
RIPK1	2.46491	0.00285274	14	Signatures in G-I			KDM2B	2.31885	0.02512	10	Signatures in G-II
RIPK3	2.27879	0.000361804	15	Signatures in G-I			KDM4B	13.7021	0.00187703	5	Signatures in G-II
RNF213	10.0661	3.23513e-05	13	Signatures in G-I			KDM5A	4.94802	0.00286941	9	Signatures in G-II
RNF219	5.25116	0.00360429	7	Signatures in G-I			KDM6B	6.45636	0.0178156	3	Signatures in G-II
RNF31	2.82089	0.000973068	13	Signatures in G-I			KIAA0101	99354.7	0.0133936	2	Signatures in G-II
RNPS1	29.9088	0.00037549	6	Signatures in G-I			KIAA0226	2.42963	0.000974081	12	Signatures in G-II
ROCK2	11.1114	0.000114898	9	Signatures in G-I			KIAA0284	2.22057	7.86068e-06	13	Signatures in G-II
RPAP1	3.12741	0.0366196	12	Signatures in G-I			KIAA0355	7.11787	0.00113393	6	Signatures in G-II
RPL18	5.22855	0.00106327	8	Signatures in G-I			KIAA0430	6.39171	3.63598e-05	12	Signatures in G-II
RPL21	5.07585	0.00385717	9	Signatures in G-I			KIAA0513	9.56853	0.0021128	5	Signatures in G-II
RPL22L1	6.06045	5.6085e-05	12	Signatures in G-I			KIAA0753	1.29e+06	7.11804e-06	6	Signatures in G-II
RPLP0	9.81989	0.00346671	7	Signatures in G-I			KIAA0930	2.50786	4.38966e-05	13	Signatures in G-II
RPLP1	2.9172	0.00576735	13	Signatures in G-I			KIAA0947	2.25107	0.000668969	13	Signatures in G-II
RPP30	11.8411	0.00266608	7	Signatures in G-I			KIAA1033	1.0537e+06	0.0133936	2	Signatures in G-II
RPRD1A	3.7293	0.0160672	10	Signatures in G-I			KIAA1109	6.30542	0.00127601	9	Signatures in G-II
RPRD1B	2.44103	0.000423867	15	Signatures in G-I			KIAA1217	2.21	0.00166673	13	Signatures in G-II
RPS5	19.449	0.00642546	4	Signatures in G-I			KIAA1328	179004	0.00213327	3	Signatures in G-II
RRAGD	15.8974	0.015311	5	Signatures in G-I			KIAA1430	8.64218	0.00754912	5	Signatures in G-II
RRAS2	4.23082	6.65527e-05	15	Signatures in G-I			KIAA1551	10.5808	0.0157542	3	Signatures in G-II
RRN3	2.82493	0.00607446	7	Signatures in G-I			KIAA1614	49.8083	5.34552e-05	6	Signatures in G-II
RRP12	5.87043	0.00101488	10	Signatures in G-I			KIAA1671	2.6573	0.00228414	13	Signatures in G-II
RSBN1L	2.27645	0.00693889	13	Signatures in G-I			KIAA1704	3.92967	9.02953e-07	13	Signatures in G-II
RTN3	2.76719	0.00538647	13	Signatures in G-I			KIAA1715	2.56909	0.0205577	10	Signatures in G-II
S100A7	20.1473	0.015311	5	Signatures in G-I			KIAA1804	2.68332	0.01537	4	Signatures in G-II
S100A9	2.40916	0.000249508	15	Signatures in G-I			KIAA1919	17.2903	3.99546e-06	9	Signatures in G-II
S1PR3	288602	0.0249249	2	Signatures in G-I			KIAA1967	4.93389	0.000223827	12	Signatures in G-II
SAC3D1	3.65817	0.00129302	9	Signatures in G-I			KIF16B	189723	0.0133936	2	Signatures in G-II
SAMSN1	2.00444	0.0289413	15	Signatures in G-I			KIF18B	2.78109	0.00524268	10	Signatures in G-II
SAR1A	4.82124	4.55637e-06	9	Signatures in G-I			KIF20B	4.14311	0.00062168	8	Signatures in G-II
SCRN2	3.43414	0.0202731	8	Signatures in G-I			KIF21B	49.1945	0.000332784	5	Signatures in G-II
SDC1	6.70537	0.00309507	10	Signatures in G-I			KIF26B	4.37434	0.0109139	10	Signatures in G-II
SEC14L1	3.28665	0.0145744	8	Signatures in G-I			KIFC1	4.19835	1.18825e-05	13	Signatures in G-II
SEC31A	2.24598	1.04787e-05	15	Signatures in G-I			KIRREL	244324	0.0133936	2	Signatures in G-II
SEC61A1	3.20267	0.012427	5	Signatures in G-I			KLC1	2.70609	0.000242876	13	Signatures in G-II
SEC62	16.0523	0.000107807	10	Signatures in G-I			KLF16	36.0951	1.51643e-06	9	Signatures in G-II
SEPN1	16.1974	0.00037549	6	Signatures in G-I			KLF2	219796	0.0133936	2	Signatures in G-II
SET	2.29882	0.0215577	14	Signatures in G-I			KLF5	5.57891	0.0090802	6	Signatures in G-II
SF1	2.36734	6.10644e-05	15	Signatures in G-I			KLF9	73940.5	0.0133936	2	Signatures in G-II
SF3A1	5.1615	8.1256e-07	15	Signatures in G-I			KNOP1	8.00148	0.0143516	9	Signatures in G-II
SFN	6.18287	0.000269225	13	Signatures in G-I			KRT17	2.43244	0.00180522	13	Signatures in G-II
SFRP4	1.37249e+06	0.00534712	3	Signatures in G-I			KRT18	2.42459	0.000975418	13	Signatures in G-II
SGPP1	2.59481	0.000810643	15	Signatures in G-I			KRT20	276508	0.0133936	2	Signatures in G-II
SHARPIN	4.08272	0.00425596	10	Signatures in G-I			KRT28	8.79937	0.0112042	4	Signatures in G-II
SIGLEC10	2.32331	0.00937776	12	Signatures in G-I			KRT8	2.42219	0.00439125	12	Signatures in G-II
SIGLEC7	9.33032	0.00624446	5	Signatures in G-I			KTN1	3.30934	0.000492663	13	Signatures in G-II
SLC12A4	3.5904	4.22482e-06	15	Signatures in G-I			LAD1	2.06096	5.24566e-06	13	Signatures in G-II
SLC12A6	2.30043	0.00116093	15	Signatures in G-I			LAMA4	2.75588	0.0280681	5	Signatures in G-II
SLC25A2	1.59113e+06	0.0249249	2	Signatures in G-I			LARP6	4.04517	0.000259571	8	Signatures in G-II
SLC2A9	874851	0.0249249	2	Signatures in G-I			LAS1L	2.14792	8.14095e-05	13	Signatures in G-II
SLC30A6	4.30883	0.000174969	13	Signatures in G-I			LAT2	7.0267	0.000306604	10	Signatures in G-II
SLC3A2	2.77673	0.0380246	7	Signatures in G-I			LAX1	2.84057	0.019968	10	Signatures in G-II
SLC41A3	2.99862	0.000481184	14	Signatures in G-I			LAYN	2.20759	0.0110236	9	Signatures in G-II
SLC43A2	2.72346	0.000188482	15	Signatures in G-I			LBH	2.02782	0.0180919	11	Signatures in G-II
SLC4A1AP	2.39361	0.000997419	15	Signatures in G-I			LBR	7.19501	7.99359e-05	11	Signatures in G-II
SLC6A14	16.1893	0.0294875	3	Signatures in G-I			LENG1	6.50903	4.28623e-07	12	Signatures in G-II
SLC8A1	2.48128e+06	0.0249249	2	Signatures in G-I			LEO1	4.70289	0.000135084	11	Signatures in G-II
SLU7	10.6688	7.88255e-05	8	Signatures in G-I			LGALS1	3.33157	0.000297902	10	Signatures in G-II
SMARCA1	2.61451	0.0155783	7	Signatures in G-I			LGALS7B	2.82365	0.0336786	9	Signatures in G-II
SMARCA5	3.35556	0.00560435	14	Signatures in G-I			LIG3	2.68073	0.00129612	13	Signatures in G-II
SMARCC1	2.28455	0.00159419	14	Signatures in G-I			LIN37	17.6909	0.00136989	11	Signatures in G-II
SMC5	2.02216	0.0295827	14	Signatures in G-I			LIN52	2.79227	0.0128304	10	Signatures in G-II
SMCR8	2.61302	0.0228411	12	Signatures in G-I			LIN54	2.26901	0.0120418	9	Signatures in G-II
SMG6	21.4602	0.00642546	4	Signatures in G-I			LIN9	3.12859	0.000464058	12	Signatures in G-II
SMIM13	12.7293	0.000483692	6	Signatures in G-I			LIPE	3.0488	0.00336242	12	Signatures in G-II
SMN2	11.3633	4.06627e-06	13	Signatures in G-I			LMNB2	2.92996	0.00344027	13	Signatures in G-II
SMO	25.8966	0.0206235	4	Signatures in G-I			LOC100996852	8.86748	0.00113393	6	Signatures in G-II
SNAPC4	11.4542	0.000264718	9	Signatures in G-I			LOC101060700	2.02397	0.00540972	13	Signatures in G-II
SNX16	2.58467	0.0263657	9	Signatures in G-I			LOC400986	107979	0.0133936	2	Signatures in G-II
SNX17	2.13653	0.0239656	14	Signatures in G-I			LOH12CR1	10.5547	0.0139056	3	Signatures in G-II
SNX29	2.4056	0.00596995	13	Signatures in G-I			LPAR1	5.5908	0.000129877	11	Signatures in G-II
SNX9	1.54351e+06	0.000234081	5	Signatures in G-I			LPAR6	44988.6	0.0133936	2	Signatures in G-II
SPATS2L	2.10102	0.00326861	13	Signatures in G-I			LPHN3	709786	0.0133936	2	Signatures in G-II
SPIRE1	2.7159	0.000295216	14	Signatures in G-I			LPIN2	2.92203	0.00108291	12	Signatures in G-II
SPRR2D	2.18312	0.0116771	13	Signatures in G-I			LPIN3	13.1546	3.83656e-07	11	Signatures in G-II
SPRY4	53.3721	0.000254787	6	Signatures in G-I			LPXN	5.90528	0.0124653	4	Signatures in G-II
SQRDL	3.0956	0.0111282	9	Signatures in G-I			LRIF1	1.81865e+06	7.11804e-06	6	Signatures in G-II
SRC	2.07722	0.0022834	15	Signatures in G-I			LRMP	2.33156	0.0376707	12	Signatures in G-II
SRPK1	2.86186	0.000258298	15	Signatures in G-I			LRRC41	3.07027	0.00139144	12	Signatures in G-II
SSRP1	2.45355	0.00213371	15	Signatures in G-I			LRRC8C	22.2747	1.55923e-06	8	Signatures in G-II
STAG2	3.64036	0.0186681	10	Signatures in G-I			LRRFIP1	2.00012	0.000460643	13	Signatures in G-II
STAT2	5.32365	0.0299121	4	Signatures in G-I			LSM11	758017	0.00213327	3	Signatures in G-II
STBD1	2.66077	0.0346293	9	Signatures in G-I			LSM14B	109002	0.0133936	2	Signatures in G-II
STK17A	5.88013	0.0468987	6	Signatures in G-I			LTB4R2	4.38857	0.00235758	8	Signatures in G-II
STK3	3.6141	0.000821114	14	Signatures in G-I			LYSMD2	2.64572	0.00318643	12	Signatures in G-II
STK38L	151160	0.0249249	2	Signatures in G-I			LZTS2	9.91158	4.99393e-07	11	Signatures in G-II
STK39	21.7307	9.20106e-08	12	Signatures in G-I			MADD	3.05772	0.0137012	10	Signatures in G-II
STK4	13.3901	2.36721e-07	12	Signatures in G-I			MAFF	745.457	7.66148e-08	9	Signatures in G-II
STOML2	2.40187	0.0175393	11	Signatures in G-I			MAFG	6.97701	0.000463019	6	Signatures in G-II
STON2	2.17485	0.024267	12	Signatures in G-I			MAGI1	159799	0.0133936	2	Signatures in G-II
STRN	3.70056	0.00372574	12	Signatures in G-I			MAML1	4.20695	0.000850354	11	Signatures in G-II
STX12	107210	0.0249249	2	Signatures in G-I			MAP2K1	23.47	0.00147636	5	Signatures in G-II
SUCO	2.06267	0.0179501	12	Signatures in G-I			MAP2K7	3.18101	2.79264e-05	12	Signatures in G-II
SUGP1	3.22718	0.0042336	12	Signatures in G-I			MAP3K1	2.48933	0.00274965	13	Signatures in G-II
SUGP2	3.21913	0.0375499	11	Signatures in G-I			MAP3K2	2.18182	0.00101707	13	Signatures in G-II
SUMO3	261883	0.0249249	2	Signatures in G-I			MAP3K9	2.33357	0.0103771	9	Signatures in G-II
SUPT6H	2.11934	0.00203249	14	Signatures in G-I			MAP4K1	231275	0.0133936	2	Signatures in G-II
SUPT7L	3.17845	0.0322832	8	Signatures in G-I			MAP4K2	2.10399	0.00386319	12	Signatures in G-II
SURF2	11.1907	0.0328591	3	Signatures in G-I			MAP4K3	14.9126	1.27611e-05	7	Signatures in G-II
SUZ12	4.34954	0.0011854	9	Signatures in G-I			MAPK6	2.41826	0.00612336	9	Signatures in G-II
TAF15	424313	0.00534712	3	Signatures in G-I			MAPK7	213521	0.0133936	2	Signatures in G-II
TAF3	2.10462	0.0184164	14	Signatures in G-I			MAPKAPK5	559787	0.000333235	4	Signatures in G-II
TANK	2.36861	0.000277292	14	Signatures in G-I			MAPRE3	3.28253	0.000672693	5	Signatures in G-II
TAP1	2.96231e+06	0.0249249	2	Signatures in G-I			MARCKSL1	3.41188	1.02154e-05	13	Signatures in G-II
TARBP2	2.97113	0.00277574	12	Signatures in G-I			MARK3	2.44014	2.73727e-07	13	Signatures in G-II
TBC1D14	5.73404	0.00301136	7	Signatures in G-I			MARK4	10.8894	0.00559625	6	Signatures in G-II
TBC1D15	2.14928	0.00211341	15	Signatures in G-I			MAT2B	1.13777e+06	4.99847e-05	5	Signatures in G-II
TCEAL3	3.77104	6.13975e-05	14	Signatures in G-I			MATR3	2.62146	7.56626e-07	13	Signatures in G-II
TCEAL4	2.22297	0.040455	8	Signatures in G-I			MBD3	6.89407	1.62963e-05	11	Signatures in G-II
TELO2	10.4515	0.00172613	7	Signatures in G-I			MBD5	309784	0.0133936	2	Signatures in G-II
TEP1	2.40042	0.00213558	14	Signatures in G-I			MBIP	2.45885	0.0104781	7	Signatures in G-II
TFIP11	2.58089	0.000376446	15	Signatures in G-I			MCAM	5.94457	3.05442e-07	13	Signatures in G-II
TGS1	5.30388	0.00195203	10	Signatures in G-I			MCM3AP	3.87777	2.43321e-05	13	Signatures in G-II
THOC1	4.22232	4.42265e-05	13	Signatures in G-I			MCM9	5.53925	1.09651e-05	11	Signatures in G-II
THUMPD1	10.7354	4.50423e-07	14	Signatures in G-I			MCPH1	875429	4.99847e-05	5	Signatures in G-II
TMC8	4.45742	0.0048382	10	Signatures in G-I			MCRS1	4.2694	0.020192	8	Signatures in G-II
TMCC1	2.06655	0.0283986	14	Signatures in G-I			MDM1	2.89515	3.31026e-06	10	Signatures in G-II
TMEM115	3.25476	0.00877727	13	Signatures in G-I			MDN1	8.47125	0.000164276	10	Signatures in G-II
TMEM132A	4.79945	0.0157334	6	Signatures in G-I			MECOM	4.73699	0.00166129	7	Signatures in G-II
TMEM154	3.66233	0.000318337	13	Signatures in G-I			MED15	4.2136	0.00157664	10	Signatures in G-II
TMEM63A	5.51932	0.035775	4	Signatures in G-I			MED24	2.38974	0.00157659	12	Signatures in G-II
TMEM87A	6.19437	0.00155695	8	Signatures in G-I			MED9	2.47031	0.0304083	5	Signatures in G-II
TNFAIP3	5.47371	0.0498713	6	Signatures in G-I			MEF2B	17.7546	0.00141282	9	Signatures in G-II
TOR1AIP1	2.55418	0.000230344	15	Signatures in G-I			MEF2C	2.02868	0.0280115	13	Signatures in G-II
TPD52L2	2.00253	0.000817388	15	Signatures in G-I			MEF2D	2.18863	0.000714983	13	Signatures in G-II
TPGS2	1.40475e+06	0.0249249	2	Signatures in G-I			MELK	2.52057	0.000207073	13	Signatures in G-II
TPM1	3.82319	0.00283276	12	Signatures in G-I			MEN1	2.90354	0.00790144	10	Signatures in G-II
TPM3	4.93213	0.020175	7	Signatures in G-I			METAP2	4.226	0.0158836	6	Signatures in G-II
TPMT	2.52642	0.000727773	12	Signatures in G-I			METTL16	2.21589e+06	9.55083e-07	7	Signatures in G-II
TPT1	8.04023	0.0181991	5	Signatures in G-I			METTL3	3.75666	3.46156e-06	13	Signatures in G-II
TRAF2	3.07331	0.00361921	14	Signatures in G-I			MEX3C	2.62116	0.00272512	13	Signatures in G-II
TRAF3IP1	3.19442e+06	0.00534712	3	Signatures in G-I			MEX3D	2.36875	6.99519e-05	13	Signatures in G-II
TRAPPC10	2.58828	0.0139402	12	Signatures in G-I			MFF	2.32889	0.0106769	13	Signatures in G-II
TRAPPC9	2.55201	0.0129706	8	Signatures in G-I			MFSD7	4.14707e+06	0.000333235	4	Signatures in G-II
TRIM11	32.1477	0.000491805	7	Signatures in G-I			MICAL1	2.3314	0.0481036	12	Signatures in G-II
TRIM16	2.98786	0.00733972	12	Signatures in G-I			MICAL2	148316	0.00213327	3	Signatures in G-II
TRIM21	17.2383	0.000171335	7	Signatures in G-I			MICALL1	2.34017	0.00446417	13	Signatures in G-II
TRIM25	3.66325	0.000382449	14	Signatures in G-I			MIER1	7.08953	2.77917e-07	13	Signatures in G-II
TRIM3	6.01089	0.000106376	12	Signatures in G-I			MIIP	2.28655	0.00469616	11	Signatures in G-II
TRIM56	5.03389	0.00151406	9	Signatures in G-I			MIOS	2.05458	0.00740107	12	Signatures in G-II
TRIP11	3.5873	0.000982405	15	Signatures in G-I			MIS18BP1	2.19763	0.000384486	13	Signatures in G-II
TRPT1	2.38005	0.00125025	14	Signatures in G-I			MLF1	2.19426	0.016003	9	Signatures in G-II
TTC39B	6.99177	0.0344469	6	Signatures in G-I			MLL	2.7275	0.000777651	13	Signatures in G-II
TTC7A	2.39935	0.0249364	12	Signatures in G-I			MLL5	320920	0.0133936	2	Signatures in G-II
TTC7B	4.4516	0.000419484	12	Signatures in G-I			MLLT11	233602	0.0133936	2	Signatures in G-II
TVP23B	7.73338	0.000236101	8	Signatures in G-I			MLPH	16.3528	0.000548478	7	Signatures in G-II
UBAP2	5.51363	0.0273042	4	Signatures in G-I			MLX	202359	0.0133936	2	Signatures in G-II
UBE2C	195629	0.0249249	2	Signatures in G-I			MNAT1	2.77722	0.0415943	4	Signatures in G-II
UBE2E3	404936	0.0249249	2	Signatures in G-I			MOB3A	1.46952e+06	0.00213327	3	Signatures in G-II
UBE2V1	643208	0.0249249	2	Signatures in G-I			MOCS3	2.69013	0.00141691	13	Signatures in G-II
UBN1	4.37695	0.00722306	6	Signatures in G-I			MON1A	2.50315	0.00531653	10	Signatures in G-II
UGP2	10.0435	0.00135225	9	Signatures in G-I			MORC4	3.99285	6.02825e-05	11	Signatures in G-II
UHRF1	8.39194	0.000165201	11	Signatures in G-I			MPDZ	6.24339	0.000295512	10	Signatures in G-II
UIMC1	4.03379	0.0448465	8	Signatures in G-I			MPP7	7.12618	0.0178156	3	Signatures in G-II
UNK	3.6722	0.00179978	12	Signatures in G-I			MRE11A	4.99069	0.0171547	6	Signatures in G-II
USO1	8.63109	0.000125027	10	Signatures in G-I			MRGBP	2.07257	0.00390967	11	Signatures in G-II
USP10	2.27637	7.48328e-05	15	Signatures in G-I			MRPS36	2.65662	0.0322495	8	Signatures in G-II
USP11	33.5221	0.0294875	3	Signatures in G-I			MSANTD3	2.08679	0.0133927	13	Signatures in G-II
USP14	2.27171	0.00148368	15	Signatures in G-I			MSL3	2.27556	0.0107685	11	Signatures in G-II
USP16	2.83827	0.00380118	12	Signatures in G-I			MSN	4.11202	7.54752e-05	12	Signatures in G-II
USP7	2.02769	0.00211726	15	Signatures in G-I			MSX2	3.75994	0.00832959	5	Signatures in G-II
UTP18	9.8025	4.56078e-06	11	Signatures in G-I			MTDH	2.23296	0.00199756	13	Signatures in G-II
UTP3	3.49052	0.00409067	9	Signatures in G-I			MTMR1	2.01537	0.00706872	13	Signatures in G-II
VAPA	3.59883	0.0447241	5	Signatures in G-I			MTMR2	8.97506	5.2014e-05	10	Signatures in G-II
VASH2	63090.8	0.0249249	2	Signatures in G-I			MTSS1	295.198	0.00361285	12	Signatures in G-II
VASP	2.44846	0.0122867	15	Signatures in G-I			MTX3	1.13218e+06	0.0133936	2	Signatures in G-II
VCAN	2.03587	0.00186401	15	Signatures in G-I			MVB12B	5.07002	0.013984	8	Signatures in G-II
VDAC1	2.58205	0.001516	12	Signatures in G-I			MXRA7	106.515	5.18079e-06	8	Signatures in G-II
VDAC2	2.61455	0.00105852	13	Signatures in G-I			MYBL2	11.9288	0.000211869	9	Signatures in G-II
VPS13B	7.12703	0.0299121	4	Signatures in G-I			MYC	14.0022	2.95447e-07	11	Signatures in G-II
VPS4B	19.2951	2.88322e-06	11	Signatures in G-I			MYH10	6.40497	0.000257249	11	Signatures in G-II
VPS53	500113	0.00113559	4	Signatures in G-I			MYPOP	2.409	0.000118771	13	Signatures in G-II
WDR11	30.7173	0.0206235	4	Signatures in G-I			MZT2A	2.78367e+06	4.99847e-05	5	Signatures in G-II
WDR46	4.80205	0.0234241	5	Signatures in G-I			NAA10	5.04805	0.00380349	4	Signatures in G-II
WDR55	3.88689	6.52413e-06	15	Signatures in G-I			NAB2	2.91924	4.91707e-05	13	Signatures in G-II
WDR62	2.53383	0.00306836	13	Signatures in G-I			NACC1	4.15496	0.00795696	6	Signatures in G-II
WDR70	2.08096	0.00234736	15	Signatures in G-I			NADK	2.14434	0.00199756	13	Signatures in G-II
WDR85	393125	0.0249249	2	Signatures in G-I			NAP1L1	2.36679	0.0016171	13	Signatures in G-II
WTIP	3.24287	0.0295246	7	Signatures in G-I			NASP	30.901	1.00624e-06	10	Signatures in G-II
XPO1	3.3012	1.54903e-05	15	Signatures in G-I			NAT10	701505	0.000333235	4	Signatures in G-II
XPO4	3.89595	0.0171889	8	Signatures in G-I			NAV1	2.05872	0.00386389	13	Signatures in G-II
XPO6	12.0576	0.000209965	10	Signatures in G-I			NCAPD3	5.80041	1.70157e-05	11	Signatures in G-II
XRCC4	450023	0.00113559	4	Signatures in G-I			NCAPH	7.13755	9.64385e-05	11	Signatures in G-II
XRN2	4.74736	9.70189e-06	15	Signatures in G-I			NCCRP1	2.44723	0.00392174	13	Signatures in G-II
YES1	82902	0.0249249	2	Signatures in G-I			NCF1	14.8403	6.16582e-08	13	Signatures in G-II
YRDC	2.04738	0.0230612	13	Signatures in G-I			NCKAP5L	5.19396	0.0113387	7	Signatures in G-II
YTHDC2	9.52876	5.6704e-06	12	Signatures in G-I			NCOA1	16.3958	5.879e-06	9	Signatures in G-II
YWHAE	2.07712	0.024055	10	Signatures in G-I			NCOA3	2.29843	6.8799e-06	13	Signatures in G-II
YWHAQ	4.69698	0.000110676	9	Signatures in G-I			NECAP1	17.1845	3.72268e-05	7	Signatures in G-II
ZBTB20	2.41962	0.0429806	8	Signatures in G-I			NEDD1	103.045	5.89558e-06	7	Signatures in G-II
ZC3H11A	2.51542	0.000491646	15	Signatures in G-I			NEDD4	3.28922	0.0333685	9	Signatures in G-II
ZCCHC7	362422	0.0249249	2	Signatures in G-I			NEK3	358117	0.000333235	4	Signatures in G-II
ZCRB1	18.9775	0.00254108	6	Signatures in G-I			NEK4	2.9386	0.000315926	13	Signatures in G-II
ZDHHC20	7.69279	0.00053656	8	Signatures in G-I			NELFB	2.55708	0.0096455	10	Signatures in G-II
ZFAND5	2.00679	0.00277574	14	Signatures in G-I			NEO1	10.5386	0.000672693	5	Signatures in G-II
ZFR	3.35027	0.000139409	14	Signatures in G-I			NET1	5.7823	0.000372477	8	Signatures in G-II
ZFY	14.591	2.2048e-05	9	Signatures in G-I			NFATC2IP	2.72567	0.00150094	12	Signatures in G-II
ZFYVE19	3.56372	5.42447e-06	15	Signatures in G-I			NFATC3	6.67854	0.000105201	8	Signatures in G-II
ZFYVE21	2.72156e+06	0.0249249	2	Signatures in G-I			NFIB	2.50433	0.0403598	12	Signatures in G-II
ZNF384	382052	0.0249249	2	Signatures in G-I			NFKB1	2.42349	2.57991e-05	13	Signatures in G-II
ZNF445	255967	0.0249249	2	Signatures in G-I			NFKB2	73725.4	0.0133936	2	Signatures in G-II
ZNF524	498049	4.63432e-05	6	Signatures in G-I			NGEF	3.05808	0.0177569	10	Signatures in G-II
SEPTIN1	3.33904	0.00436356	12	Signatures in G-I			NHS	4.06932	0.00112825	12	Signatures in G-II
SEPTIN5	5.50412	0.0145802	13	Signatures in G-I			NID2	593380	0.00213327	3	Signatures in G-II
SEPTIN8	3.26436	5.50959e-05	14	Signatures in G-I			NIN	139.811	2.89044e-06	8	Signatures in G-II
SEPTIN10	2.12446	0.0348697	13	Signatures in G-I			NKD2	597091	0.0133936	2	Signatures in G-II
							NKTR	3.35174	6.88653e-06	13	Signatures in G-II
							NMT2	6.8184	0.000159093	7	Signatures in G-II
							NOL12	19.4166	1.03477e-06	9	Signatures in G-II
							NOL3	3.83875	0.0101103	5	Signatures in G-II
							NOLC1	4.23869	1.09429e-05	13	Signatures in G-II
							NOM1	1.22684e+06	0.00213327	3	Signatures in G-II
							NOTCH3	3.10496	0.0121392	6	Signatures in G-II
							NPAT	2.32793	0.000327933	10	Signatures in G-II
							NR1D1	9.86769	0.0112042	4	Signatures in G-II
							NR2C1	35.0834	0.000188763	6	Signatures in G-II
							NRIP1	20.429	3.87656e-06	8	Signatures in G-II
							NRIP2	394626	0.0133936	2	Signatures in G-II
							NSD1	1.17867e+06	0.0133936	2	Signatures in G-II
							NSL1	17.6979	0.00012679	8	Signatures in G-II
							NSRP1	3.0496	0.00645129	10	Signatures in G-II
							NTHL1	3.14171	0.00036078	10	Signatures in G-II
							NUAK1	4.26541	0.0303792	5	Signatures in G-II
							NUDCD3	270345	0.0133936	2	Signatures in G-II
							NUF2	1.46884e+06	0.000333235	4	Signatures in G-II
							NUFIP1	344900	0.0133936	2	Signatures in G-II
							NUMBL	8.31653	0.00141392	6	Signatures in G-II
							NUP133	10.0023	0.000112717	12	Signatures in G-II
							NUP153	2.46905	0.000115498	13	Signatures in G-II
							NUP214	2.22038	0.00012999	13	Signatures in G-II
							NUSAP1	2.59901	0.00383271	8	Signatures in G-II
							OAS3	210016	0.0133936	2	Signatures in G-II
							ODF2	14.0716	2.06365e-05	8	Signatures in G-II
							OFD1	2.47432	0.00109922	13	Signatures in G-II
							ORC3	130397	0.0133936	2	Signatures in G-II
							OSBPL10	8.82106	0.000118086	8	Signatures in G-II
							OSBPL3	2.07522	0.00121513	13	Signatures in G-II
							OSBPL5	2.05518	0.0055697	12	Signatures in G-II
							OSBPL8	2.08513	0.00648419	13	Signatures in G-II
							OSTM1	2.79543	0.0414713	6	Signatures in G-II
							P2RY1	31.9151	0.000571887	6	Signatures in G-II
							P2RY8	4.16981	8.41448e-05	12	Signatures in G-II
							PACS1	20.0932	3.63007e-06	13	Signatures in G-II
							PACS2	2.2814	0.000567531	13	Signatures in G-II
							PAGR1	2.36438	0.00864123	12	Signatures in G-II
							PAK1IP1	2.02945	0.00211274	12	Signatures in G-II
							PAK6	5.0156	0.00301416	11	Signatures in G-II
							PAK7	4.31637	0.00347633	6	Signatures in G-II
							PALB2	7.65955	1.72512e-05	7	Signatures in G-II
							PALM2	2.08608	0.00380349	4	Signatures in G-II
							PALM2-AKAP2	4.48364	0.00375253	5	Signatures in G-II
							PALMD	3.18671	0.000107669	13	Signatures in G-II
							PANK4	3.70481	0.00345377	11	Signatures in G-II
							PAPOLA	5.15532	0.000206213	12	Signatures in G-II
							PARP1	4.55993	9.49172e-07	13	Signatures in G-II
							PARVA	15.7573	4.98552e-07	12	Signatures in G-II
							PAWR	2.50455	0.00158959	11	Signatures in G-II
							PBXIP1	3.31755	0.0452389	4	Signatures in G-II
							PCBP2	2.22251	2.44536e-05	13	Signatures in G-II
							PCDH18	2.73157e+07	0.0133936	2	Signatures in G-II
							PCIF1	2.13245	0.0200272	13	Signatures in G-II
							PCNP	3.67575	0.000140994	12	Signatures in G-II
							PCNT	2.0221	0.00143507	12	Signatures in G-II
							PCSK9	3.24499	0.0201096	3	Signatures in G-II
							PDE8A	4.85918	4.81877e-05	9	Signatures in G-II
							PDGFRB	3.51258	0.0111732	6	Signatures in G-II
							PDIA3	60688.7	0.0133936	2	Signatures in G-II
							PDIA6	170054	0.0133936	2	Signatures in G-II
							PDLIM5	2.47775	0.000307618	13	Signatures in G-II
							PDZD8	2.46592	0.000859946	13	Signatures in G-II
							PEAK1	2.27938	0.0064986	13	Signatures in G-II
							PER2	3.05998	0.000436347	12	Signatures in G-II
							PEX14	2.56455	0.00308663	12	Signatures in G-II
							PEX19	3.91587	0.00237547	5	Signatures in G-II
							PFKFB2	2.16517	0.000841808	13	Signatures in G-II
							PFKL	3.23416	0.0455876	7	Signatures in G-II
							PGAM1	2.0872	0.00578022	12	Signatures in G-II
							PGBD3	7.83333	0.00237547	5	Signatures in G-II
							PGD	2.46956	0.035613	6	Signatures in G-II
							PHB2	128.45	0.0022352	4	Signatures in G-II
							PHF1	1.09458e+06	0.000333235	4	Signatures in G-II
							PHF11	18.9025	0.0170353	5	Signatures in G-II
							PHF12	2.24911	0.000262077	13	Signatures in G-II
							PHF14	4.10233	6.71931e-06	13	Signatures in G-II
							PHF16	14.1556	0.0157542	3	Signatures in G-II
							PHF2	2.13497	0.000117166	13	Signatures in G-II
							PHF21A	8.60185	0.00113393	6	Signatures in G-II
							PHF23	3.28486	0.00383925	7	Signatures in G-II
							PHF6	2.14667	0.0448955	12	Signatures in G-II
							PHKA1	7.35069	0.000818613	8	Signatures in G-II
							PHLDA2	6.20061	4.82874e-06	13	Signatures in G-II
							PHLDA3	27.2313	7.19566e-05	6	Signatures in G-II
							PHLPP1	15.0217	0.0480531	3	Signatures in G-II
							PI4K2B	3.83268	0.0219554	5	Signatures in G-II
							PICALM	301802	0.00213327	3	Signatures in G-II
							PIK3C2A	3.36572	0.000213596	13	Signatures in G-II
							PIK3CA	2.07027	0.0188546	4	Signatures in G-II
							PIK3R2	4.0145	0.0087695	10	Signatures in G-II
							PIK3R6	3.71258	0.0111732	6	Signatures in G-II
							PINX1	69.426	0.000188763	6	Signatures in G-II
							PIP5K1C	373055	9.55083e-07	7	Signatures in G-II
							PITPNC1	51.795	7.03942e-09	11	Signatures in G-II
							PITPNM2	2.58726	0.000145261	13	Signatures in G-II
							PITX1	613580	0.0133936	2	Signatures in G-II
							PJA1	5.21893	0.0303792	5	Signatures in G-II
							PKD2	2.08883	0.00569518	10	Signatures in G-II
							PKIB	17.083	1.48451e-05	7	Signatures in G-II
							PKMYT1	10.2307	7.35645e-07	11	Signatures in G-II
							PKN3	42.2865	0.0139056	3	Signatures in G-II
							PKP4	2.01415	0.000504629	13	Signatures in G-II
							PLCB3	3.34594	1.23975e-05	13	Signatures in G-II
							PLCH2	2.07666	0.0445761	12	Signatures in G-II
							PLCL2	11.4378	0.000492037	7	Signatures in G-II
							PLD1	4.06647	0.0110182	9	Signatures in G-II
							PLEK2	2.26687e+06	0.00213327	3	Signatures in G-II
							PLEKHA4	4.76103	0.000244277	13	Signatures in G-II
							PLEKHG1	5.55512	0.00329003	8	Signatures in G-II
							PLEKHG2	6.40031	4.70486e-06	12	Signatures in G-II
							PLEKHG6	2.49097	0.024324	11	Signatures in G-II
							PLEKHM1	6.46478	0.000610903	7	Signatures in G-II
							PLEKHM3	5.92438	1.01394e-05	9	Signatures in G-II
							PLK1	193245	0.0133936	2	Signatures in G-II
							PNISR	2.03796	0.000242455	13	Signatures in G-II
							PNKP	2.25407	5.78033e-05	13	Signatures in G-II
							PNN	2.53449	4.56947e-06	13	Signatures in G-II
							PNPLA6	3.90675	0.00157664	11	Signatures in G-II
							POC1B	3.22477	0.0308141	9	Signatures in G-II
							POGZ	2.22456	0.000317163	13	Signatures in G-II
							POLA1	16.7881	2.65653e-05	9	Signatures in G-II
							POLA2	2.8578	0.00136849	11	Signatures in G-II
							POLL	1.33551e+06	4.99847e-05	5	Signatures in G-II
							POLR1A	15.6089	0.000207706	7	Signatures in G-II
							POM121	4.47417	0.0214728	6	Signatures in G-II
							POM121C	4.47014	1.41072e-05	13	Signatures in G-II
							POU2F2	3.97089	0.0228386	7	Signatures in G-II
							PPA2	2.11348	0.00315359	13	Signatures in G-II
							PPAP2C	3.49645	0.000128176	10	Signatures in G-II
							PPP1R10	3.03844	1.18872e-05	13	Signatures in G-II
							PPP1R14B	1.08179e+06	0.000333235	4	Signatures in G-II
							PPP1R14C	1.12173e+06	0.00213327	3	Signatures in G-II
							PPP1R15A	2.94094	0.024939	6	Signatures in G-II
							PPP1R37	4.69609	0.00100254	10	Signatures in G-II
							PPP1R7	159.47	4.11154e-08	10	Signatures in G-II
							PPP1R9B	2.64772	0.00063564	12	Signatures in G-II
							PPP2R5C	3.28092	7.46808e-05	12	Signatures in G-II
							PPP4R4	1.7542e+06	0.000333235	4	Signatures in G-II
							PRC1	3.89689	0.000592749	6	Signatures in G-II
							PRDM1	2.32947	0.00314726	13	Signatures in G-II
							PRKACA	8.73124	1.66027e-05	11	Signatures in G-II
							PRKACB	7.25975	1.76977e-05	10	Signatures in G-II
							PRKCH	3.57126	0.000161218	12	Signatures in G-II
							PRKCZ	23.2606	3.24362e-05	7	Signatures in G-II
							PRKRA	2.00698	0.00392826	13	Signatures in G-II
							PRPF40A	3.89201	1.11975e-06	13	Signatures in G-II
							PRR11	2.03064	0.0224019	10	Signatures in G-II
							PRR14L	468338	0.0133936	2	Signatures in G-II
							PRR3	14.5043	0.00187703	5	Signatures in G-II
							PRR5	2.95519	0.000133158	13	Signatures in G-II
							PRR5-ARHGAP8	3.5998	0.00398952	10	Signatures in G-II
							PRRC2C	2.24748	1.92528e-06	13	Signatures in G-II
							PRRX1	10.0718	0.00683486	5	Signatures in G-II
							PSD4	2.44745	0.000612881	13	Signatures in G-II
							PSIP1	10.8477	3.32206e-07	13	Signatures in G-II
							PSMC3	450.553	0.0022352	4	Signatures in G-II
							PSMF1	8.72557	1.01336e-06	12	Signatures in G-II
							PSRC1	7.43603	0.0112315	8	Signatures in G-II
							PTAFR	2.51528	0.00365886	9	Signatures in G-II
							PTK2	2.71354	0.0106627	13	Signatures in G-II
							PTK7	171802	0.0133936	2	Signatures in G-II
							PTPDC1	110490	0.0133936	2	Signatures in G-II
							PTPN18	162188	0.0133936	2	Signatures in G-II
							PTPN21	6.54038	9.66743e-06	12	Signatures in G-II
							PTPN7	6.8107	0.0142221	11	Signatures in G-II
							PTPRB	1.13895e+06	0.000333235	4	Signatures in G-II
							PTPRCAP	4.54391	0.0100084	13	Signatures in G-II
							PTRF	3.11418	0.000215344	13	Signatures in G-II
							PUS7	2.17426	0.0456697	6	Signatures in G-II
							PYCR2	14.0484	0.0178156	3	Signatures in G-II
							QRICH1	2.80932	3.44824e-05	13	Signatures in G-II
							R3HCC1	4.94508	3.45316e-05	11	Signatures in G-II
							RAB11FIP2	2.16249	0.00467948	11	Signatures in G-II
							RAB11FIP4	642356	0.00213327	3	Signatures in G-II
							RAB23	460811	4.99847e-05	5	Signatures in G-II
							RABEP1	2.62859	0.00151687	12	Signatures in G-II
							RABEP2	2.67623	0.000998014	13	Signatures in G-II
							RABGGTB	3.3199	0.000592749	6	Signatures in G-II
							RAC2	2.40136	0.0355947	5	Signatures in G-II
							RAD9A	2.33002	0.0041036	13	Signatures in G-II
							RAI1	2.1244	0.00655821	13	Signatures in G-II
							RAI14	2.15308	0.00947436	13	Signatures in G-II
							RANBP10	4.52065	0.000424646	10	Signatures in G-II
							RANGAP1	2.4707	0.000586606	12	Signatures in G-II
							RAPGEF1	2.41105	0.000470953	12	Signatures in G-II
							RAPGEF2	4.17259	1.9415e-05	12	Signatures in G-II
							RAPGEF5	2.58733	0.00754912	5	Signatures in G-II
							RAPH1	2.03245	0.00392609	13	Signatures in G-II
							RASAL2	3.67246	0.015575	12	Signatures in G-II
							RASGRP2	2.82392	0.00367015	11	Signatures in G-II
							RASSF8	3.92821	0.0185555	5	Signatures in G-II
							RBBP5	11.5486	1.27503e-05	10	Signatures in G-II
							RBM12	3.02472	0.00845109	9	Signatures in G-II
							RBM12B	2.27394	0.000190378	13	Signatures in G-II
							RBM26	3.61807	0.032775	5	Signatures in G-II
							RBM5	2.79947	0.00838413	10	Signatures in G-II
							RBMX2	4.59274	1.14466e-05	12	Signatures in G-II
							RBPMS	11.2088	8.4337e-05	9	Signatures in G-II
							RC3H1	2.20546	0.00321024	12	Signatures in G-II
							RC3H2	3.26866	0.00155564	11	Signatures in G-II
							RCOR1	6.13662	2.94025e-05	11	Signatures in G-II
							REEP3	2.5389	0.000332854	12	Signatures in G-II
							RELL1	59.2082	4.59921e-05	6	Signatures in G-II
							REM1	4.53265	0.000948758	9	Signatures in G-II
							REST	2.28611	0.000169127	13	Signatures in G-II
							REV1	2.91805	0.024939	6	Signatures in G-II
							REV3L	6.63698	7.80039e-06	9	Signatures in G-II
							REXO4	10.8864	1.79652e-05	10	Signatures in G-II
							RFTN2	8.36326	0.000408588	6	Signatures in G-II
							RFX1	6.62686	3.5447e-05	10	Signatures in G-II
							RFX2	615772	0.0133936	2	Signatures in G-II
							RFX7	2.61284	0.000655857	12	Signatures in G-II
							RGCC	2.94174	0.0052144	11	Signatures in G-II
							RGL2	3.11954	0.040955	5	Signatures in G-II
							RGS14	7.13131	0.000150132	12	Signatures in G-II
							RGS19	2.7609e+06	0.000333235	4	Signatures in G-II
							RHOV	3.86355	0.00866225	7	Signatures in G-II
							RICTOR	3.40123	5.78033e-05	13	Signatures in G-II
							RIF1	2.48371	0.000282787	13	Signatures in G-II
							RMI1	261791	0.000333235	4	Signatures in G-II
							RNF19B	111086	0.0133936	2	Signatures in G-II
							RNF2	4.11593	0.000342044	10	Signatures in G-II
							RNF25	18.381	0.00454633	5	Signatures in G-II
							RNF8	4.93107	0.00248347	8	Signatures in G-II
							RNPEP	5.67993	0.0201096	3	Signatures in G-II
							RPA1	159436	0.000333235	4	Signatures in G-II
							RPGR	10.9209	0.000163236	7	Signatures in G-II
							RPL13	2.38846	0.00042723	11	Signatures in G-II
							RPL14	9.23124	0.000273227	12	Signatures in G-II
							RPL27A	120429	0.0133936	2	Signatures in G-II
							RPL30	3.46087	0.00380349	4	Signatures in G-II
							RPLP2	2.23108	0.00652756	11	Signatures in G-II
							RPRD2	2.50005	1.65622e-06	13	Signatures in G-II
							RPS13	2.45303	0.0201096	3	Signatures in G-II
							RPS17L	3.72209	0.0101261	10	Signatures in G-II
							RPS4X	5.34946	3.7926e-06	9	Signatures in G-II
							RPS6KA2	321433	0.00213327	3	Signatures in G-II
							RPS6KA4	2.83263	3.01182e-05	13	Signatures in G-II
							RPS6KB1	70.7229	0.000332784	5	Signatures in G-II
							RPS6KC1	2.4178	0.0115872	9	Signatures in G-II
							RRAGC	2.31981	0.000114802	13	Signatures in G-II
							RRP1	3.07662	0.00216585	8	Signatures in G-II
							RRP7A	4.2985	0.00164643	8	Signatures in G-II
							RSF1	3.11149	7.53099e-05	13	Signatures in G-II
							RSRC2	2.95402	1.16198e-05	13	Signatures in G-II
							RTEL1	6.90813	0.000585925	5	Signatures in G-II
							RTF1	1.7275e+06	4.99847e-05	5	Signatures in G-II
							RUNX2	2.85062	0.0309488	6	Signatures in G-II
							RUNX3	7.69133	0.0415943	4	Signatures in G-II
							RXRA	29.7283	2.8235e-05	7	Signatures in G-II
							SACS	11.7354	0.0308451	6	Signatures in G-II
							SAMD4B	2.6243	0.000125657	13	Signatures in G-II
							SAMD9	4.96807	0.00332795	9	Signatures in G-II
							SAP30BP	4.75018	0.000168831	10	Signatures in G-II
							SARNP	3.66136	1.838e-05	11	Signatures in G-II
							SAV1	3.94942	0.0101875	8	Signatures in G-II
							SCAMP1	811459	0.0133936	2	Signatures in G-II
							SCAND1	268920	0.0133936	2	Signatures in G-II
							SCARF2	2.43301	0.00149352	12	Signatures in G-II
							SCML2	2.60958	0.0107067	10	Signatures in G-II
							SCN9A	369913	0.0133936	2	Signatures in G-II
							SCYL2	2.86331	0.018339	10	Signatures in G-II
							SDCBP	6.3497	0.0041706	7	Signatures in G-II
							SDCCAG3	3.67022	0.00108291	11	Signatures in G-II
							SDCCAG8	15.0375	0.000245198	6	Signatures in G-II
							SDE2	2.10335	0.0305632	12	Signatures in G-II
							SDF4	6.89643	0.0224028	4	Signatures in G-II
							SEC16B	7.18328	0.00380349	4	Signatures in G-II
							SENP7	2.61984	0.0011591	12	Signatures in G-II
							SEPHS2	61585.1	0.0133936	2	Signatures in G-II
							SETD1A	2.83456	8.92222e-06	13	Signatures in G-II
							SETD1B	3.56591	0.000196784	13	Signatures in G-II
							SETD2	3.34441	1.6757e-06	13	Signatures in G-II
							SETD5	4.71189	6.07343e-05	11	Signatures in G-II
							SF3B2	2.5241	1.92528e-06	13	Signatures in G-II
							SFSWAP	3.02617	0.00347928	11	Signatures in G-II
							SGIP1	5.07523	0.000115009	10	Signatures in G-II
							SGOL1	30.7894	0.000332784	5	Signatures in G-II
							SGOL2	33.8138	3.24362e-05	7	Signatures in G-II
							SGSM3	35.7853	1.21686e-05	8	Signatures in G-II
							SGTA	5.05514	0.000178853	11	Signatures in G-II
							SH2D2A	495549	0.0133936	2	Signatures in G-II
							SH2D5	3.29726	0.00890036	9	Signatures in G-II
							SH3BP5	6.19723	0.0138506	4	Signatures in G-II
							SH3RF1	5.00165	0.00266772	5	Signatures in G-II
							SHANK3	2.05738	0.0200272	13	Signatures in G-II
							SHKBP1	5.45085	5.8338e-06	12	Signatures in G-II
							SHROOM2	2.02262	0.00688543	13	Signatures in G-II
							SHROOM4	3.2358	0.00167421	11	Signatures in G-II
							SIGLEC9	805176	0.0133936	2	Signatures in G-II
							SIK1	3.10948	7.79913e-06	12	Signatures in G-II
							SIN3A	2.31314	0.000724281	13	Signatures in G-II
							SIRPA	14.9483	0.00807333	4	Signatures in G-II
							SIRT6	2.69983	5.78033e-05	13	Signatures in G-II
							SKA3	2.51544	0.0413501	10	Signatures in G-II
							SKAP2	6.80542	0.000632464	9	Signatures in G-II
							SKP2	4.15998	0.000989603	10	Signatures in G-II
							SLA	7.88617	0.00333788	4	Signatures in G-II
							SLBP	3.97829	0.0154957	6	Signatures in G-II
							SLC20A1	1.77229e+06	0.00213327	3	Signatures in G-II
							SLC26A2	3.613e+06	9.55083e-07	7	Signatures in G-II
							SLC26A6	28.7759	2.45546e-05	7	Signatures in G-II
							SLC30A1	241065	0.0133936	2	Signatures in G-II
							SLC39A10	4.42119	0.0201096	3	Signatures in G-II
							SLC4A2	2.49074	0.00467461	12	Signatures in G-II
							SLC9A3R2	4.01827	0.0170343	4	Signatures in G-II
							SMAD2	16.1408	2.3259e-08	13	Signatures in G-II
							SMAD3	3.72475	0.0076036	8	Signatures in G-II
							SMAD5	41.761	1.471e-07	10	Signatures in G-II
							SMARCAD1	5.39626	0.000365297	10	Signatures in G-II
							SMEK1	2.1144	0.00624563	10	Signatures in G-II
							SMEK2	10.2027	0.00172376	6	Signatures in G-II
							SMG1	6.21293	0.00150579	8	Signatures in G-II
							SMG5	16.4493	7.68364e-07	9	Signatures in G-II
							SNRPA1	5.92408	4.26412e-05	9	Signatures in G-II
							SNX14	7.04872	0.00126681	6	Signatures in G-II
							SNX15	2.19035	0.00399762	12	Signatures in G-II
							SNX18	3.53012	2.13594e-05	11	Signatures in G-II
							SNX33	234830	0.0133936	2	Signatures in G-II
							SNX5	8.78828	0.00128556	8	Signatures in G-II
							SOLH	4.44704	8.43375e-05	10	Signatures in G-II
							SOWAHC	2.27167	0.000459073	13	Signatures in G-II
							SOX13	3.20242	0.00359784	10	Signatures in G-II
							SOX15	2.16598	0.00060412	13	Signatures in G-II
							SOX6	3.7631	0.00249592	9	Signatures in G-II
							SOX9	1.9169e+06	0.000333235	4	Signatures in G-II
							SP100	2.21013	0.00072482	13	Signatures in G-II
							SP140L	2.91299	0.000862191	11	Signatures in G-II
							SP2	2.20584	0.0065546	10	Signatures in G-II
							SP4	17.7032	4.13911e-06	10	Signatures in G-II
							SP9	5.19421	0.0138506	4	Signatures in G-II
							SPAG1	2.01395	0.00329283	12	Signatures in G-II
							SPAG7	251422	0.0133936	2	Signatures in G-II
							SPARCL1	14.8282	0.00293284	6	Signatures in G-II
							SPATA13	8.54615	7.58406e-05	9	Signatures in G-II
							SPEG	2.00369	0.0475171	8	Signatures in G-II
							SPEN	2.30389	4.05524e-05	13	Signatures in G-II
							SPICE1	4.66696	4.21552e-05	13	Signatures in G-II
							SPIN1	3.71229	0.0350468	4	Signatures in G-II
							SPRED1	331102	0.0133936	2	Signatures in G-II
							SPTY2D1	2.39645	0.00212077	11	Signatures in G-II
							SRCAP	3.2496	5.24566e-06	13	Signatures in G-II
							SRFBP1	2.46205	0.000652314	12	Signatures in G-II
							SRGAP2	3.17022e+06	7.11804e-06	6	Signatures in G-II
							SRP14	236988	0.0133936	2	Signatures in G-II
							SRSF4	6.24421	0.000200377	10	Signatures in G-II
							SRSF6	2.04353	3.44997e-06	13	Signatures in G-II
							SRSF7	12.4278	0.0015334	8	Signatures in G-II
							SSB	2.04443	0.0106769	13	Signatures in G-II
							SSH2	5.74192	3.84664e-05	12	Signatures in G-II
							SSR1	2.11084	0.00199631	13	Signatures in G-II
							SSX2IP	2.45715	0.0318683	7	Signatures in G-II
							ST13	20.6767	2.46629e-06	11	Signatures in G-II
							ST5	2.41079	0.000106116	13	Signatures in G-II
							ST6GALNAC1	1.71128e+06	0.0133936	2	Signatures in G-II
							STAG1	8.95267	0.0268833	4	Signatures in G-II
							STARD13	2.66687	0.0153451	10	Signatures in G-II
							STRIP2	5.61612	0.00147748	10	Signatures in G-II
							STRN3	17.8512	8.29416e-06	10	Signatures in G-II
							STUB1	2.81084	0.013732	12	Signatures in G-II
							STX10	1.57119e+06	4.99847e-05	5	Signatures in G-II
							STX6	3.75854	3.77215e-06	13	Signatures in G-II
							SUGT1	4.43871	0.00148343	9	Signatures in G-II
							SULT2B1	2.29133	0.0013359	12	Signatures in G-II
							SUPT16H	4.83079	0.000672693	5	Signatures in G-II
							SUPT20H	5.23283	0.000149536	10	Signatures in G-II
							SUPT7L	2.21874	0.0193127	8	Signatures in G-II
							SUV39H1	3.13053	0.000339787	11	Signatures in G-II
							SYAP1	2.14868	0.00364023	13	Signatures in G-II
							SYNE1	2.37343	0.0375927	12	Signatures in G-II
							SYNJ2	2.29975	0.00886726	11	Signatures in G-II
							SYTL3	3.28547	0.00248347	9	Signatures in G-II
							SYTL5	12.5214	0.0157542	3	Signatures in G-II
							SZT2	3.08034	0.0198856	7	Signatures in G-II
							TAB3	7.49468	0.000337682	8	Signatures in G-II
							TACC1	4.78151	1.12498e-05	13	Signatures in G-II
							TADA3	115429	0.0133936	2	Signatures in G-II
							TAF1	5.09388	1.77851e-06	11	Signatures in G-II
							TAF2	7.1264	0.0021128	5	Signatures in G-II
							TAF6	2.24724	0.0375222	9	Signatures in G-II
							TAF6L	3.72936	0.00186738	11	Signatures in G-II
							TAF9	13.4745	0.000144522	7	Signatures in G-II
							TAGAP	9.48791	0.00504185	5	Signatures in G-II
							TAOK3	3.43365	0.000465705	10	Signatures in G-II
							TARDBP	26.1284	0.00255881	4	Signatures in G-II
							TBC1D10A	3.5586	3.46627e-06	13	Signatures in G-II
							TBC1D22B	2.39809	0.000114768	13	Signatures in G-II
							TBC1D5	2.12972	0.00101707	13	Signatures in G-II
							TBKBP1	11.8506	0.000585925	5	Signatures in G-II
							TBRG1	2.4876	0.00193119	11	Signatures in G-II
							TBX18	386828	0.0133936	2	Signatures in G-II
							TBX2	2.86029	0.00783329	11	Signatures in G-II
							TCEB3	14.1593	0.0174503	5	Signatures in G-II
							TCEB3CL	487753	0.0133936	2	Signatures in G-II
							TCF25	7.25346	7.58406e-05	9	Signatures in G-II
							TCF4	2.96246	4.42699e-05	11	Signatures in G-II
							TDRD3	4.12779	0.00380349	4	Signatures in G-II
							TDRD7	2.55627	0.00140445	9	Signatures in G-II
							TECPR2	50.2267	4.59921e-05	6	Signatures in G-II
							TES	70699.8	0.0133936	2	Signatures in G-II
							TESPA1	387356	0.00213327	3	Signatures in G-II
							TET2	2.52909	0.000582425	13	Signatures in G-II
							TET3	279047	0.0133936	2	Signatures in G-II
							TFDP2	4.44572	0.00264753	9	Signatures in G-II
							TFEB	4.00583	3.41468e-05	13	Signatures in G-II
							TFPT	3.54727	2.55198e-06	13	Signatures in G-II
							TGOLN2	2.2327	0.00229414	13	Signatures in G-II
							TICRR	5.17747	0.00129724	9	Signatures in G-II
							TIMELESS	8.68866	4.863e-06	10	Signatures in G-II
							TINF2	26.5602	0.00130708	5	Signatures in G-II
							TLDC1	31.1403	0.000332784	5	Signatures in G-II
							TLE1	3.84436	0.0303792	5	Signatures in G-II
							TLE4	2.21479	0.00262585	13	Signatures in G-II
							TLK1	9.11873	0.000679888	7	Signatures in G-II
							TMC6	186356	0.00213327	3	Signatures in G-II
							TMEM131	2.0411	0.00193119	12	Signatures in G-II
							TMEM176B	5.62762	0.000577873	9	Signatures in G-II
							TMEM192	3.12129	0.0244419	7	Signatures in G-II
							TMEM26	563704	0.00213327	3	Signatures in G-II
							TMEM55A	6.05781	0.00351562	8	Signatures in G-II
							TMEM57	4.37223	0.000278237	12	Signatures in G-II
							TMUB1	935069	0.00213327	3	Signatures in G-II
							TNFAIP2	14.8795	0.00323045	7	Signatures in G-II
							TNFRSF21	10.0484	0.0178156	3	Signatures in G-II
							TNK1	5.44094	7.64817e-06	13	Signatures in G-II
							TNK2	19.4194	0.0436268	3	Signatures in G-II
							TNRC18	3.19241	1.4971e-05	13	Signatures in G-II
							TNRC6C	3.59099	0.00068055	10	Signatures in G-II
							TNS3	2.02201	0.0134959	13	Signatures in G-II
							TOM1L2	2.39488	0.0318674	9	Signatures in G-II
							TOMM34	14.6651	7.30765e-05	7	Signatures in G-II
							TONSL	552652	0.00213327	3	Signatures in G-II
							TOP1	2.55682	2.92248e-05	13	Signatures in G-II
							TOP2B	2.2349	0.0260945	13	Signatures in G-II
							TOPBP1	2.59249	0.00103942	12	Signatures in G-II
							TOR4A	5.17592	3.5447e-05	10	Signatures in G-II
							TOX4	9.32893	3.78655e-06	11	Signatures in G-II
							TP53BP2	2.92422	0.000625302	13	Signatures in G-II
							TPM4	12.1376	0.0268833	4	Signatures in G-II
							TPO	208015	0.0133936	2	Signatures in G-II
							TPRG1L	7.39056	0.000111394	6	Signatures in G-II
							TRA2A	5.94116	2.79116e-06	13	Signatures in G-II
							TRA2B	2.11781	0.00015953	13	Signatures in G-II
							TRAF1	3.94033	0.00350839	7	Signatures in G-II
							TRAF3IP3	1.6299e+06	0.0133936	2	Signatures in G-II
							TRIM37	575536	0.000333235	4	Signatures in G-II
							TRIM41	22.3114	0.000384105	5	Signatures in G-II
							TRIM7	2.23308	0.0088113	10	Signatures in G-II
							TRIP6	2.21632	0.000314898	12	Signatures in G-II
							TRMT1L	4.95139	0.000720469	8	Signatures in G-II
							TRMT2A	2.73557	0.00380349	4	Signatures in G-II
							TRPS1	8.4548	4.88579e-05	11	Signatures in G-II
							TSC2	2.01941	0.000672166	13	Signatures in G-II
							TSG101	10.5217	0.00901689	4	Signatures in G-II
							TSHZ3	9.92254	0.0178156	3	Signatures in G-II
							TSSC4	5.57305	6.4148e-07	10	Signatures in G-II
							TTC28	2.03457	0.0334171	10	Signatures in G-II
							TTC4	7.02897	6.57689e-05	8	Signatures in G-II
							TTF2	26.9679	0.0204168	4	Signatures in G-II
							TTK	444679	0.000333235	4	Signatures in G-II
							TUBB4A	2.55124	0.000118311	8	Signatures in G-II
							TUBG1	21.7663	0.00255881	4	Signatures in G-II
							TWIST2	48.9439	8.22723e-07	8	Signatures in G-II
							TWISTNB	18.7385	0.00176511	12	Signatures in G-II
							TXLNG	3.21244	0.00127041	7	Signatures in G-II
							TXNDC17	236127	0.0133936	2	Signatures in G-II
							TXNDC9	131699	0.0133936	2	Signatures in G-II
							TYROBP	7.92335	0.000585925	5	Signatures in G-II
							U2SURP	4.25361	1.83651e-06	13	Signatures in G-II
							UBE2O	2.31994	0.00343635	13	Signatures in G-II
							UBE2T	2.88534	0.000982372	9	Signatures in G-II
							UBR4	2.44056	2.58668e-06	13	Signatures in G-II
							UBR5	2.71797	0.000149536	12	Signatures in G-II
							UBXN2B	655594	0.000333235	4	Signatures in G-II
							UBXN6	9.20014	1.09745e-06	11	Signatures in G-II
							UCHL3	3.09542	0.0140595	7	Signatures in G-II
							UCKL1	6.97156	1.13458e-05	10	Signatures in G-II
							UHRF1BP1L	3.35307	0.0144037	12	Signatures in G-II
							ULK3	877676	0.00213327	3	Signatures in G-II
							UMPS	304434	0.00213327	3	Signatures in G-II
							UNC13B	2.43436	0.0240628	9	Signatures in G-II
							UNC45A	3.81456	0.000165359	10	Signatures in G-II
							UNG	2.30949	0.00150094	13	Signatures in G-II
							UPF2	1.08143e+06	0.0133936	2	Signatures in G-II
							URGCP	3.90901	1.48314e-05	12	Signatures in G-II
							URI1	3.03269	0.0251704	11	Signatures in G-II
							USP21	2.55283	0.0250409	8	Signatures in G-II
							USP32	5.5825	0.000415862	9	Signatures in G-II
							USP34	4.19461	2.91045e-05	11	Signatures in G-II
							USP40	6.99912	5.86267e-07	12	Signatures in G-II
							USP43	2.6364	0.00124398	11	Signatures in G-II
							USP7	2.10794	0.0129926	11	Signatures in G-II
							UTP20	3.36225	0.0415943	4	Signatures in G-II
							UTRN	4.07389	0.000605586	12	Signatures in G-II
							UVRAG	5.63524	2.01687e-06	13	Signatures in G-II
							UVSSA	722054	0.0133936	2	Signatures in G-II
							VANGL1	6.22515	0.000349683	11	Signatures in G-II
							VANGL2	6.75373	0.000129336	11	Signatures in G-II
							VAV2	3.21625	0.000446258	13	Signatures in G-II
							VAV3	184816	0.00213327	3	Signatures in G-II
							VCP	2.53556	0.000417669	11	Signatures in G-II
							VCPIP1	2.04082	0.0105428	12	Signatures in G-II
							VGLL4	2.49971	0.000188452	13	Signatures in G-II
							VPRBP	3.17843	0.018533	9	Signatures in G-II
							VPS11	858492	0.0133936	2	Signatures in G-II
							VPS35	444508	0.0133936	2	Signatures in G-II
							VPS51	2.44688	0.00156006	12	Signatures in G-II
							VPS52	5.86215	0.000525901	7	Signatures in G-II
							VPS54	2.63573	3.09527e-05	12	Signatures in G-II
							VRK3	3.75908	4.69889e-05	11	Signatures in G-II
							VTI1B	4.32988e+06	0.0133936	2	Signatures in G-II
							VWA1	5.34685	0.00380349	4	Signatures in G-II
							WAC	5.36716	1.94842e-06	13	Signatures in G-II
							WASF2	5.5585	0.00242856	7	Signatures in G-II
							WBP1L	5.2312	0.00254095	8	Signatures in G-II
							WDFY3	3.7437	0.000206233	10	Signatures in G-II
							WDHD1	3.86066	0.000350689	13	Signatures in G-II
							WDR13	4.45688	1.50368e-05	13	Signatures in G-II
							WDR24	31.3073	0.0139056	3	Signatures in G-II
							WDR26	2.12112	0.0135923	12	Signatures in G-II
							WDR3	2.691	0.00607493	11	Signatures in G-II
							WDR47	2.08317	0.00736459	6	Signatures in G-II
							WDR74	2.55781	0.0123624	9	Signatures in G-II
							WEE1	39.3372	0.000311534	10	Signatures in G-II
							WHSC1	15.1681	2.6743e-05	8	Signatures in G-II
							WHSC1L1	2.37519	0.0015334	9	Signatures in G-II
							WHSC2	2.75165	0.00129272	13	Signatures in G-II
							WIBG	2.83293	0.000963683	10	Signatures in G-II
							WIPF3	12.3336	0.0178156	3	Signatures in G-II
							WIPI2	2.90075	0.000237075	12	Signatures in G-II
							WIZ	4.70857	5.90904e-06	13	Signatures in G-II
							WRN	6.46738	0.000672693	5	Signatures in G-II
							WTAP	5.46722	1.27678e-06	12	Signatures in G-II
							WWC3	3.87871	2.74424e-05	13	Signatures in G-II
							XAB2	228530	0.0133936	2	Signatures in G-II
							XAF1	25.6335	9.29859e-06	8	Signatures in G-II
							XBP1	11.7544	0.0100577	4	Signatures in G-II
							XIRP2	3.09286	0.0201096	3	Signatures in G-II
							XPC	2.06272	0.0369237	10	Signatures in G-II
							XRCC1	2.02213	0.00036049	13	Signatures in G-II
							XRN1	463326	0.00213327	3	Signatures in G-II
							YBX2	2.49129	0.031933	10	Signatures in G-II
							YEATS2	2.52165	0.0010801	13	Signatures in G-II
							YTHDC1	2.43155	5.24566e-06	13	Signatures in G-II
							YWHAB	39.2997	0.0100577	4	Signatures in G-II
							YY1	3.67739	0.00721153	10	Signatures in G-II
							YY1AP1	2.08115	0.000477323	12	Signatures in G-II
							ZBP1	2.36753	0.0167524	10	Signatures in G-II
							ZBTB37	1.71285e+06	0.0133936	2	Signatures in G-II
							ZBTB7C	2.69475	0.0283781	10	Signatures in G-II
							ZC3H12C	347918	0.0133936	2	Signatures in G-II
							ZC3H15	40.18	0.00901689	4	Signatures in G-II
							ZC3H7A	5.02884	1.18825e-05	11	Signatures in G-II
							ZCCHC17	3.43901	0.00196463	8	Signatures in G-II
							ZCCHC24	2.275e+06	9.55083e-07	7	Signatures in G-II
							ZCCHC6	8.22367	0.0100079	5	Signatures in G-II
							ZDHHC18	5.92066	0.000672693	5	Signatures in G-II
							ZDHHC8	5.12224	2.3777e-05	12	Signatures in G-II
							ZEB1	7.00378	0.00683486	5	Signatures in G-II
							ZEB2	2.57862	0.0170866	9	Signatures in G-II
							ZFC3H1	2.97858	0.000231751	13	Signatures in G-II
							ZFHX3	3.1411	0.000198398	12	Signatures in G-II
							ZFP36L2	3.17723	5.7057e-05	12	Signatures in G-II
							ZFPM1	9.95281	0.000441051	7	Signatures in G-II
							ZFYVE16	9.78751	9.33599e-05	10	Signatures in G-II
							ZHX1	602628	0.00213327	3	Signatures in G-II
							ZKSCAN8	2.36587	0.00341851	11	Signatures in G-II
							ZMYM2	8.23143	4.97424e-06	11	Signatures in G-II
							ZMYND11	994450	4.99847e-05	5	Signatures in G-II
							ZNF174	2.54601	0.0201096	3	Signatures in G-II
							ZNF22	20.564	0.00050967	5	Signatures in G-II
							ZNF250	513740	0.000333235	4	Signatures in G-II
							ZNF276	2.38411	0.0049499	10	Signatures in G-II
							ZNF280C	2.63464	0.000108953	13	Signatures in G-II
							ZNF281	2.12743	0.000373857	9	Signatures in G-II
							ZNF330	7.49781	0.000231288	12	Signatures in G-II
							ZNF358	1.33914e+06	0.00213327	3	Signatures in G-II
							ZNF451	97349.3	0.0133936	2	Signatures in G-II
							ZNF462	4.35061	0.0120751	10	Signatures in G-II
							ZNF469	5.64266	0.00333788	4	Signatures in G-II
							ZNF513	740251	0.00213327	3	Signatures in G-II
							ZNF516	3.66812	7.50658e-05	13	Signatures in G-II
							ZNF521	2.00996	0.0181739	10	Signatures in G-II
							ZNF526	20.2782	3.99546e-06	9	Signatures in G-II
							ZNF532	10.3806	0.000360182	6	Signatures in G-II
							ZNF574	7.654	1.55849e-06	12	Signatures in G-II
							ZNF618	2.78259	0.000927478	11	Signatures in G-II
							ZNF638	2.45835	0.00193516	12	Signatures in G-II
							ZNF646	3.43988	0.000527695	9	Signatures in G-II
							ZNF655	2.29081	0.00068055	10	Signatures in G-II
							ZNF768	2.12252	0.00153778	13	Signatures in G-II
							ZNF800	2.21813	0.0238459	12	Signatures in G-II
							ZNF814	5.51724	0.0201096	3	Signatures in G-II
							ZNF827	2.74403	0.000140153	12	Signatures in G-II
							ZNF852	201566	0.0133936	2	Signatures in G-II
							ZNHIT6	4.1345	0.00144869	8	Signatures in G-II
							2022-09-06	5.13202	0.0201096	3	Signatures in G-II
							2022-09-11	255444	0.00213327	3	Signatures in G-II

## Sheet: c.Pathways of G-I-G-IV
Group	Pathway	Count	Genes	P value
G-I	Immune System	98	TRIM11; TAP1; ACTG1; AP1M1; IL6ST; IFNAR1; IKBKE; GSDMD; FADD; CDH1; LYN; GPI; TRIM25; TRIM21; OSTF1; SIGLEC10; PAFAH1B2; ORM2; RNF213; NFATC1; HLA-B; ENAH; DOCK1; MX2; RAB6A; HSP90B1; DNM2; AP2B1; LILRB4; CDC16; PRKG1; B4GALT1; MYD88; PKM; UBE2E3; HERC1; HERC2; ANAPC2; ANAPC4; PDAP1; SDC1; UBE2C; PSMD11; TNFAIP3; ATP6V0A2; FLNA; TRIM3; ACTR3; EIF4A3; CD74; AMPD3; VAPA; LAG3; FBXO4; STBD1; TRIM56…	0.00028
	Hippo signaling pathway	15	DLG1; CCND2; ACTG1; AXIN1; WTIP; YWHAQ; ID2; DVL2; LATS2; LATS1; STK3; CDH1; FZD10; CTNNA1; YWHAE	0.001033
	MHC class II antigen presentation	8	CD74; AP1M1; LAG3; AP2M1; AP1S1; DNM2; AP2B1; SEC31A	0.001955
	Apoptosis	12	CASP7; RIPK1; AVEN; YWHAQ; TRAF2; SFN; KPNA1; FADD; CDH1; DNM1L; DAPK2; YWHAE	0.003489
	Proteasome	6	PSMD4; PSMD11; PSMD2; PSMA3; PSMA5; PSMC4	0.007854
	Class I MHC mediated antigen processing & presentation	21	TAP1; TRIM11; HACE1; CDC16; FBXO4; HLA-B; HLA-A; TRIM21; UBE2E3; ANAPC4; HERC1; HERC2; UBE2C; SEC31A; HECW2; LNPEP; UBE2V1; ANAPC2; FBXL20; SEC61A1; RNF213	0.010323
	Lipid Metabolism Pathway	4	PRKAR2B; PRKAR2A; PDHA1; ACACA	0.023712
G-II	Chromatin organization	47	KDM1A; KDM1B; MSL3; MRGBP; PHF21A; MCRS1; SETD1A; RCOR1; SETD1B; EP400; RBBP5; SETD2; AEBP2; ARID4A; NCOA1; CHD4; MBIP; SUPT7L; MECOM; COPRS; KDM4B; KDM6B; NFKB1; NFKB2; BRWD1; ASH1L; SUPT20H; SUV39H1; ARID2; REST; NSD1; BRD8; EP300; KDM2B; ARID5B; HAT1; KAT5; TAF9; EPC1; YEATS2; MBD3; TAF6L; GATAD2B; PHF2; KDM5A; TADA3; ATF2	6.23e-10
	mRNA Splicing	26	RBM5; SF3B2; DHX38; HNRNPH2; CPSF4; SRSF4; SRSF7; SRSF6; GPKOW; SNRPA1; PRPF40A; HNRNPK; PCBP2; HNRNPM; HNRNPC; TRA2B; HNRNPA2B1; CDC5L; U2SURP; ALYREF; CHERP; PAPOLA; GTF2F1; DDX42; CSTF2T; XAB2	0.000178
	mRNA Processing	20	SRSF4; RBM5; SRSF6; SNRPA1; HNRNPC; METTL3; CSTF2T; SRSF7; PRPF40A; SF3B2; DHX38; HNRNPK; PCBP2; HNRNPM; HNRNPH2; SFSWAP; CPSF4; PAPOLA; TRA2B; HNRNPA2B1	0.000211
	DNA Replication	13	GINS2; POLA2; POLA1; SKP2; CDC23; CCNE2; CDC26; CDT1; ORC3; CDC27; ANAPC5; RPA1; CDC6	0.002183
G-III	Membrane Trafficking	7	RAB7A; APOB; AP1M2; PRKAG2; ARPC5; RAB10; KIF3A	0.003704
	Cell cycle	3	PTTG2; CDK2; CDK7	0.009261
	Endocytosis	4	RAB10; RAB7A; PIP5K1A; ARPC5	0.011467
G-IV	Response to elevated platelet cytosolic Ca2+	6	SYTL4; ITGB3; ANXA5; ECM1; PLEK; FGA	1.67e-05
	Platelet activation, signaling and aggregation	7	SYTL4; ITGB3; ANXA5; ECM1; GP1BB; PLEK; FGA	8.21e-05
	Platelet Aggregation (Plug Formation)	3	ITGB3; FGA; GP1BB	0.000433
	ECM-receptor interaction	3	ITGB3; TNC; GP1BB	0.005294
	Extracellular matrix organization	4	ITGB3; CAPN1; FGA; TNC	0.02799
