# Supplementary material for: Proteome profiles of esophageal squamous cell carcinoma tie mitochondrial complex I to immunotherapy
Source: EMBO Mol Med. 2026 Apr 11;18(5):1884–932. doi: 10.1038/s44321-026-00413-9 (PMC13179373; doi:10.1038/s44321-026-00413-9)
Supplement: Supplementary file 7 — Dataset EV6 [file 44321_2026_413_MOESM7_ESM.xlsx]

## Sheet: Legend
Dataset EV 6. The proteome alteration of NDUFB7 OE/vector control ESCC cell lines.
a.ESCC cell linse. ESCC cell linse (including EC1 and ECA109 ESCC cells) of NDUFB7 OE/vector control with three repeats each group.
b.Protein expression matrix. The protein expression matrix of ESCC cell lines.
c.DEPs of NDUFB7 OE vs vector control. The 494 up-regulated proteins that are differentially expressed (DEPs) between NDUFB7 overexpressed ESCC cells and vector control cells. "FC" represents protein expression ratio of NDUFB7 OE to vector control cells. "P value" was calculted by two-sided studen's t test after log10 transformed.
d.Pathways of NDUFB7 OE. Pathways were obtained from enrichment analysis of differentially expressed proteins. "P value" was calculated by hypergeometric test.

## Sheet: a. ESCC cell lines
Exp No	Cell lines
Exp140924	EC1: Vector control
Exp140925	EC1: Vector control
Exp140926	EC1: Vector control
Exp140927	ECA109: Vector control
Exp140928	ECA109: Vector control
Exp140929	ECA109: Vector control
Exp140930	EC1: NDUFB7 OE
Exp140931	EC1: NDUFB7 OE
Exp140932	EC1: NDUFB7 OE
Exp140933	ECA109: NDUFB7 OE
Exp140934	ECA109: NDUFB7 OE
Exp140935	ECA109: NDUFB7 OE

## Sheet: b. Protein expression matrix
Symbol	Exp140924	Exp140925	Exp140926	Exp140927	Exp140928	Exp140929	Exp140930	Exp140931	Exp140932	Exp140933	Exp140934	Exp140935
AAAS	2.11562e-05	2.63221e-05	2.20742e-05	3.22157e-05	3.32071e-05	1.20008e-05	3.96427e-05	3.25299e-05	3.61123e-05	4.50592e-05	2.82254e-05	3.60463e-05
AACS	6.45292e-06	5.96988e-06	5.42636e-06	5.8155e-06	3.98664e-06	4.65424e-06	4.0247e-06	4.76821e-06	2.30239e-06	7.84708e-06	1.01547e-05	1.11787e-05
AAGAB	0	3.36351e-06	2.01915e-06	0	0	0	0	0	0	0	0	0
AAK1	1.8402e-06	1.57031e-06	1.56806e-06	3.62549e-06	3.91029e-06	4.46161e-06	2.67077e-06	2.80886e-06	2.8787e-06	4.12737e-06	3.85066e-06	3.73571e-06
AAMDC	1.89388e-05	2.0333e-05	1.59345e-05	0	0	0	6.14475e-06	3.95192e-05	5.43828e-06	1.67341e-05	4.92326e-05	1.53019e-05
AAMP	1.09052e-05	1.16766e-05	7.44608e-06	4.33823e-06	1.00152e-05	9.22712e-06	6.49382e-06	4.36103e-06	5.85578e-06	0	2.47522e-06	8.84893e-06
AAR2	9.03885e-06	3.47985e-06	3.63052e-06	2.50335e-06	2.41333e-06	3.92618e-06	4.6434e-06	4.86011e-06	4.98472e-06	1.82414e-06	3.7944e-06	3.29417e-06
AARS	0.00016187	0.000161621	0.000156335	0.000121932	0.000126949	0.000126482	0.000187147	0.000189278	0.000183399	0.000125204	0.000137544	0.000137524
AARS2	1.34399e-05	1.61539e-05	1.48731e-05	1.32736e-05	1.26166e-05	1.4155e-05	1.58026e-05	1.9725e-05	1.93455e-05	1.6827e-05	1.74051e-05	1.58723e-05
AARSD1	6.11826e-06	5.3187e-06	2.72673e-06	0	0	0	0	2.18605e-06	2.40418e-06	0	0	0
AASDHPPT	8.99048e-05	8.11752e-05	7.66238e-05	6.98019e-05	7.2327e-05	6.13569e-05	6.91843e-05	8.0623e-05	8.23438e-05	4.09653e-05	4.46546e-05	6.18549e-05
AATF	3.27311e-05	3.9518e-05	3.49279e-05	3.28649e-05	2.96296e-05	3.21582e-05	4.41208e-05	4.43341e-05	4.34989e-05	2.76988e-05	8.35305e-06	2.03872e-05
ABCA3	0	0	0	1.38656e-06	1.48281e-06	9.08761e-06	3.46319e-07	6.75648e-07	6.13693e-07	0	5.24637e-07	0
ABCA9	0	0	0	3.00834e-06	2.6128e-06	2.95528e-06	0	0	0	0	0	0
ABCB10	2.35201e-06	2.15235e-06	2.50837e-06	4.44086e-06	3.98587e-06	4.58616e-06	4.31658e-06	5.20514e-06	3.35213e-06	5.64785e-06	6.18287e-06	7.26391e-06
ABCB6	0	0	0	0	0	0	3.49233e-06	2.53676e-06	2.15828e-06	0	0	0
ABCB7	3.16183e-05	3.01509e-05	3.00644e-05	2.85237e-05	2.63944e-05	3.91595e-05	2.6995e-05	1.84572e-05	2.70832e-05	5.24067e-05	4.63629e-05	3.9988e-05
ABCC1	9.84548e-06	8.48328e-06	7.18143e-06	1.34735e-05	1.17176e-05	1.40735e-05	1.03134e-05	1.0564e-05	1.05988e-05	9.09207e-06	1.03345e-05	1.19135e-05
ABCC2	3.83259e-07	9.28749e-07	1.206e-06	1.12149e-06	1.63356e-06	3.10074e-07	1.20417e-06	1.02508e-06	1.38219e-06	0	8.47799e-07	1.01009e-06
ABCD1	7.02552e-06	1.07444e-05	8.72985e-06	1.95816e-05	1.39502e-05	2.26095e-05	1.70921e-05	1.51051e-05	1.61422e-05	2.20505e-05	1.895e-05	1.92739e-05
ABCD3	9.35211e-05	9.60193e-05	9.18691e-05	0.000108547	0.000119474	0.000127246	0.000124532	0.000124647	0.000117848	0.000137047	0.000131801	0.000149378
ABCE1	0.000145728	0.000190517	0.000149374	0.000166327	0.000161389	0.000158631	0.000153049	0.00017249	0.000170975	0.000144729	0.000154314	0.000166288
ABCF1	8.07895e-05	7.7055e-05	7.2801e-05	9.76201e-05	9.64557e-05	9.591e-05	7.39725e-05	7.12588e-05	6.94907e-05	9.22644e-05	8.83175e-05	8.55994e-05
ABCF2	0.000122963	0.000113285	0.000120163	0.000112285	0.000102297	0.000109078	0.00011836	0.000126531	0.000126065	9.61742e-05	0.000102834	9.33547e-05
ABCF3	1.95904e-05	2.68531e-05	1.97343e-05	2.0467e-05	2.13301e-05	2.1767e-05	2.38711e-05	1.61736e-05	1.94667e-05	2.30417e-05	2.1114e-05	2.19869e-05
ABCG2	0	0	0	1.04201e-06	7.441e-07	7.44025e-07	0	0	0	1.53921e-06	1.33673e-06	1.46838e-06
ABHD10	3.81213e-05	4.34128e-05	3.95077e-05	4.63391e-05	6.57761e-05	6.50735e-05	6.4276e-05	5.10757e-05	5.3384e-05	7.45406e-05	7.89462e-05	7.74224e-05
ABHD11	8.22559e-06	9.48335e-06	9.25158e-06	9.59571e-06	8.54352e-06	9.90863e-06	1.09944e-05	1.01421e-05	1.23577e-05	8.46714e-06	9.20767e-06	1.02726e-05
ABHD12	0	0	0	2.65291e-06	1.74847e-06	2.57461e-06	2.43635e-06	3.075e-06	3.00839e-06	0	2.89012e-06	2.94201e-06
ABHD14B	8.45927e-05	8.42865e-05	7.63757e-05	6.83986e-05	6.81115e-05	6.30313e-05	2.95631e-05	3.13701e-05	3.40071e-05	6.6183e-05	6.72836e-05	6.37688e-05
ABHD16A	1.53474e-06	1.96876e-06	1.70602e-06	1.90575e-06	6.53579e-06	6.29932e-06	7.42949e-06	5.43599e-06	6.94839e-06	0	7.67225e-06	7.24322e-06
ABHD17A	0	0	0	1.81564e-05	1.77836e-05	3.35457e-05	0	0	0	0	0	0
ABHD17B	0	0	0	0	0	0	6.86596e-06	1.35204e-05	8.60616e-06	3.53044e-06	1.65156e-05	1.81432e-05
ABI1	3.23929e-06	2.2917e-06	6.9919e-06	0	0	0	1.5549e-05	1.55992e-05	1.59013e-05	2.55465e-05	1.42494e-05	1.04835e-05
ABI2	0	0	0	0	2.33481e-06	0	0	0	0	0	0	0
ABL2	5.6781e-07	2.80471e-06	2.58349e-06	2.74083e-06	4.37087e-06	6.16637e-06	3.77409e-06	7.57706e-06	7.2984e-06	2.97552e-06	2.40466e-06	2.81883e-06
ABLIM1	1.04666e-05	9.63721e-06	9.14912e-06	4.24969e-06	4.13842e-06	4.06111e-06	4.24779e-06	5.58464e-06	5.91335e-06	4.50482e-06	4.07964e-06	3.88131e-06
ABR	6.39971e-06	5.67526e-06	3.01827e-06	7.30074e-06	6.87883e-06	7.87357e-06	5.57016e-06	6.40287e-06	5.75127e-06	4.42442e-06	7.97367e-06	3.95063e-06
ABRACL	9.37812e-05	9.47144e-05	0.000100722	0.000116485	0.000114118	0.000126421	9.5637e-05	0.000107213	9.67563e-05	9.45693e-05	0	0.000115266
ABT1	4.32584e-06	1.05867e-05	4.60287e-06	6.23522e-06	3.19418e-06	3.89306e-06	1.03583e-05	1.09514e-05	9.2222e-06	0	0	0
ACAA1	4.90932e-06	5.68364e-06	4.29284e-06	7.68448e-06	5.98306e-06	8.59537e-06	6.56059e-06	5.53398e-06	5.12066e-06	5.86183e-06	8.47752e-06	7.54137e-06
ACAA2	0.000188939	0.000179072	0.000190279	0.000254778	0.000283643	0.000289316	0.000216564	0.00022911	0.000192272	0.00028528	0.000278105	0.000270624
ACACA	3.66242e-05	3.76609e-05	3.32726e-05	1.87493e-05	1.80035e-05	1.81816e-05	2.81603e-05	2.73869e-05	2.8327e-05	1.65328e-05	1.91983e-05	2.22333e-05
ACAD11	1.60214e-06	2.42585e-06	2.93591e-06	5.46007e-06	2.80499e-06	3.38891e-06	4.2714e-06	3.2105e-06	3.458e-06	4.69849e-06	3.96868e-06	3.87199e-06
ACAD9	4.28835e-05	4.78846e-05	3.96892e-05	4.39455e-05	4.7596e-05	4.76871e-05	4.9953e-05	5.72636e-05	5.21647e-05	5.45984e-05	5.61035e-05	4.48992e-05
ACADM	8.45868e-05	9.89325e-05	9.05791e-05	0.000122176	0.000114597	0.000126829	0.000104683	0.000123555	0.000142288	0.000106709	0.000138897	0.000119185
ACADS	6.18081e-06	5.50017e-06	6.14233e-06	5.40828e-06	5.29668e-06	6.73249e-06	1.22983e-05	1.0956e-05	9.52839e-06	6.43547e-06	5.03971e-06	5.95572e-06
ACADVL	0.000169545	0.000191071	0.000175461	0.000244907	0.000248286	0.000246777	0.000265499	0.000262091	0.000227558	0.000242532	0.000250288	0.000255811
ACAP2	0	0	0	0	8.87261e-07	0	5.97804e-07	4.69222e-07	7.32017e-07	0	1.02677e-06	1.02318e-06
ACAT1	0.000673603	0.000726316	0.000657263	0.000460105	0.00046628	0.000469484	0.000709647	0.000720463	0.000622811	0.000228907	0.000306157	0.000317178
ACAT2	4.68546e-05	4.56393e-05	4.35235e-05	2.67387e-05	2.95258e-05	2.54058e-05	2.35501e-05	2.84055e-05	1.84964e-05	1.49548e-05	1.53061e-05	1.9067e-05
ACBD3	7.22419e-05	8.18017e-05	8.24074e-05	8.67772e-05	9.50696e-05	9.64656e-05	7.23904e-05	8.09967e-05	3.68962e-05	7.08212e-05	9.98261e-05	9.88598e-05
ACBD5	2.8384e-05	2.91055e-05	2.667e-05	4.40957e-05	4.18534e-05	4.67545e-05	3.98302e-05	4.03509e-05	3.70282e-05	4.35063e-05	4.89355e-05	4.64642e-05
ACBD6	1.642e-05	6.76359e-06	3.26064e-05	7.55918e-06	4.14415e-05	3.64747e-05	6.30377e-06	5.55087e-06	2.91639e-05	3.38506e-05	3.35939e-05	2.88042e-05
ACIN1	5.12856e-05	5.1849e-05	5.08922e-05	4.40785e-05	4.47959e-05	4.82381e-05	4.4168e-05	4.87588e-05	4.57361e-05	4.99444e-05	4.62419e-05	4.41396e-05
ACLY	0.000354132	0.00037491	0.000360502	0.000325661	0.000333635	0.000350888	0.000279257	0.000310891	0.000317876	0.000320098	0.000332906	0.000314478
ACO1	3.27406e-05	3.75842e-05	3.89563e-05	3.20624e-05	2.7813e-05	2.95742e-05	3.17967e-05	3.1687e-05	3.36002e-05	4.17614e-05	4.15602e-05	4.40496e-05
ACO2	4.68711e-05	5.0347e-05	4.27849e-05	5.28313e-05	5.26215e-05	4.70094e-05	5.38456e-05	5.90213e-05	6.85844e-05	6.10649e-05	4.81686e-05	5.14781e-05
ACOT1	2.795e-05	2.24238e-05	2.50148e-05	2.50038e-05	2.64764e-05	2.62712e-05	2.02739e-05	2.5524e-05	2.78344e-05	2.16918e-05	1.8917e-05	2.36356e-05
ACOT13	9.22569e-06	1.12101e-05	8.54009e-06	1.20304e-05	0	1.01365e-05	9.09459e-06	9.99162e-06	8.27153e-06	1.15276e-05	0	0
ACOT7	5.06991e-05	5.51775e-05	5.17285e-05	6.01464e-05	6.55531e-05	6.48125e-05	3.93487e-05	4.4932e-05	4.56994e-05	5.37378e-05	5.39803e-05	5.98856e-05
ACOT8	3.84973e-06	7.82431e-06	3.73528e-06	1.66421e-05	1.53592e-05	1.38351e-05	1.56286e-05	5.76553e-06	7.19062e-06	1.43585e-05	1.74083e-05	1.73994e-05
ACOT9	0.000121201	0.00013092	0.00013281	0.000223099	0.000214138	0.000229957	0.000188603	0.000180448	0.000189509	0.000224076	0.00023484	0.000254595
ACOX1	4.32193e-05	3.9157e-05	3.94422e-05	4.91925e-05	5.17558e-05	4.06462e-05	4.02308e-05	3.48024e-05	5.11032e-05	5.90085e-05	5.38467e-05	4.98199e-05
ACP1	0.000210154	0.000204333	0.000200801	0.000220174	0.000207896	0.000221654	0.000186661	0.00019743	0.000182719	0.000217925	0.000227673	0.000233782
ACP2	9.03069e-06	7.432e-06	1.2732e-05	2.68075e-05	2.31173e-05	2.68268e-05	7.83871e-06	1.11399e-05	7.8162e-06	1.2322e-05	1.20077e-05	1.30391e-05
ACSF2	2.09811e-06	1.34142e-06	9.04608e-07	1.82503e-06	2.27813e-06	0	1.8712e-06	3.72923e-06	3.36696e-06	1.45206e-06	3.46924e-06	5.81343e-06
ACSL3	6.06918e-05	4.66386e-05	5.94235e-05	8.47701e-05	7.60362e-05	5.67352e-05	7.55115e-05	6.59192e-05	8.31154e-05	8.92467e-05	7.02963e-05	6.31403e-05
ACSL4	1.27445e-05	1.09324e-05	7.33811e-06	2.71063e-05	2.58864e-05	2.52134e-05	1.34348e-05	8.64054e-06	1.3841e-05	2.54599e-05	1.94796e-05	2.62902e-05
ACSS2	1.03618e-05	1.12042e-05	1.0859e-05	1.16064e-05	1.10315e-05	7.30379e-06	1.09593e-05	1.3054e-05	1.32828e-05	1.08728e-05	1.18864e-05	1.21114e-05
ACTB	0.0135995	0.0140135	0.0133683	0.0159913	0.0156418	0.0158525	0.0142973	0.013926	0.0137974	0.0155699	0.0158823	0.0156034
ACTBL2	0	0	9.57091e-07	0	0	0	0	0	0	0	0	0
ACTC1	0.000873398	0.000869224	0.000846841	0.000996053	0.000994446	0.000952552	0.00108107	0.000936992	0.000874891	0.00118217	0.00101998	0.000982739
ACTL6A	4.68546e-05	3.21472e-05	5.22017e-05	4.68287e-05	4.96898e-05	4.62768e-05	6.08567e-05	5.89895e-05	5.75808e-05	4.541e-05	4.24528e-05	3.09582e-05
ACTL8	2.91148e-06	2.40851e-06	2.84895e-06	0	0	0	0	0	0	0	0	0
ACTN1	0.000183416	0.000189042	0.000182847	0.000314037	0.000250269	0.000253645	0.000188927	0.000219339	0.000218522	0.000255449	0.000265218	0.000258322
ACTN4	0.00145231	0.00140584	0.00134901	0.00151503	0.00147646	0.00148852	0.00126105	0.00125634	0.00116596	0.00164132	0.00161636	0.00156092
ACTR10	3.48586e-05	3.01898e-05	3.23916e-05	2.72002e-05	8.57e-06	2.61414e-05	1.32712e-05	1.56587e-05	1.34515e-05	1.00797e-05	1.22009e-05	1.20079e-05
ACTR1A	2.3999e-05	2.0766e-05	2.1934e-05	7.02274e-05	7.84614e-05	7.84595e-05	0.000140222	0.000139356	7.22696e-05	7.52187e-05	7.26835e-05	8.22389e-05
ACTR1B	5.69726e-05	6.77846e-05	0.000120807	2.33393e-05	2.31932e-05	2.27866e-05	3.26033e-05	3.34198e-05	3.0684e-05	2.50304e-05	2.51718e-05	2.63518e-05
ACTR2	0.000305789	0.000308505	0.000297186	0.000434731	0.000412758	0.000417344	0.000350312	0.000378583	0.000358687	0.000448452	0.000438892	0.000443686
ACTR3	0.000346587	0.000340044	0.000346223	0.000242889	0.000425302	0.000246487	0.000332238	0.000336924	0.000338207	0.000483349	0.000417189	0.000272045
ACTR5	4.49672e-06	5.38702e-06	2.77751e-06	1.27614e-06	1.04661e-06	2.81654e-06	4.83169e-06	4.48518e-06	4.61035e-06	2.22047e-06	1.20016e-06	2.70529e-06
ACTR6	4.16997e-06	3.5366e-06	4.47629e-06	0	0	0	3.022e-06	0	3.11358e-06	2.96608e-06	1.99495e-06	4.06339e-06
ACY1	1.26724e-05	1.02453e-05	8.19054e-06	1.07347e-05	1.14507e-05	9.76149e-06	6.45309e-06	5.9615e-06	8.42503e-06	5.78379e-06	7.3452e-06	6.78826e-06
ACYP1	7.77563e-05	8.17863e-05	8.20283e-05	3.04698e-05	3.07957e-05	2.76098e-05	5.85381e-05	3.80646e-05	5.96805e-05	7.16834e-05	6.93659e-05	6.97902e-05
ADA	3.88781e-06	3.83782e-06	3.92848e-06	0	0	0	6.53415e-06	8.22644e-06	6.68154e-06	0	0	0
ADAM10	1.43363e-06	1.6371e-06	1.32971e-06	2.34754e-06	2.73096e-06	1.46515e-06	1.71352e-06	5.174e-07	1.86202e-06	3.64057e-06	1.67796e-06	3.30538e-06
ADAM15	5.49339e-06	5.54571e-06	4.8712e-06	3.28805e-06	2.95878e-06	2.40809e-06	3.54439e-06	3.72508e-06	3.75956e-06	3.48104e-06	3.52629e-06	4.82013e-06
ADAR	0.000135444	0.00013568	0.000115497	0.000136991	0.000120721	0.000125284	6.84635e-05	7.25469e-05	7.11449e-05	0.000123127	0.000136475	0.000129215
ADARB1	1.04564e-06	2.39187e-06	2.23476e-06	0	0	0	2.83357e-06	2.58949e-06	2.90401e-06	0	0	0
ADCK4	6.96509e-06	4.87778e-06	8.57076e-06	5.43175e-06	7.06544e-06	9.08166e-07	1.10452e-05	6.29699e-06	8.9401e-06	0	0	0
ADCY6	0	0	0	0	8.1359e-07	0	0	0	0	9.13015e-07	0	6.95676e-07
ADCY7	0	0	0	9.93737e-07	1.50397e-06	1.15348e-06	1.06778e-06	1.21753e-06	1.13435e-06	1.81187e-06	1.36917e-06	1.41477e-06
ADD1	1.07351e-06	1.66765e-06	1.24345e-06	0	0	0	0	0	0	0	1.6962e-06	1.32842e-06
ADH5	4.02736e-05	4.19037e-05	4.24196e-05	5.42408e-05	5.40416e-05	6.4721e-05	9.28463e-05	8.5157e-05	7.78993e-05	5.2553e-05	5.37335e-05	5.49428e-05
ADI1	3.28719e-05	3.18829e-05	3.41123e-05	2.05969e-05	2.2693e-05	2.26706e-05	4.19438e-05	4.44601e-05	4.29668e-05	2.40644e-05	2.59246e-05	2.64528e-05
ADK	0.000405373	0.000366827	0.000331337	0.000366288	0.000383317	0.00036638	0.000406651	0.000430304	0.000437139	0.000364105	0.000381294	0.00040378
ADNP	6.72598e-06	9.20502e-06	8.71572e-06	5.64592e-06	6.75385e-06	7.17314e-06	9.09499e-06	7.86757e-06	6.62111e-06	5.89912e-06	4.94259e-06	4.47334e-06
ADPGK	1.57305e-05	1.73857e-05	1.03753e-05	2.49084e-05	2.37988e-05	1.7275e-05	1.19562e-05	2.11754e-05	1.47228e-05	3.06677e-05	3.31806e-05	2.84079e-05
ADPRHL2	2.44733e-05	2.12427e-05	2.05166e-05	3.00975e-06	3.21028e-06	3.62229e-06	1.16753e-05	1.74137e-05	1.48385e-05	1.84192e-05	2.01774e-05	9.7928e-06
ADRBK1	5.76479e-06	1.89113e-06	9.71886e-07	0	0	0	9.07584e-06	4.95726e-06	5.68378e-06	2.25776e-06	5.14359e-06	3.06329e-06
ADRM1	6.47137e-05	6.89232e-05	7.08494e-05	6.56187e-05	6.40524e-05	6.28604e-05	5.9075e-05	5.39683e-05	5.952e-05	7.36233e-05	7.53363e-05	7.00192e-05
ADSL	8.27999e-05	8.39644e-05	7.93324e-05	9.56348e-05	8.94107e-05	8.48136e-05	8.99545e-05	9.25698e-05	9.48675e-05	8.91208e-05	7.00606e-05	8.22342e-05
ADSS	6.25685e-05	6.1261e-05	4.76185e-05	5.4937e-05	6.09085e-05	5.72603e-05	5.00676e-05	5.8166e-05	5.68772e-05	5.65729e-05	4.85505e-05	4.55467e-05
ADSSL1	5.09214e-06	4.76911e-06	4.68994e-06	0	0	0	2.30915e-06	1.87326e-06	1.7077e-06	1.58908e-06	1.31311e-06	3.77771e-06
AFG3L2	2.30672e-05	2.42078e-05	1.68465e-05	5.10557e-05	5.04084e-05	3.77202e-05	4.12829e-05	3.24344e-05	3.61001e-05	3.46656e-05	3.22203e-05	4.70279e-05
AGA	2.74273e-06	0	2.40338e-06	0	0	0	4.38227e-06	3.82805e-06	3.0288e-06	0	0	0
AGAP3	2.96789e-06	3.00164e-06	3.32393e-06	0	0	0	3.46252e-06	3.81753e-06	2.68328e-06	2.90755e-06	2.25725e-06	1.44978e-06
AGFG1	2.52597e-05	1.91413e-05	2.07727e-05	1.58176e-05	1.69814e-05	1.28155e-05	1.65323e-05	1.9408e-05	1.25354e-05	1.33809e-05	1.55981e-05	1.43386e-05
AGK	2.98622e-05	3.28292e-05	3.06916e-05	2.74286e-05	2.36687e-05	2.55813e-05	2.01552e-05	2.2547e-05	2.0324e-05	2.94956e-05	3.32654e-05	3.54036e-05
AGL	2.04655e-05	1.82187e-05	1.80549e-05	1.20698e-05	1.21551e-05	1.58311e-05	1.45239e-05	1.36047e-05	1.43976e-05	1.67043e-05	1.56844e-05	1.33444e-05
AGMAT	0	0	0	9.44302e-06	1.01523e-05	8.10863e-06	1.0501e-05	1.54331e-05	1.5112e-05	0	0	0
AGO2	6.06149e-06	5.33026e-06	4.58403e-06	6.38197e-06	6.35568e-06	5.18983e-06	3.22823e-06	3.16344e-06	3.82379e-06	7.36312e-06	7.32351e-06	6.68182e-06
AGPAT1	0	0	0	0	0	0	0	0	0	0	4.90361e-06	4.4416e-06
AGPAT2	0	0	0	4.90345e-06	0	0	3.91423e-06	4.38387e-06	5.88082e-06	0	0	0
AGPAT5	0	1.76228e-06	7.06415e-06	0	0	0	0	0	0	1.02002e-05	4.02118e-06	3.66148e-06
AGPAT6	0	2.58832e-06	0	0	0	0	3.82926e-06	1.99312e-06	4.50026e-06	3.82072e-06	3.82143e-06	4.53382e-06
AGPAT9	0	0	0	1.08768e-06	9.00673e-07	1.16645e-06	0	0	0	0	0	0
AGPS	5.14902e-05	5.89201e-05	5.44405e-05	0.000116218	0.000123205	0.000100295	0.000116249	0.000124857	0.000109386	0.000120824	0.000124261	0.000131901
AGRN	2.61371e-05	2.64307e-05	2.81082e-05	3.71654e-05	4.25859e-05	4.07667e-05	1.73537e-05	1.98661e-05	1.94558e-05	2.94531e-05	3.03784e-05	3.01939e-05
AGTPBP1	0	0	0	0	0	0	1.67737e-06	1.80282e-06	1.25449e-06	0	0	0
AGTRAP	0	0	0	0	0	0	1.40856e-05	1.40948e-05	1.63735e-05	0	0	0
AHCTF1	6.56337e-06	7.42988e-06	7.49777e-06	4.9848e-06	4.75402e-06	5.44014e-06	5.17375e-06	5.73937e-06	6.45305e-06	6.52704e-06	8.14733e-06	7.27401e-06
AHCY	0.000899509	0.000881849	0.000841672	0.000924904	0.000917693	0.000976088	0.00070873	0.000725833	0.000710258	0.000796855	0.000911558	0.000932205
AHCYL1	4.01908e-05	5.98192e-05	4.67512e-05	4.24343e-05	4.26773e-05	4.31219e-05	4.85381e-05	5.25137e-05	5.76556e-05	4.84985e-05	5.15773e-05	5.07343e-05
AHNAK	0.000121367	0.000122437	0.000116809	0.00013885	0.000138747	0.000142993	0.000131487	0.000128142	0.000123268	0.000150296	0.000146876	0.000148858
AHNAK2	4.99304e-06	3.42227e-06	4.08482e-06	7.63255e-06	7.89415e-06	8.07169e-06	4.69411e-06	5.1675e-06	4.89817e-06	1.24578e-05	1.17296e-05	1.04581e-05
AHR	4.84416e-06	4.24052e-06	4.21347e-06	5.85351e-06	5.85111e-06	6.43088e-06	2.84976e-06	3.5673e-06	5.03697e-06	7.15796e-06	7.37758e-06	5.59724e-06
AHSA1	0.000124844	0.000154742	0.000153475	0.000162744	0.000155938	0.000167667	0.000182453	0.000191506	0.000159571	0.000133798	0.000146217	0.00013751
AIDA	1.75375e-06	1.97018e-06	0	0	0	0	5.94648e-06	4.92571e-06	5.95526e-06	8.87118e-06	9.06827e-06	5.55618e-06
AIF1L	0	0	0	2.29638e-05	2.10529e-05	2.16434e-05	2.25453e-05	2.38659e-05	2.23503e-05	0	0	0
AIFM1	0.000146331	0.000148796	0.000141747	0.000146207	0.000135844	0.000142101	0.000122995	0.000147771	0.000133591	0.000129491	0.000145714	0.000154422
AIFM2	7.19593e-06	6.10297e-06	6.4542e-06	2.25399e-05	2.13255e-05	2.13396e-05	1.93189e-05	1.83922e-05	1.92748e-05	2.22755e-05	2.26919e-05	1.17668e-05
AIM1	0	0	0	0	0	0	0	0	0	1.03869e-06	0	1.1997e-06
AIM1L	0	0	0	0	0	0	0	0	0	8.21179e-07	4.80492e-07	6.74546e-07
AIMP1	9.47923e-05	9.95732e-05	8.83449e-05	7.05231e-05	5.96943e-05	7.25419e-05	6.46347e-05	6.28329e-05	7.22655e-05	4.69362e-05	4.922e-05	5.97167e-05
AIMP2	7.00376e-05	7.87611e-05	7.09229e-05	7.13131e-05	6.05074e-05	5.4461e-05	6.15891e-05	5.89909e-05	6.00656e-05	6.49306e-05	6.19418e-05	6.24723e-05
AIP	4.08235e-05	3.57211e-05	3.81718e-05	2.93059e-05	2.16337e-05	2.95864e-05	3.37525e-05	3.5709e-05	3.58238e-05	2.76626e-05	3.39035e-05	3.23321e-05
AJUBA	2.17723e-06	1.14204e-06	2.63564e-06	0	0	0	0	0	0	1.79677e-06	1.64308e-06	1.79268e-06
AK1	0.000677943	0.000648962	0.000677388	0.000606815	0.000677476	0.000663404	0.000666323	0.00078785	0.000747844	0.00070623	0.000756931	0.000755005
AK2	0.000377523	0.000445538	0.000391918	0.000438657	0.000432999	0.000412521	0.000443163	0.000467852	0.000477597	0.000328783	0.000395045	0.00040975
AK3	1.83653e-05	2.52921e-05	1.56645e-05	1.30666e-05	1.02325e-05	3.72272e-06	4.50568e-05	3.87524e-05	3.00117e-05	9.54016e-06	1.19136e-05	1.13669e-05
AK4	5.38069e-05	5.00886e-05	6.30602e-05	0.000589262	0.000521909	0.000543648	7.99073e-05	7.07038e-05	7.54444e-05	0.000119551	0.00010987	0.000115678
AKAP1	0	0	0	2.87943e-06	1.82297e-06	2.74465e-06	5.59821e-06	5.49897e-06	5.03738e-06	0	0	0
AKAP12	1.13198e-06	1.58907e-06	1.57358e-06	5.90076e-07	6.83407e-07	4.10552e-07	2.62639e-06	2.58479e-06	3.38275e-06	2.52916e-06	3.07163e-06	3.14557e-06
AKAP13	6.11873e-07	5.12119e-07	0	5.2509e-07	6.55778e-07	5.66848e-07	2.24643e-06	1.87603e-06	1.78323e-06	1.99847e-06	1.68692e-06	1.2254e-06
AKAP17A	6.26572e-06	6.16645e-06	5.2011e-06	0	0	0	1.13626e-05	7.50925e-06	9.95501e-06	8.0694e-06	7.29444e-06	8.73981e-06
AKAP2	5.84768e-06	5.37947e-06	6.97478e-06	6.35944e-06	6.21428e-06	5.8402e-06	5.71961e-06	5.06134e-06	6.51987e-06	7.83607e-06	7.31236e-06	6.81984e-06
AKAP8	8.52691e-06	5.06809e-05	0.000100867	5.8679e-05	9.88174e-06	3.76027e-05	3.9524e-05	6.97322e-05	2.64232e-05	5.26726e-06	2.91793e-06	7.6636e-06
AKAP8L	2.68384e-05	2.88294e-05	2.45932e-05	3.20936e-05	2.90922e-05	5.11122e-05	3.12788e-05	2.97923e-05	3.06323e-05	2.06046e-05	1.99385e-05	1.96608e-05
AKAP9	1.0351e-07	1.09701e-07	9.92666e-08	4.02019e-07	3.35958e-07	2.95162e-07	0	0	0	2.76044e-07	5.25973e-07	0
AKR1A1	0.000220868	0.000239234	0.000232964	0.00020065	0.000140586	0.000140007	0.000247317	0.000249912	0.000251862	0.000205542	0.000203628	0.000208467
AKR1B1	0.000203875	0.000168488	0.000203523	0.000152077	0.000147209	0.000134277	0.00014296	0.000141086	0.000138737	8.54801e-05	8.85124e-05	8.80519e-05
AKR1C3	0.000127646	0.000131274	0.000121645	0.000153162	0.000147974	0.000153961	0.000271784	0.000260734	0.000246133	0.000150172	0.000158163	0.000159829
AKR1D1	0.000131797	0.000153374	0.000123472	0	0	0	9.85518e-05	0.000105324	0.000100923	0	0	0
AKR7A2	0.000105703	0.000107729	0.000108149	0.000105716	0.000105127	0.00011056	0.000118818	0.00011927	0.000118449	0.000108855	0.000108679	0.00010939
AKT1	7.26133e-06	4.59295e-06	7.3543e-06	2.18938e-06	2.12078e-06	1.86197e-06	1.96049e-06	2.98269e-06	4.74426e-06	4.7929e-06	9.99581e-06	8.69954e-06
AKT1S1	3.74295e-06	4.39815e-06	2.63921e-06	0	0	0	0	0	0	0	0	0
AKT2	3.10235e-06	2.95137e-06	2.92213e-06	5.68612e-06	2.49076e-06	3.7708e-06	8.68023e-06	8.50255e-06	8.06509e-06	7.2725e-06	1.04368e-05	3.88162e-06
ALCAM	8.23635e-06	9.07889e-06	7.82813e-06	9.11434e-06	1.10535e-05	1.36397e-05	1.34542e-05	5.03103e-06	7.83021e-06	9.79536e-06	9.15329e-06	8.87199e-06
ALDH16A1	1.14442e-05	9.93041e-06	1.06121e-05	3.41274e-06	3.6893e-06	3.70181e-06	4.15985e-06	5.19933e-06	5.11876e-06	2.43083e-06	3.35153e-06	2.43588e-06
ALDH18A1	0.000181063	0.000182824	0.000168649	0.000176636	0.000166392	0.000165958	0.000187727	0.00018716	0.000174472	0.000179787	0.00017292	0.000183785
ALDH1A1	0	0	0	0	1.97938e-06	2.22692e-06	0	0	0	3.37845e-06	0	2.89479e-06
ALDH1B1	2.56357e-05	2.32627e-05	1.86534e-05	3.97123e-05	3.81319e-05	3.5304e-05	4.26479e-05	3.76327e-05	4.22483e-05	3.56993e-05	3.86983e-05	4.0776e-05
ALDH1L1	0	0	0	8.31994e-07	7.76576e-07	8.55599e-07	4.68507e-07	6.21547e-07	7.72243e-07	1.01026e-06	1.08632e-06	7.66533e-07
ALDH2	2.63784e-05	2.71823e-05	2.76142e-05	5.76622e-05	0.000206688	0.000206955	4.04763e-05	4.12893e-05	5.20925e-05	4.87062e-05	0.000199762	4.82234e-05
ALDH3A2	5.29554e-05	4.74858e-05	5.68631e-05	4.24875e-05	4.13547e-05	6.69158e-05	5.46954e-05	5.12694e-05	4.46706e-05	5.8527e-05	6.19591e-05	6.2136e-05
ALDH3B1	2.81144e-06	1.98941e-06	3.51634e-06	2.01072e-06	1.29571e-06	1.77863e-06	3.1357e-06	3.30503e-06	2.86754e-06	2.15911e-06	1.76833e-06	1.823e-06
ALDH5A1	1.15562e-05	1.1313e-05	1.1165e-05	7.77319e-06	8.92248e-06	8.53554e-06	9.64436e-06	9.71661e-06	9.05795e-06	9.94625e-06	9.30558e-06	1.16196e-05
ALDH6A1	1.09766e-05	1.06302e-05	1.0905e-05	4.4964e-06	4.2524e-06	7.94653e-06	1.85906e-05	2.34729e-05	1.99729e-05	6.10538e-06	6.96221e-06	6.27424e-06
ALDH7A1	0.00010958	0.000101384	8.67988e-05	0.000102144	0.000101664	0.000107409	0.000114226	0.000117445	0.00011594	0.000121285	0.000102504	0.000105893
ALDH9A1	9.33934e-05	8.79241e-05	8.94075e-05	0.000110583	0.000117972	0.000117526	0.000101352	0.000105081	0.000106464	0.000124844	0.000119956	0.000113161
ALDOA	0.00256322	0.00267622	0.00257304	0.00205265	0.00207339	0.00196484	0.00190586	0.00189472	0.00179779	0.00252208	0.00232357	0.00253569
ALDOC	0.000142239	0.000151038	0.000146836	8.93725e-05	8.97963e-05	0.000179863	0.000165849	0.000135841	8.99522e-05	0.000143814	0.000166492	0.000123874
ALG1	1.93539e-05	2.09926e-05	1.81319e-05	1.76605e-05	1.45326e-05	2.04574e-05	1.77354e-05	1.47979e-05	1.37825e-05	2.26846e-05	2.31838e-05	2.74398e-05
ALG2	7.45219e-06	7.72744e-06	1.37003e-05	2.49443e-05	2.31514e-05	2.18631e-05	2.23483e-05	1.13879e-05	1.72798e-05	2.65959e-05	2.20444e-05	2.87711e-05
ALG5	5.077e-06	4.86704e-06	4.81262e-06	5.53453e-06	0	5.75381e-06	8.4531e-06	5.49578e-06	6.50177e-06	5.59405e-06	5.50977e-06	7.49494e-06
ALG6	0	0	0	2.11554e-06	2.05775e-06	1.93157e-06	0	0	0	4.19644e-06	1.59216e-06	3.99548e-06
ALKBH2	0	0	0	0	0	0	7.79919e-06	6.22571e-06	6.99493e-06	5.01269e-06	7.02036e-06	6.35304e-06
ALKBH5	0	0	0	0	0	0	6.57448e-06	6.00469e-06	8.1613e-06	0	0	0
ALLC	1.72028e-05	2.1776e-05	1.49719e-05	0	0	0	0	0	0	0	0	0
ALPI	0.000112473	0.000121163	8.11852e-05	9.59023e-06	1.15549e-05	9.48095e-06	0.000107863	9.87218e-05	0.000109638	1.01832e-05	1.37363e-05	1.80548e-05
ALPL	0.000119156	0.000135026	0.000121013	2.75365e-05	4.63926e-05	5.03933e-05	5.97777e-05	6.54528e-05	7.6895e-05	4.05421e-05	3.5167e-05	2.63581e-05
ALPP	0.000425299	0.000439827	0.000445504	0.000333999	0.000323832	0.000297802	0.000429163	0.000440089	0.000437017	0.000353091	0.000295219	0.000310056
ALPPL2	0	0	0	0	0	0	1.73834e-06	1.76808e-06	1.75288e-06	0	0	0
ALYREF	0.000667891	0.000647523	0.000586125	0.000664713	0.000613685	0.000620545	0.000620787	0.000621146	0.000602684	0.000560978	0.000570417	0.000605868
AMACR	0	0	0	0	0	0	1.20207e-06	0	4.73854e-06	0	0	0
AMBRA1	3.33922e-07	9.04078e-07	8.62819e-07	0	0	0	0	0	0	0	0	0
AMD1	5.05359e-06	4.04655e-06	5.30632e-06	3.424e-06	3.64825e-06	2.88095e-06	0	1.7577e-06	2.22781e-06	2.15297e-06	0	1.92076e-06
AMDHD2	0	0	0	0	0	0	5.32481e-06	4.97e-06	4.58695e-06	2.33029e-06	1.83575e-06	1.43096e-06
AMMECR1	0	0	0	2.72503e-06	2.27085e-06	0	0	0	0	0	0	0
AMPD2	1.78532e-05	1.31487e-05	1.29146e-05	9.71351e-06	9.24523e-06	9.91748e-06	2.17266e-05	1.97167e-05	2.3756e-05	1.41793e-05	1.2202e-05	1.87259e-05
ANAPC1	4.93923e-06	6.25836e-06	5.53158e-06	5.49041e-06	4.91214e-06	5.22249e-06	3.68008e-06	4.62884e-06	3.28382e-06	4.58569e-06	4.21432e-06	3.14036e-06
ANAPC13	4.99966e-05	4.38742e-05	4.43e-05	4.53942e-05	4.20702e-05	5.12496e-05	4.59187e-05	5.18535e-05	4.97723e-05	5.06776e-05	4.46216e-05	4.57441e-05
ANAPC16	3.45842e-05	2.78796e-05	3.22503e-05	3.44481e-05	3.92748e-05	4.06874e-05	3.62909e-05	5.01636e-05	3.24299e-05	3.9801e-05	3.01741e-05	2.83968e-05
ANAPC2	3.08284e-06	2.9227e-06	2.65598e-06	3.89441e-06	4.04085e-06	1.56922e-06	4.13948e-06	3.6776e-06	3.25742e-06	1.08319e-06	1.90836e-06	2.36703e-06
ANAPC4	1.29148e-06	1.38566e-06	1.20175e-06	1.6287e-06	1.50696e-06	0	0	1.30514e-06	1.18694e-06	0	2.8513e-06	1.26617e-06
ANAPC5	6.29777e-06	3.59677e-06	3.69611e-06	6.16436e-06	7.90499e-06	3.76561e-06	6.98924e-06	5.29233e-06	6.58192e-06	1.73493e-06	1.50806e-06	4.93304e-06
ANAPC7	3.13109e-05	3.32209e-05	3.6165e-05	2.89476e-05	2.37461e-05	2.43633e-05	3.62464e-05	3.1932e-05	3.35744e-05	1.07946e-05	1.00225e-05	1.1116e-05
ANK3	7.57412e-07	6.58283e-07	5.05626e-07	0	0	0	0	0	0	0	0	0
ANKFY1	2.00942e-05	1.24891e-05	1.85466e-05	1.1527e-05	6.06375e-06	3.77034e-06	1.12068e-05	1.61224e-05	8.09802e-06	4.73311e-06	6.34898e-06	2.29155e-06
ANKH	4.36451e-06	3.42392e-06	3.22262e-06	6.58628e-06	6.38154e-06	5.66848e-06	3.45186e-06	4.2254e-06	4.10671e-06	6.67903e-06	7.1948e-06	5.90297e-06
ANKHD1	0	0	0	1.02964e-06	3.74815e-07	6.65373e-07	8.6975e-06	6.45186e-06	6.84756e-06	0	0	0
ANKHD1-EIF4EBP3	9.99129e-07	1.62364e-06	1.44286e-06	0	0	0	0	0	0	0	0	0
ANKLE2	3.82715e-06	4.05799e-06	3.40721e-06	5.35212e-06	4.77307e-06	5.02514e-06	4.63989e-06	6.097e-06	5.54279e-06	5.64282e-06	4.261e-06	5.78911e-06
ANKMY2	9.24402e-06	8.20742e-06	8.60062e-06	0	0	0	6.48384e-06	4.68918e-06	4.94008e-06	6.5958e-06	4.64729e-06	6.03515e-06
ANKRD17	8.39056e-06	7.94431e-06	6.90954e-06	6.44188e-06	6.31355e-06	7.33508e-06	3.45065e-06	3.81351e-06	3.29212e-06	7.32426e-06	7.92228e-06	6.52959e-06
ANKRD24	5.88292e-06	5.67279e-06	6.40952e-06	0	0	5.91392e-06	0	0	0	8.02125e-06	5.90627e-06	6.34261e-06
ANKRD28	0	0	0	9.48714e-07	1.11368e-06	1.29511e-06	7.41775e-07	1.207e-06	7.53028e-07	0	0	0
ANKRD52	1.95739e-06	1.68394e-06	1.6773e-06	9.96898e-07	1.21129e-06	1.29474e-06	1.35771e-06	1.10623e-06	1.29065e-06	1.38988e-06	1.35042e-06	2.35266e-06
ANKRD54	0	0	0	0	0	0	3.84693e-06	7.39853e-06	6.91873e-06	0	3.82237e-06	3.05492e-06
ANKS1A	2.89919e-06	3.25295e-06	2.53077e-06	1.90606e-06	1.02926e-06	1.41248e-06	3.05963e-06	8.59404e-07	1.04097e-06	6.18248e-06	3.84469e-06	2.50095e-06
ANKS3	6.60737e-07	1.0131e-06	6.58676e-07	1.15193e-06	8.82414e-07	9.37807e-07	1.39912e-06	0	1.14484e-06	1.35543e-06	1.41072e-06	1.37313e-06
ANKZF1	9.37363e-06	7.88284e-06	6.73023e-06	5.52029e-06	5.10821e-06	6.29e-06	1.46858e-05	1.55549e-05	1.35314e-05	1.03256e-05	7.82092e-06	8.58426e-06
ANLN	2.45584e-05	4.53065e-05	2.01134e-05	8.53458e-05	7.39144e-05	6.99044e-05	0.00011795	9.90082e-05	0.000112746	8.79204e-05	0.000118916	0.000116152
ANP32A	0.000695563	0.000671451	0.000673126	0.000633409	0.000622125	0.000668471	0.00057772	0.000625062	0.000636324	0.000658054	0.000638843	0.000677231
ANP32B	0.000454367	0.000491424	0.000444734	0.000442459	0.000427795	0.000444101	0.000423498	0.000480378	0.000442514	0.000322175	0.000365547	0.000395963
ANP32E	0.000284928	0.000320894	0.000325226	0.000355431	0.000359266	0.000364671	0.000335947	0.000218827	0.000334778	0.000369957	0.000368706	0.000375813
ANPEP	2.37377e-06	2.04722e-06	1.47709e-06	4.59667e-05	4.55749e-05	6.28375e-05	6.91114e-06	7.25445e-06	5.19034e-06	4.51488e-05	4.20285e-05	4.39154e-05
ANTXR1	0	0	0	2.53354e-06	3.35478e-06	1.8954e-06	0	0	0	0	0	0
ANXA1	0.00162911	0.00153079	0.00149213	0.00248865	0.00257501	0.00251799	0.00193189	0.00207173	0.00200056	0.0026319	0.00261069	0.00253206
ANXA11	0.000137178	0.000155674	0.000129697	0.000205578	0.000201949	0.000175238	0.000190235	0.000179161	0.000189251	0.000155079	0.000214268	0.000185727
ANXA2	0.00356816	0.00372951	0.00339412	0.0056941	0.00505013	0.00458097	0.00411804	0.00419439	0.0041278	0.00536135	0.00544863	0.00554908
ANXA3	0.000337647	0.000361482	0.00035717	0.000459511	0.000439767	0.000468583	0.000514893	0.000473471	0.000498227	0.00045506	0.000488758	0.000459825
ANXA4	0.00015714	0.000158282	0.000149259	0.000110121	0.000107451	0.000101249	0.000148881	0.000144809	0.00013924	6.91031e-05	0.000118694	0.00010467
ANXA5	0.00154302	0.00141905	0.00135062	0.00160413	0.00130477	0.001635	0.00130456	0.00114883	0.00127417	0.00146787	0.00122064	0.00150028
ANXA6	0.000224936	0.000268802	0.000257143	0.000217874	0.000222222	0.000217548	0.000281266	0.000285024	0.000290632	0.000218444	0.000251325	0.000243652
ANXA7	0.000162473	0.000162471	0.000152315	0.000154915	0.000171131	0.000181893	0.000137794	0.000141114	0.000129997	0.000201169	0.000198615	0.00018628
ANXA8	2.99154e-06	3.60114e-06	3.70346e-06	4.80802e-06	3.8327e-06	4.68278e-06	4.11642e-05	4.25847e-05	4.02098e-05	0	0	0
ANXA8L1	0	0	0	0	0	0	0	0	0	6.72072e-05	7.03293e-05	7.91895e-05
ANXA8L2	6.19512e-05	7.46374e-05	5.95567e-05	4.17538e-05	4.16536e-05	4.24381e-05	0	0	0	0	9.48929e-06	1.07222e-05
AP1B1	3.19246e-05	3.20812e-05	3.1182e-05	1.93469e-05	2.07587e-05	2.60254e-05	3.35691e-05	2.85162e-05	2.47222e-05	2.1193e-05	1.64465e-05	2.08057e-05
AP1G1	3.64503e-05	3.2493e-05	3.47797e-05	8.25784e-05	7.9784e-05	8.12969e-05	7.90481e-05	7.69042e-05	6.27846e-05	6.93596e-05	6.95545e-05	6.84542e-05
AP1G2	1.50979e-06	1.52973e-06	1.78344e-06	2.10224e-06	0	1.96378e-06	1.22806e-06	1.23487e-06	1.46071e-06	2.41179e-06	1.93052e-06	0
AP1M1	5.81564e-05	6.13695e-05	4.81067e-05	4.89266e-05	3.94251e-05	3.79797e-05	4.29945e-05	3.96188e-05	3.27456e-05	2.40959e-05	3.80807e-05	3.8622e-05
AP1S1	8.59077e-06	7.07237e-06	6.29798e-06	1.4295e-05	1.04537e-05	9.97456e-06	9.21598e-06	8.10202e-06	8.93248e-06	1.34772e-05	1.14729e-05	1.194e-05
AP1S2	0	0	0	6.97081e-06	7.15372e-06	6.78927e-06	0	4.97775e-06	4.68792e-06	7.61029e-06	4.57468e-06	7.62649e-06
AP2A1	4.12468e-05	6.57788e-05	6.59985e-05	3.15336e-05	6.33276e-05	3.47164e-05	3.20031e-05	3.63055e-05	2.3658e-05	3.94643e-05	3.7122e-05	3.65106e-05
AP2A2	7.096e-06	9.56276e-06	7.47067e-06	7.02055e-06	7.34297e-06	4.78596e-06	5.77342e-06	6.56009e-06	5.91362e-06	7.07473e-06	6.87012e-06	8.23763e-06
AP2B1	0.00010604	0.000104545	9.32946e-05	9.92126e-05	0.000119678	0.000102507	7.22231e-05	7.88473e-05	7.21008e-05	8.96306e-05	9.82074e-05	0.000101922
AP2M1	4.22993e-05	4.03793e-05	3.9186e-05	4.36389e-05	4.44242e-05	4.04248e-05	3.62815e-05	3.88963e-05	4.64955e-05	4.35e-05	4.62607e-05	4.76186e-05
AP2S1	0.000110134	0.000109566	8.71537e-05	0.000114063	0.000114891	0.000114372	8.57719e-05	7.7682e-05	8.64099e-05	0.000136889	0.000133198	0.000136651
AP3B1	1.73991e-05	1.52689e-05	1.56014e-05	1.56956e-05	1.4829e-05	1.33586e-05	1.25038e-05	1.29571e-05	1.43323e-05	2.03466e-05	2.03754e-05	1.89296e-05
AP3D1	2.00138e-05	2.01537e-05	1.7422e-05	1.47086e-05	1.40321e-05	1.47509e-05	1.10919e-05	1.19939e-05	1.12492e-05	1.84161e-05	2.21073e-05	1.87606e-05
AP3M1	1.48708e-05	1.52241e-05	1.63641e-05	1.45825e-05	6.8144e-06	1.38041e-05	1.3596e-05	2.31504e-05	2.17678e-05	1.65155e-05	9.95417e-06	1.55172e-05
AP3S1	0	0	0	0	0	0	0	0	0	9.26546e-06	1.80102e-05	1.58455e-05
AP4S1	3.34383e-06	0	3.78582e-06	0	0	0	0	0	0	0	0	0
AP5B1	8.02633e-07	6.36231e-07	6.34209e-07	0	0	0	5.585e-07	4.42359e-07	0	0	0	0
AP5Z1	0	0	0	0	0	0	5.36501e-07	6.94498e-07	7.93187e-07	0	6.04064e-07	6.31324e-07
APAF1	6.35796e-07	6.03053e-07	6.67911e-07	1.30239e-06	1.27315e-06	0	6.44621e-07	6.51926e-07	0	0	5.53617e-07	0
APBA3	0	0	0	0	0	0	4.39211e-06	2.2929e-06	0	0	0	0
APEH	6.52778e-05	6.44384e-05	4.59736e-05	4.73481e-05	3.27796e-05	4.80199e-05	6.1434e-05	5.89369e-05	5.22899e-05	3.33298e-05	5.32919e-05	3.96658e-05
APEX1	0.000309809	0.000341743	0.000299599	0.000233471	0.000187779	0.000248868	0.000180106	0.000190883	0.000182732	0.000251579	0.000205373	0.00023345
API5	9.60861e-05	0.000139132	0.000115431	0.000130555	0.000125596	0.000129283	0.000121299	0.000122492	0.000122507	0.000118763	0.000127676	0.000141573
APIP	6.37582e-06	6.73622e-06	7.1225e-06	0	0	0	0	0	0	3.4384e-06	3.5299e-06	5.68473e-06
APLP2	3.93417e-06	0	4.63572e-06	0	2.51554e-06	2.16021e-06	3.92664e-06	0	4.01975e-06	1.34665e-05	9.95527e-06	7.37966e-06
APMAP	5.88103e-05	5.36141e-05	4.90061e-05	0.000150509	0.000140536	0.000155792	0.000112509	0.000112549	9.98264e-05	0.000145115	0.000135842	0.000155792
APOA1BP	7.47987e-05	7.10246e-05	9.54254e-05	6.72034e-05	4.9202e-05	6.30481e-05	7.6658e-05	6.64424e-05	6.87913e-05	8.65767e-05	6.76136e-05	6.10274e-05
APOB	0	0	0	1.53555e-06	1.57471e-06	1.46416e-06	0	0	0	1.36798e-06	1.34374e-06	1.48953e-06
APOBEC3B	1.93906e-06	2.30373e-06	2.5063e-06	4.92129e-06	4.2047e-06	3.18621e-06	7.73418e-06	1.02313e-05	8.63773e-06	5.443e-06	4.66788e-06	5.5167e-06
APOBEC3C	3.00313e-05	2.89415e-05	2.84103e-05	4.07682e-05	3.52173e-05	3.46645e-05	2.98747e-05	3.45644e-05	3.43664e-05	2.80402e-05	3.1928e-05	2.58227e-05
APOC3	0	0	0	0	0	0	4.62977e-06	4.80281e-06	4.82319e-06	0	0	0
APOH	1.5293e-06	3.54533e-06	1.28824e-06	0	0	0	0	0	0	0	0	0
APOL2	3.91229e-05	3.4894e-05	3.506e-05	4.76328e-05	4.27702e-05	4.85541e-05	5.7772e-05	5.94365e-05	7.47939e-05	5.6639e-05	5.27434e-05	5.26309e-05
APOO	0.000126275	0.000119039	0.000135142	0.000142642	0.000154756	0.000156128	0.000133062	0.000134078	0.000123584	0.000179739	0.000149027	0.000139443
APOOL	2.86678e-06	2.04144e-06	2.48609e-06	4.48795e-06	3.53195e-06	3.97502e-06	3.27409e-06	3.10656e-06	3.21033e-06	4.69126e-06	3.58616e-06	4.35459e-06
APP	1.7489e-06	0	0	0	2.20286e-06	2.16281e-06	0	0	0	0	0	0
APRT	0.000536319	0.000453537	0.000415638	0.000506146	0.000500104	0.000537253	0.000532292	0.000563986	0.000548047	0.000557406	0.000550097	0.000554813
APTX	0	1.71485e-06	2.05912e-06	0	0	0	0	0	0	0	0	0
AQR	2.49782e-05	2.28521e-05	2.13631e-05	2.45439e-05	2.27023e-05	2.5479e-05	2.5657e-05	2.3293e-05	2.43412e-05	1.97739e-05	2.09836e-05	2.166e-05
ARAF	1.10711e-05	1.74694e-05	1.00513e-05	5.85852e-06	1.08209e-05	1.03996e-05	7.63855e-06	4.27079e-06	7.85879e-06	9.52396e-06	9.15141e-06	1.04671e-05
ARAP1	7.23531e-06	5.87514e-06	7.09757e-06	1.13952e-05	1.1946e-05	6.69692e-06	8.40009e-06	8.64995e-06	9.70339e-06	1.12325e-05	1.14358e-05	1.08914e-05
ARCN1	0.000129349	0.000128348	0.000127503	0.000156456	0.000142933	0.000156189	0.000145603	0.000131112	0.000141812	0.000134004	0.000168629	0.000151375
ARF1	0.00179017	0.0018667	0.00167765	0.00154254	0.00152241	0.00151424	0.00143284	0.00142761	0.00142302	0.00148038	0.00155721	0.00154581
ARF4	0.000487206	0.000491872	0.000462183	0.00129434	0.00129579	0.00131173	0.00116573	0.00122124	0.00119865	0.00132429	0.0014041	0.00126649
ARF5	8.36242e-05	7.70278e-05	8.11576e-05	0.000118253	0.00011438	0.000114386	0.000115242	0.000114872	0.000115522	0.000137715	0.000140379	0.000163034
ARFGAP1	2.03213e-05	2.03094e-05	1.92611e-05	7.65977e-06	7.39346e-06	7.42514e-06	5.34356e-06	7.59824e-06	5.88926e-06	5.69348e-06	9.96124e-06	7.27717e-06
ARFGAP2	4.23549e-05	4.33526e-05	4.30491e-05	1.8158e-05	2.28169e-05	1.92455e-05	3.85785e-05	3.65338e-05	3.44412e-05	3.02445e-05	2.33048e-05	2.75977e-05
ARFGEF1	5.00605e-06	4.95388e-06	4.81595e-06	4.31539e-06	4.68867e-06	4.1707e-06	2.01552e-06	2.59793e-06	2.97627e-06	4.19408e-06	4.56274e-06	4.98989e-06
ARFGEF2	1.25991e-06	2.13336e-06	1.53912e-06	2.89539e-06	4.29716e-06	3.60382e-06	3.29931e-06	4.4366e-06	2.821e-06	3.19657e-06	3.43639e-06	3.38576e-06
ARFIP1	8.55506e-06	6.99308e-06	6.6736e-06	7.94902e-06	8.23873e-06	6.67052e-06	1.01906e-05	6.94042e-06	1.0067e-05	7.7327e-06	8.4123e-06	8.27648e-06
ARFIP2	4.83978e-05	5.14384e-05	3.31095e-05	8.45792e-05	9.03863e-05	7.84106e-05	6.33439e-05	6.727e-05	6.58451e-05	7.46381e-05	8.20532e-05	6.38288e-05
ARFRP1	0	0	0	8.47889e-06	1.00504e-05	0	8.04724e-06	0	0	7.70643e-06	0	7.91627e-06
ARGLU1	0	0	0	0	0	0	2.76842e-05	3.15708e-05	2.68968e-05	2.74424e-05	2.28632e-05	2.33513e-05
ARHGAP1	9.74496e-05	0.000100548	9.4426e-05	0.000111194	0.000114396	0.000103848	9.88391e-05	8.77645e-05	9.10871e-05	7.45689e-05	7.12487e-05	8.23194e-05
ARHGAP17	8.27337e-06	1.00755e-05	9.46374e-06	1.53575e-05	1.39923e-05	1.35082e-05	1.07753e-05	9.91633e-06	1.19501e-05	1.53987e-05	1.32191e-05	1.4654e-05
ARHGAP18	7.73483e-07	7.97321e-07	2.75281e-06	0	0	0	7.10051e-07	1.0959e-06	7.80408e-07	0	0	0
ARHGAP19	0	0	0	5.31677e-06	5.5293e-06	5.61369e-06	0	0	0	0	0	0
ARHGAP23	2.28472e-07	2.17099e-07	2.3216e-07	0	0	1.85434e-07	0	0	0	0	0	0
ARHGDIA	0.000679942	0.000700854	0.000670748	0.000568534	0.000565164	0.000540809	0.000501594	0.000522064	0.000539882	0.000554999	0.000549279	0.00054897
ARHGEF1	2.37684e-05	2.60897e-05	2.5611e-05	4.30476e-05	3.96729e-05	4.48085e-05	4.11763e-05	4.89692e-05	5.21157e-05	3.83142e-05	4.62372e-05	4.86245e-05
ARHGEF10	4.46112e-06	4.90055e-06	4.8766e-06	5.22102e-06	5.8762e-06	6.62015e-06	4.83735e-06	5.20431e-06	2.69063e-06	6.29828e-06	5.60485e-06	4.7658e-06
ARHGEF11	2.24913e-06	2.32049e-06	0.000154911	3.47656e-06	2.61373e-06	3.62259e-06	1.07011e-06	1.25275e-06	8.89955e-07	3.04553e-06	3.16828e-06	3.43329e-06
ARHGEF16	1.61066e-05	2.06209e-05	1.89038e-05	1.44741e-05	1.31879e-05	1.52024e-05	1.53454e-05	1.46996e-05	1.18813e-05	1.97707e-05	1.65691e-05	2.13916e-05
ARHGEF17	5.36934e-07	2.49086e-07	3.01195e-07	3.90255e-07	3.21927e-07	0	2.60023e-07	3.53173e-07	3.71221e-07	0	0	0
ARHGEF18	0	8.1371e-07	9.3715e-07	3.48047e-06	2.75931e-06	3.6522e-06	1.80538e-06	1.44422e-06	1.69015e-06	2.88741e-06	1.55752e-06	3.36886e-06
ARHGEF2	3.14279e-05	3.16706e-05	2.7628e-05	3.79445e-05	3.8962e-05	3.97533e-05	4.06584e-05	4.00423e-05	4.38337e-05	4.74884e-05	3.89954e-05	4.67074e-05
ARHGEF7	7.42913e-06	7.63966e-06	5.73157e-06	1.68861e-06	3.75124e-06	4.51488e-06	5.70032e-06	5.74933e-06	5.50564e-06	5.82501e-06	6.04017e-06	5.98872e-06
ARID1A	1.8551e-06	2.77699e-06	7.39968e-07	2.00681e-06	2.11226e-06	8.48517e-07	1.2694e-06	6.34875e-07	6.02725e-07	6.13748e-07	1.59939e-06	2.03303e-06
ARID2	3.29357e-06	1.30543e-06	2.99909e-06	0	0	0	7.8487e-07	9.0664e-07	7.77224e-07	7.89413e-07	7.32273e-07	6.2995e-07
ARID3C	0	0	0	0	0	0	4.96549e-06	5.3196e-06	4.14522e-06	6.23644e-06	6.8302e-06	3.48951e-06
ARID4B	2.64777e-06	3.1365e-06	3.86152e-06	4.69523e-06	5.00321e-06	5.21226e-06	7.97292e-07	9.11637e-07	1.04644e-06	3.99741e-06	4.56258e-06	4.29316e-06
ARIH1	1.49879e-05	1.42601e-05	1.29697e-05	0	0	0	3.36689e-06	3.84382e-06	4.42814e-06	4.7501e-06	8.63672e-06	9.91882e-06
ARIH2	4.77628e-06	5.28295e-06	3.86048e-06	0	0	0	3.34099e-06	2.95459e-06	4.13923e-06	4.80312e-06	3.396e-06	3.93926e-06
ARL1	0.000389574	0.000160571	0.000345098	0.000161399	8.80168e-05	0.000156968	0.000354776	0.000555225	0.00053452	0.000447807	0.000510619	0.000414203
ARL2	3.89041e-05	4.18978e-05	4.07218e-05	3.43511e-05	3.50934e-05	2.01094e-05	3.40776e-05	4.82205e-05	3.49842e-05	3.41071e-05	3.77664e-05	3.58805e-05
ARL2BP	1.83156e-05	6.99119e-06	8.52699e-06	7.50927e-06	5.60472e-06	0.000100281	4.85691e-06	4.95408e-06	4.09895e-06	1.95017e-05	3.8109e-05	2.20706e-05
ARL3	5.50013e-05	5.66181e-05	2.89352e-05	9.85556e-05	9.90234e-05	9.94007e-05	4.85624e-05	2.55627e-05	5.04664e-05	8.19322e-05	8.51681e-05	9.33437e-05
ARL6IP1	8.89576e-05	0	0	1.22749e-05	0.000329128	0.000334251	0.000197532	5.4151e-06	0.000194054	0.000312058	0	0
ARL6IP4	0	0	0	6.56218e-06	4.80157e-06	5.33742e-06	0	0	0	0	0	0
ARL6IP5	0.000347309	0.000372573	0.000343662	0.000582003	0.000580388	0.000581013	0.0005684	0.000598946	0.000622035	0.000489925	0.00059168	0.000631798
ARL8A	5.11757e-05	4.39862e-05	5.232e-05	9.35354e-05	9.24492e-05	0.000106251	1.59537e-05	1.29152e-05	1.42329e-05	9.81393e-05	0.000103758	0.000101739
ARL8B	0	0	0	2.37022e-05	2.43485e-05	2.74709e-05	4.93541e-05	8.75043e-05	5.80598e-05	2.25729e-05	2.64087e-05	2.56317e-05
ARMC1	2.07742e-05	1.86788e-05	1.804e-05	1.81502e-05	1.78998e-05	1.84014e-05	2.45159e-05	3.8041e-05	2.92129e-05	2.85248e-05	1.98599e-05	3.79571e-05
ARMC10	0	0	0	5.56066e-06	5.56817e-06	5.81471e-06	0	0	0	5.92429e-06	6.08936e-06	3.5462e-06
ARMC2	0	0	0	0	0	0	3.95726e-05	4.21128e-05	3.86952e-05	0	0	0
ARMC4	0	0	0	0	0	0	0	0	0	0	0	0
ARMC5	1.33074e-06	1.25812e-06	1.04965e-06	0	0	0	0	0	0	1.87119e-06	1.69195e-06	1.4717e-06
ARMC6	1.25967e-05	6.59133e-06	1.31409e-05	1.05602e-05	9.72501e-06	9.90313e-06	9.17012e-06	9.99964e-06	8.34774e-06	9.73196e-06	1.01093e-05	1.23005e-05
ARMC8	5.35065e-06	4.27096e-06	5.04075e-07	1.04583e-05	7.88207e-06	9.4576e-06	1.19944e-05	1.28931e-05	1.234e-05	2.34618e-06	1.09733e-05	1.22371e-05
ARMCX3	1.63963e-05	1.74293e-05	1.62917e-05	1.78514e-05	1.86044e-05	1.68003e-05	1.96373e-05	2.11713e-05	2.10126e-05	1.88377e-05	1.74884e-05	1.67709e-05
ARPC1B	4.2511e-05	4.86669e-05	1.46985e-05	6.34536e-05	6.46811e-05	7.8058e-05	4.15081e-05	6.36148e-05	7.18586e-05	4.72634e-05	6.20503e-05	7.17153e-05
ARPC2	0.000204797	0.000214527	0.000200215	0.000254215	0.000247466	0.000264803	0.000192029	0.00020262	0.000190652	0.000196291	0.000267167	0.000239577
ARPC3	0.000141766	0.000133044	0.000131202	0.00016556	0.000191109	0.000161699	0.000143594	0.000154927	0.000152712	0.000149053	0.000145296	0.000139568
ARPC4	0.000221282	0.000224887	0.000224969	0.000305246	0.000299037	0.000323597	0.000220489	0.000235712	0.000232307	0.000268854	0.000269446	0.00027195
ARPC5	0.000104169	0.000108678	7.3844e-05	5.23495e-05	6.00536e-05	5.84569e-05	2.69667e-05	4.93041e-05	4.60831e-05	6.15668e-05	5.56194e-05	6.06531e-05
ARPC5L	2.21637e-05	2.03661e-05	3.13096e-05	3.50222e-05	3.47031e-05	3.25551e-05	2.48477e-05	2.1592e-05	2.16317e-05	3.89404e-05	2.6965e-05	2.88627e-05
ARRB1	2.1861e-06	2.11672e-06	1.83444e-06	2.85221e-06	2.80329e-06	5.10557e-06	0	0	0	2.82165e-06	3.071e-06	2.80083e-06
ASAH1	1.28498e-05	1.26649e-05	1.11338e-05	9.01954e-06	9.4828e-06	8.78937e-06	1.00957e-05	1.18707e-05	1.20716e-05	1.09961e-05	1.11762e-05	9.8247e-06
ASAP1	0	0	0	1.45239e-06	1.44663e-06	1.12458e-06	1.39493e-06	1.72531e-06	0	0	0	0
ASAP2	0	0	0	0	0	0	0	0	0	0	7.75302e-06	5.71868e-06
ASB6	0	0	0	0	0	0	7.71611e-06	5.25884e-06	1.09933e-05	0	0	0
ASCC1	1.32365e-05	1.24632e-05	5.97061e-06	9.45664e-06	1.55659e-05	1.87494e-05	1.20098e-05	7.56184e-06	1.49351e-05	0	7.57654e-06	9.06796e-06
ASCC2	8.8546e-06	1.21092e-05	8.20467e-06	7.51928e-06	8.44688e-06	9.18789e-06	7.2126e-06	8.045e-06	7.58989e-06	4.31711e-06	1.54223e-06	4.77023e-06
ASCC3	3.45428e-06	3.57907e-06	3.10029e-06	2.28574e-06	2.29671e-06	2.32658e-06	2.44727e-06	2.68942e-06	2.38635e-06	2.52916e-06	2.78796e-06	1.12532e-05
ASF1B	1.72016e-05	2.17548e-05	1.48593e-05	1.37708e-05	1.2543e-05	1.1783e-05	1.58188e-05	1.46083e-05	1.45078e-05	1.01306e-05	1.03049e-05	1.20417e-05
ASH2L	1.04319e-05	1.00729e-05	5.54663e-06	6.64557e-06	5.30195e-06	4.90471e-06	7.92922e-06	7.39548e-06	9.35761e-06	6.11168e-06	7.36328e-06	4.41302e-06
ASL	6.45813e-06	5.77591e-06	6.33497e-06	8.78645e-06	9.6338e-06	6.86543e-06	1.05085e-06	2.26106e-06	2.38268e-06	7.79312e-06	5.33658e-06	5.48054e-06
ASMTL	6.82389e-06	5.3049e-06	4.01314e-06	3.50206e-06	2.61141e-06	0	5.8267e-06	4.65527e-06	5.68105e-06	3.98404e-06	3.1675e-06	4.90572e-06
ASNA1	7.17843e-05	6.85763e-05	6.22848e-05	9.41784e-05	8.68925e-05	9.67968e-05	9.42774e-05	5.34313e-05	9.10653e-05	8.33734e-05	9.52073e-05	4.26963e-05
ASNS	6.15054e-05	6.50319e-05	6.21194e-05	5.16033e-05	5.4658e-05	5.24737e-05	7.61131e-05	8.86101e-05	9.16382e-05	7.07661e-05	6.90548e-05	6.13511e-05
ASPH	7.44936e-05	7.80661e-05	6.77307e-05	0.000158927	0.000163728	0.000154297	0.000106728	0.000135581	0.000120819	0.000170866	0.00016162	0.000162719
ASPHD1	0	0	0	0	0	1.54922e-06	0	0	0	0	0	0
ASPM	9.0729e-07	4.50104e-07	5.71353e-07	0	0	0	1.15421e-06	7.62246e-07	1.29673e-06	0	0	0
ASPSCR1	0	0	0	0	0	0	0	4.87367e-07	5.01057e-07	0	0	0
ASS1	0.00539015	0.00591242	0.00533137	0.00267199	0.00270789	0.00280967	0.00383816	0.00398901	0.00414577	0.00276233	0.00274758	0.0028152
ASTE1	0	0	0	0	4.55951e-06	0	4.39063e-06	4.70371e-06	0	0	0	0
ASUN	1.00007e-05	8.70793e-06	7.77093e-06	8.96854e-06	5.3673e-06	9.0925e-06	8.22137e-06	1.33181e-05	5.51422e-06	2.33123e-06	6.98296e-06	7.97801e-06
ATAD1	4.19599e-05	3.77199e-05	3.84854e-05	9.68895e-05	9.92526e-05	0.000102145	5.61157e-05	6.38321e-05	5.76053e-05	0.000107828	9.1753e-05	8.7556e-05
ATAD2	9.685e-06	8.90733e-06	9.48028e-06	5.7997e-06	2.08253e-06	4.1533e-06	6.65959e-06	6.1406e-06	8.71108e-06	2.89166e-06	3.49329e-06	3.51336e-06
ATAD2B	1.66399e-06	2.30255e-06	2.12552e-06	0	0	0	2.64905e-06	1.22282e-06	1.10563e-06	0	0	0
ATAD3A	0.00012132	0.000126803	0.000137508	0.000231547	0.000246567	0.000226797	0.000182385	0.000139481	0.000233886	0.000271072	0.000274946	0.000256948
ATAD3B	1.38219e-05	1.14113e-05	1.20473e-05	1.85194e-05	0	1.81542e-05	1.41948e-05	1.61861e-05	0	2.23258e-05	1.99715e-05	1.78795e-05
ATAD5	0	0	0	0	0	0	0	0	0	0	0	0
ATAT1	0	0	0	0	0	0	0	9.77696e-07	0	0	1.26615e-06	5.57119e-07
ATF6B	4.26422e-06	3.93092e-06	3.43386e-06	0	0	0	2.65647e-06	2.38258e-06	2.3956e-06	3.57135e-06	3.42508e-06	3.73192e-06
ATG16L1	0	4.00348e-06	2.39936e-06	0	0	0	0	0	0	0	0	0
ATG3	0.000144344	0.000147498	0.000137014	0.000156172	0.000162628	0.00015451	0.000149623	0.000150124	0.000148548	0.000143815	0.000152497	0.00015926
ATG4B	7.2294e-06	6.07466e-06	6.69737e-06	1.02188e-05	1.1451e-05	8.4229e-06	5.54831e-06	7.38912e-06	1.3431e-06	8.75223e-06	7.78493e-06	8.83045e-06
ATG4C	0	0	0	0	0	0	2.1856e-06	0	2.03852e-06	0	0	0
ATG5	4.347e-06	4.26978e-06	5.01709e-06	0	0	0	6.25724e-06	3.96257e-06	4.847e-06	0	0	0
ATG7	5.62004e-06	4.28441e-06	4.65858e-06	1.27918e-06	1.26956e-06	1.31324e-06	3.63692e-06	4.36629e-06	1.59516e-06	9.50948e-07	1.13547e-06	1.17687e-06
ATIC	0.000274179	0.000280707	0.000274201	0.000236897	0.000236857	0.000257477	0.000256583	0.000248389	0.000248392	0.000248023	0.000225017	0.000239372
ATL2	2.52833e-05	2.79516e-05	2.22373e-05	5.1112e-05	3.76193e-05	4.39903e-05	3.72405e-05	3.11334e-05	2.53631e-05	4.482e-05	4.08168e-05	3.96642e-05
ATL3	0.000101134	9.11027e-05	9.53427e-05	0.000121482	0.000127801	0.000129904	0.000112873	0.000105091	0.000116083	0.000168773	0.000165549	0.000163666
ATM	5.31174e-07	3.59323e-07	4.41725e-07	0	0	0	0	0	0	0	0	0
ATOX1	0.000154503	0.000126944	0.000145744	5.48212e-05	9.27156e-05	5.14587e-05	0	0	0	0.000164305	0.000160803	0.000161755
ATP10D	4.11108e-06	4.15769e-06	1.21404e-06	0	0	0	0	0	0	0	0	0
ATP11A	0	0	0	7.18544e-07	1.12722e-06	0	0	0	0	0	0	0
ATP13A1	5.54033e-06	5.34891e-06	6.01437e-06	0	0	0	1.83977e-06	1.71203e-06	3.03792e-06	0	0	0
ATP1A1	9.75938e-05	8.73613e-05	8.91593e-05	0.000162353	0.000169164	0.000183144	9.30689e-05	9.05284e-05	9.05945e-05	0.000164037	0.000158304	0.000158597
ATP1B1	1.06721e-05	1.35734e-05	9.46156e-06	4.55522e-05	4.63802e-05	4.68018e-05	2.34692e-05	2.21359e-05	2.26279e-05	1.96024e-05	2.14142e-05	1.03152e-05
ATP1B3	0.000176735	0.00016758	0.000195655	0.000198397	0.000193246	0.000203612	0.000181563	0.000204184	0.000176649	0.000161048	0.000174633	0.000166414
ATP2A2	0.000166104	0.00017578	0.000141552	0.000244719	0.000266158	0.000242778	0.000246386	0.000255309	0.000243629	0.000291982	0.000294418	0.000307403
ATP2B1	1.87721e-05	1.99142e-05	1.84352e-05	4.45275e-05	4.53302e-05	4.36912e-05	3.36851e-05	3.6848e-05	3.70676e-05	2.15407e-05	2.07903e-05	2.1022e-05
ATP2B4	0	0	0	0	0	0	0	0	0	1.4545e-06	1.35977e-06	7.79499e-07
ATP2C1	3.07527e-06	4.25963e-06	2.61761e-06	4.05336e-06	4.44877e-06	2.03567e-06	1.88361e-06	1.2419e-06	2.07758e-06	7.17542e-06	7.09485e-06	9.60267e-06
ATP5A1	0.00115492	0.00122673	0.00110451	0.00152956	0.00140155	0.00153198	0.00160858	0.0016568	0.00162401	0.00157949	0.00154253	0.00150243
ATP5B	0.00153698	0.0015053	0.00178872	0.00233142	0.00226899	0.0023881	0.00191004	0.00222633	0.00231069	0.00198541	0.00189013	0.00212779
ATP5C1	0.000334608	0.000319065	0.000298117	0.000336549	0.000329933	0.000369509	0.000354911	0.000370085	0.0003682	0.000417866	0.000382473	0.000371265
ATP5D	0.000970546	0.000909482	0.000906561	0.00106856	0.00111332	0.00101217	0.00112515	0.00098874	0.00129769	0.000569222	0.000593833	0.000582559
ATP5E	0	0	0	0	0	0	0.000188023	0.000203395	0.000194735	0.000177694	0.000187991	0.000189438
ATP5F1	0.000283462	0.000251788	0.000272157	0.000327069	0.00034477	0.000338769	0.000318655	0.000336717	0.000328899	0.000391292	0.000392641	0.000399611
ATP5H	0.000543509	0.000511305	0.000495816	0.000775598	0.000767098	0.000726365	0.000876561	0.000899789	0.000859758	0.000764742	0.000867884	0.000946765
ATP5I	0	0	0	2.49099e-05	2.65229e-05	2.91498e-05	0	0	0	0	0	0
ATP5J	0.000169119	0.000171308	0.000170234	0.000215183	0.000233496	0.000197904	0.000253198	0.000255807	0.000273772	0.000186001	0.000183292	0.000207615
ATP5J2-PTCD1	0.00010698	0.000113138	0.000107853	0.000119495	0.000121668	0.000119557	0.000135825	0.000141585	0.000138682	0.000132666	0.000127094	0.000133698
ATP5L	0.000159552	0.000185738	0.000128388	0.000219845	0.000176272	0.000211519	0.00017985	0.000219103	0.000162211	0.00041752	0.000420379	0.000432269
ATP5O	0.000280943	0.00027915	0.000301712	0.000349143	0.00033698	0.000402112	0.000386433	0.000380369	0.000364757	0.000353516	0.00026011	0.000355173
ATP5S	2.18326e-06	1.56135e-06	1.66019e-06	1.78514e-06	1.62768e-06	1.99094e-06	1.81684e-06	1.55923e-06	2.25966e-06	1.72691e-06	2.48214e-06	0
ATP6	0.000292993	0.000291326	0.000296405	0.000358138	0.00037627	0.000345744	0.000317724	0.000336634	0.000334016	0.000369564	0.000392185	0.000358426
ATP6AP1	1.38905e-05	1.37669e-05	1.65398e-05	1.53874e-05	1.78874e-05	2.57904e-05	1.89561e-05	7.75906e-06	1.36038e-05	2.20489e-05	2.1202e-05	1.8917e-05
ATP6AP2	0	0	0	1.32501e-05	1.36743e-05	1.35379e-05	1.77732e-05	1.34139e-05	1.27217e-05	1.69009e-05	1.6973e-05	1.75589e-05
ATP6V0A1	1.15457e-05	1.5984e-05	1.73129e-05	2.2956e-05	2.84077e-05	3.05678e-05	2.42299e-05	2.0345e-05	1.98844e-05	3.47522e-05	3.58601e-05	3.1691e-05
ATP6V0D1	3.62386e-05	3.80172e-05	3.31785e-05	5.87401e-05	6.09875e-05	6.34541e-05	5.01014e-05	5.40167e-05	5.52633e-05	6.24352e-05	6.07396e-05	6.53259e-05
ATP6V0D2	3.07444e-06	2.74914e-06	2.88675e-06	4.46683e-06	3.76627e-06	5.04482e-06	3.58809e-06	4.28795e-06	3.89537e-06	4.90791e-06	4.55189e-06	4.95657e-06
ATP6V1A	0.000166009	0.000151309	0.000140242	0.000166483	0.00017621	0.000189356	0.000171811	0.000182482	0.00019796	0.000163864	0.000168221	0.000188017
ATP6V1B2	3.33283e-05	3.66072e-05	3.86014e-05	3.93478e-05	4.08034e-05	3.85627e-05	4.46374e-05	2.39476e-05	4.66819e-05	4.11368e-05	4.77569e-05	4.11676e-05
ATP6V1C1	2.16375e-05	2.22232e-05	2.21764e-05	2.97298e-05	3.1361e-05	2.88308e-05	3.58256e-05	3.57532e-05	3.19795e-05	2.74203e-05	3.20726e-05	3.29938e-05
ATP6V1D	0	2.91373e-06	2.23326e-06	0	0	0	1.41031e-05	1.47453e-05	1.54617e-05	0	0	0
ATP6V1E1	2.95536e-05	3.99074e-05	2.96256e-05	2.14463e-05	3.85454e-05	4.14444e-05	1.41395e-05	1.84586e-05	1.60877e-05	1.74233e-05	2.0982e-05	2.11057e-05
ATP6V1F	6.40054e-05	9.55155e-05	8.74455e-05	0.000118431	0.000115097	0.00010474	9.84466e-05	0.000103855	6.24838e-05	7.18816e-05	0.000105311	8.42145e-05
ATP6V1G1	5.68591e-05	6.15324e-05	6.94377e-05	7.88629e-05	7.9276e-05	7.74719e-05	8.57557e-05	8.54435e-05	8.18757e-05	9.93382e-05	7.89117e-05	7.61938e-05
ATP6V1H	2.26166e-05	2.295e-05	1.95528e-05	2.40448e-05	3.52358e-05	2.43068e-05	2.91814e-05	2.85384e-05	2.18658e-05	3.33802e-05	1.96541e-05	2.40272e-05
ATPAF1	0.000575875	0.000545451	0.000529197	3.09422e-05	2.83968e-05	0.000784747	0.000439238	0.000447604	3.71357e-05	0.000940045	3.17614e-05	3.07687e-05
ATPAF2	1.33157e-05	1.07677e-05	7.51902e-06	7.46828e-06	4.67875e-06	1.29996e-05	3.0626e-06	9.31719e-06	8.96405e-06	1.82493e-05	1.4184e-05	1.33041e-05
ATPBD4	0	0	0	0	0	0	4.51931e-06	1.83188e-06	4.6916e-06	0	0	0
ATPIF1	1.28947e-06	1.79555e-06	1.35349e-06	0	0	0	0	0	0	0	0	0
ATR	1.44226e-06	1.38908e-06	1.35326e-06	1.5067e-06	1.46782e-06	1.11709e-06	1.59105e-07	4.49044e-07	5.8698e-07	2.13488e-06	1.84644e-06	2.49447e-06
ATRX	3.39267e-06	3.81753e-06	3.50818e-06	1.40386e-06	1.43107e-06	1.53747e-06	1.49933e-06	1.34281e-06	1.13927e-06	1.36321e-06	1.43022e-06	1.60729e-06
ATXN10	5.4028e-05	8.63643e-05	7.9677e-05	7.42276e-05	7.18469e-05	6.29123e-05	0.000106088	8.31239e-05	8.37631e-05	4.57105e-05	3.93128e-05	4.1474e-05
ATXN2	8.59775e-06	9.27746e-06	1.11065e-05	9.13609e-06	2.79462e-06	1.07773e-05	1.0115e-05	1.1337e-05	9.5307e-06	6.52043e-06	7.92574e-06	8.9061e-06
ATXN2L	5.20673e-05	4.78044e-05	3.85968e-05	5.21805e-05	5.41376e-05	4.24136e-05	5.42961e-05	5.67584e-05	5.30274e-05	4.00811e-05	4.6641e-05	4.91567e-05
ATXN3	0	0	0	2.35035e-05	2.05295e-05	1.93203e-05	2.00432e-05	2.53676e-05	2.29055e-05	0	0	0
ATXN7L3B	1.83842e-05	2.26421e-05	1.93036e-05	1.11568e-05	1.46025e-05	1.80061e-05	9.67619e-06	1.69085e-05	1.26817e-05	1.81439e-05	1.71867e-05	2.03983e-05
AUP1	6.3239e-06	2.76353e-06	1.66386e-06	6.35005e-06	5.26819e-06	5.26065e-06	1.79175e-06	1.56753e-06	0	2.35326e-06	1.06174e-05	1.12986e-05
AURKA	2.35036e-05	1.90068e-05	2.38833e-05	2.70062e-05	2.93121e-05	1.6988e-05	3.19073e-05	1.58954e-05	2.76384e-05	4.71596e-05	2.99966e-05	4.33469e-05
AURKB	3.82868e-05	3.54415e-05	3.89241e-05	3.86657e-05	3.73343e-05	4.05149e-05	3.70692e-05	4.09917e-05	3.74174e-05	1.40565e-05	1.71443e-05	1.26603e-05
AVL9	4.87372e-06	1.99838e-06	1.76024e-06	1.17993e-06	1.3049e-06	1.1904e-06	4.46765e-06	1.98052e-06	1.69328e-06	9.61128e-07	1.03194e-06	9.72901e-07
AZI1	2.26036e-06	1.88995e-06	1.85845e-06	1.16082e-06	1.20129e-06	1.27061e-06	2.35731e-06	2.06274e-06	2.95327e-06	0	0	0
B2M	3.12707e-05	2.3514e-05	2.762e-05	1.5331e-05	2.38282e-05	1.8667e-05	1.72134e-05	1.80503e-05	2.23816e-05	2.08831e-05	1.89657e-05	1.48718e-05
B3GALNT2	0	0	0	2.01854e-06	2.81955e-06	2.11473e-06	0	0	0	0	0	0
B3GAT3	6.15823e-06	7.35177e-06	7.91968e-06	0	0	0	5.08081e-06	5.62699e-06	5.7706e-06	1.51835e-05	1.54294e-05	7.25191e-06
B4GALT1	0	0	0	7.62989e-06	7.06544e-06	3.48354e-06	3.21177e-06	3.39789e-06	3.18625e-06	8.42812e-06	8.8855e-06	7.20421e-06
B4GALT5	0	0	0	3.76566e-06	3.91959e-06	4.73193e-06	3.59038e-06	3.58114e-06	3.41527e-06	5.24177e-06	5.42207e-06	5.23071e-06
BABAM1	7.86728e-06	8.0964e-06	8.59338e-06	1.28963e-05	1.27812e-05	1.44925e-05	1.43149e-05	1.33415e-05	1.32705e-05	5.01521e-06	4.71157e-06	2.96759e-06
BACE2	1.68894e-06	1.11046e-06	2.09508e-06	1.87603e-06	3.08918e-06	3.58428e-06	1.58997e-06	1.58456e-06	1.11025e-06	3.62468e-06	3.91007e-06	4.5981e-06
BAD	2.18515e-05	2.72424e-05	1.98044e-05	2.03528e-05	2.17653e-05	2.15655e-05	1.86054e-05	2.53178e-05	2.31504e-05	0	0	0
BAG1	3.29452e-05	3.13473e-05	3.32026e-05	8.19479e-06	6.09906e-06	1.0352e-05	3.42367e-05	3.24745e-05	3.01029e-05	2.88537e-05	2.4078e-05	3.57273e-05
BAG2	0.00016284	0.000167851	0.000200238	0.000249224	0.000207587	0.000193554	0.000259416	0.000266174	0.000249739	0.000170189	0.000226306	0.000201314
BAG3	4.39916e-05	5.1206e-05	4.85076e-05	4.49561e-05	3.44243e-05	4.58311e-05	0.000104899	2.23103e-05	1.7024e-05	3.76141e-05	3.12334e-05	3.94037e-05
BAG4	2.9634e-06	2.39612e-06	2.76613e-06	2.60691e-06	2.33249e-06	2.19273e-06	0	0	0	0	0	0
BAG5	1.70006e-05	1.32501e-05	1.98641e-05	8.60341e-06	1.68529e-05	1.3224e-05	1.51565e-05	1.08208e-05	1.11976e-05	1.44234e-05	8.94113e-06	1.51584e-05
BAG6	7.43729e-05	5.08957e-05	4.5567e-05	5.68221e-05	5.17046e-05	5.07276e-05	3.8677e-05	4.58815e-05	4.21667e-05	4.38996e-05	3.86386e-05	4.74922e-05
BAIAP2	1.4425e-05	1.45634e-05	1.11161e-05	1.32212e-05	1.70139e-05	1.43817e-05	4.44013e-06	4.62981e-06	4.48461e-06	7.35163e-06	9.3521e-06	1.07185e-05
BAIAP2L1	1.76215e-05	1.50259e-05	1.65789e-05	2.64947e-06	4.29592e-06	5.78983e-06	8.10767e-06	1.17459e-05	1.37906e-05	2.69924e-06	1.36595e-05	1.66398e-05
BAK1	6.70315e-06	1.29328e-05	0	2.63273e-05	2.0164e-05	2.2289e-05	1.86337e-05	2.05582e-05	3.24925e-05	3.46971e-05	2.22503e-05	3.96927e-05
BANF1	0.000548345	0.000530266	0.000494357	0.000729307	0.000672969	0.000598138	0.000562303	0.000564014	0.000535486	0.00057078	0.000615631	0.000605805
BASP1	0.00195632	0.00203106	0.0019724	0.00161931	0.0015241	0.00162173	0.00145698	0.00135577	0.00157434	0.000928214	0.00174319	0.00184401
BAX	7.3512e-05	7.15154e-05	6.19644e-05	4.55616e-05	7.45587e-05	7.24137e-05	6.37162e-05	7.76446e-05	7.92356e-05	8.52158e-05	8.54761e-05	8.6528e-05
BAZ1A	1.36811e-06	1.33091e-06	2.00835e-06	7.97343e-07	2.92625e-06	1.36352e-06	9.4245e-06	1.70289e-06	3.13113e-06	1.01176e-05	1.048e-05	2.14626e-06
BAZ1B	1.69533e-05	2.3586e-05	2.11162e-05	1.19337e-05	8.95996e-06	1.09754e-05	1.54141e-05	1.63521e-05	1.99906e-05	1.18078e-05	1.03224e-05	1.19568e-05
BAZ2A	3.33898e-06	3.30251e-06	3.42915e-06	1.52732e-06	2.4587e-06	1.33374e-06	3.23983e-06	3.59844e-06	3.34192e-06	2.44278e-06	2.15211e-06	2.15163e-06
BBX	2.40842e-06	4.06094e-06	2.38477e-06	0	0	0	1.47047e-06	2.30328e-06	2.72533e-06	2.72441e-06	2.94355e-06	2.10931e-06
BCAP31	0.00027613	0.000207601	0.000151132	0.000335094	0.000341332	0.000312363	0.000482009	0.000482772	0.000463117	0.000413555	0.00040842	0.00040059
BCAR1	4.17908e-06	4.80285e-06	5.03122e-06	4.52972e-06	4.55099e-06	4.13116e-06	1.55585e-06	1.91852e-06	2.73622e-06	5.61796e-06	3.39003e-06	4.64658e-06
BCAR3	6.55096e-07	0	7.38727e-07	3.18778e-06	4.55114e-06	3.65892e-06	4.04304e-06	3.30669e-06	2.94565e-06	3.8042e-06	3.25896e-06	3.59895e-06
BCAS2	0.000102451	0.000117782	8.77614e-05	9.35902e-05	6.98646e-05	7.55701e-05	6.0011e-05	6.06323e-05	3.6326e-05	8.12525e-05	8.51586e-05	7.39466e-05
BCAT2	3.72793e-05	4.48358e-05	3.61122e-05	9.12013e-06	1.1616e-05	1.16946e-05	3.21906e-05	2.67516e-05	2.8474e-05	1.04227e-05	9.46415e-06	9.7658e-06
BCCIP	4.83966e-05	5.08839e-05	5.07142e-05	5.63058e-05	5.87156e-05	5.34826e-05	5.35462e-05	5.13497e-05	5.27389e-05	5.39958e-05	5.65498e-05	6.49785e-05
BCKDHA	3.86085e-06	7.83824e-06	4.88843e-06	7.51975e-06	7.52974e-06	3.63236e-06	8.86462e-06	5.63418e-06	9.23336e-06	4.60693e-06	4.77789e-06	5.24887e-06
BCKDK	0	0	0	0	0	0	0	0	0	2.93178e-05	0	0
BCL2L1	1.4192e-05	1.57338e-05	1.15982e-05	3.49174e-05	2.95568e-05	4.97782e-05	4.34099e-05	4.03772e-05	3.79699e-05	4.62644e-05	4.43811e-05	4.07807e-05
BCL2L13	4.15708e-06	2.94618e-06	1.3613e-06	4.77611e-06	4.0537e-06	4.69117e-06	4.44688e-06	4.81236e-06	2.37397e-06	0	4.56792e-06	4.47034e-06
BCL7B	1.9089e-05	1.63509e-05	0	0	0	0	0	0	0	0	0	0
BCL9L	8.47133e-07	1.08985e-06	0	0	0	0	0	6.51068e-07	8.39849e-07	7.00078e-07	8.78665e-07	7.4523e-07
BCLAF1	1.51452e-05	2.6472e-05	2.56316e-05	1.61039e-05	1.55024e-05	1.77619e-05	2.10737e-05	2.06301e-05	2.06996e-05	1.79e-05	1.85524e-05	1.7562e-05
BCOR	5.75178e-07	3.16682e-07	7.86512e-07	0	0	0	4.64083e-07	6.14143e-07	0	6.3642e-07	5.70433e-07	8.43661e-07
BCR	3.91146e-07	1.12611e-06	9.1536e-07	1.29839e-06	9.2666e-07	1.16604e-06	1.48679e-06	1.01812e-06	1.34919e-06	1.97345e-06	1.66068e-06	2.00382e-06
BCS1L	1.70952e-05	1.90764e-05	1.82399e-05	2.6806e-05	2.74475e-05	2.67611e-05	2.35663e-05	2.15325e-05	2.13528e-05	2.2941e-05	2.84297e-05	2.86795e-05
BDH1	0	0	0	0	0	0	4.11615e-06	4.68821e-06	4.47726e-06	0	0	0
BDH2	2.99131e-06	2.61463e-06	2.51274e-06	0	0	0	0	0	0	0	5.81214e-06	2.7124e-06
BECN1	8.39435e-06	7.60308e-06	6.08674e-06	8.97621e-06	6.16209e-06	9.09937e-06	1.46143e-05	1.6986e-05	1.6892e-05	6.01382e-06	6.89322e-06	7.30212e-06
BET1	5.80038e-05	7.71293e-05	6.98075e-05	9.28831e-05	9.94648e-05	0.000106414	7.41506e-05	9.91494e-05	6.28826e-05	0.000100619	6.60106e-05	9.87966e-05
BET1L	5.41238e-06	0	0	0	0	0	0	0	0	0	0	0
BICC1	2.12886e-06	2.24769e-06	2.03649e-06	1.31696e-06	2.33171e-06	1.00942e-06	1.01587e-06	1.08169e-06	1.564e-06	1.91429e-06	1.71097e-06	1.88033e-06
BICD2	2.09374e-06	1.79945e-06	6.49693e-07	1.11249e-06	0	1.25377e-06	3.37458e-05	6.53947e-06	2.37465e-06	3.92803e-06	2.70404e-06	3.18094e-06
BID	0.000246116	0.000256921	0.000283023	0.000122624	0.00012123	0.000149084	0.000187983	0.000281273	0.000270778	0.00029601	0.000288383	0.00029
BIN1	3.49958e-05	4.77572e-05	4.1975e-05	5.41188e-05	5.86165e-05	1.92043e-05	3.41989e-05	3.6693e-05	4.85993e-05	4.23326e-05	4.7463e-05	4.06354e-05
BIRC6	1.8778e-06	2.11283e-06	1.6858e-06	5.30488e-07	5.18162e-07	6.83475e-07	1.50203e-06	1.3258e-06	1.13588e-06	8.11172e-07	7.50755e-07	7.45594e-07
BLM	5.26007e-07	0	4.74037e-07	1.08327e-06	4.83657e-07	9.69174e-07	3.72e-06	4.02804e-06	3.41963e-06	1.24743e-06	1.33637e-06	1.17183e-06
BLMH	4.59109e-05	4.23037e-05	4.43471e-05	2.71548e-05	4.38187e-05	4.51671e-05	4.51e-05	5.42963e-05	4.55442e-05	4.58207e-05	4.27498e-05	4.17014e-05
BLOC1S1	5.79719e-06	6.73244e-06	6.12671e-06	0	0	0	0	0	0	0	0	0
BLOC1S2	5.37111e-05	5.17145e-05	4.13479e-05	4.79316e-05	2.3362e-05	4.61226e-05	4.90021e-05	4.76987e-05	4.81693e-05	4.46407e-05	3.32921e-05	4.37954e-05
BLOC1S4	7.24702e-06	7.56639e-06	6.27317e-06	6.49163e-06	0	7.02478e-06	0	0	0	0	0	8.80471e-06
BLVRA	6.34082e-05	4.33031e-05	6.07709e-05	3.70074e-05	3.89403e-05	5.48548e-05	9.98534e-05	0.000103005	9.17907e-05	9.67626e-05	0.000101982	9.04617e-05
BLVRB	0.000409819	0.000365718	0.000370127	0.000460371	0.000462006	0.000401669	0.000505613	0.000411135	0.000393838	0.000395886	0.000403768	0.00036378
BMS1	3.02229e-05	3.27584e-05	2.7226e-05	2.8957e-05	3.36221e-05	3.3999e-05	3.88105e-05	3.56079e-05	3.31974e-05	3.2669e-05	3.42319e-05	2.93427e-05
BNIP1	0	0	0	3.16431e-06	2.85006e-06	0	0	0	0	0	0	0
BNIP2	6.85949e-06	6.35972e-06	5.96325e-06	0	0	0	0	0	0	0	0	0
BOD1L1	0	0	0	0	0	0	1.0986e-06	0	1.02696e-06	0	4.58223e-07	5.18744e-07
BOLA1	2.33522e-05	2.17855e-05	1.79619e-05	0	0	0	2.43985e-05	2.07104e-05	2.02655e-05	1.70394e-05	1.70185e-05	1.93544e-05
BOLA2B	0.000148046	0.000139923	0.000153268	0.000190904	0.000206781	0.00018635	0.000170705	0.000178579	0.000180759	0.000191319	3.9503e-05	0.000183106
BOP1	3.15391e-05	3.99817e-05	3.56814e-05	4.09544e-05	4.68805e-05	4.28548e-05	5.86231e-05	6.06683e-05	6.29615e-05	4.4337e-05	3.89859e-05	4.38806e-05
BPGM	0	0	0	8.23468e-06	0	7.99095e-06	0	0	0	2.38567e-05	2.0179e-05	2.17342e-05
BPNT1	3.87835e-05	3.32375e-05	3.72517e-05	5.53156e-05	5.74689e-05	5.73473e-05	4.81159e-05	5.0385e-05	4.60396e-05	4.65885e-05	4.84436e-05	4.18214e-05
BPTF	6.2429e-07	6.34343e-07	6.21504e-07	7.78914e-07	1.09681e-06	9.79736e-07	6.77707e-07	8.32429e-07	7.9384e-07	0	0	0
BRAF	1.04015e-06	6.74059e-07	7.38233e-07	2.08237e-06	2.31886e-06	1.97995e-06	0	0	0	0	0	0
BRAT1	3.82999e-06	5.61792e-06	5.56351e-06	4.15129e-06	4.52404e-06	4.19924e-06	3.99273e-06	3.72341e-06	4.93192e-06	0	0	0
BRCC3	1.11227e-05	1.16239e-05	1.41483e-05	0	0	0	7.40831e-06	7.14567e-06	8.8556e-06	1.21126e-05	1.19589e-05	1.30922e-05
BRD2	3.76033e-06	3.59158e-06	0	7.99924e-06	8.00984e-06	8.31346e-06	8.57031e-06	5.08791e-06	6.04616e-06	6.31511e-06	8.07661e-06	7.69534e-06
BRD3	8.20088e-06	1.10301e-05	1.11269e-05	0	1.26494e-06	0	1.23006e-05	9.97944e-06	1.16111e-05	2.68807e-06	2.74883e-06	3.03992e-06
BRD4	1.49181e-05	1.29823e-05	1.22828e-05	1.3263e-05	1.38095e-05	1.56785e-05	1.78056e-05	1.62469e-05	1.64238e-05	1.87669e-05	2.05247e-05	2.03619e-05
BRD8	4.98323e-06	5.08308e-06	5.84046e-06	0	0	0	1.39898e-06	1.43066e-06	1.75792e-06	0	0	0
BRE	6.26288e-06	5.72057e-06	5.9574e-06	5.62918e-06	5.2417e-06	5.4693e-06	6.35139e-06	7.39424e-06	6.90376e-06	6.80678e-06	5.03405e-06	8.04781e-06
BRI3BP	3.00112e-05	4.37349e-05	3.13291e-05	5.68534e-05	5.10821e-05	5.05185e-05	4.39751e-05	3.76231e-05	4.02329e-05	6.30221e-05	5.88003e-05	6.3562e-05
BRIX1	0.000352926	0.000368609	0.000356332	0.000228606	0.00027909	0.000230079	0.000113247	0.000108219	0.000121981	0.000198903	0.000186592	0.000161534
BRK1	2.29288e-05	2.20462e-05	2.18846e-05	0	0	0	0	0	0	0	0	0
BRMS1	0	2.21076e-06	1.76805e-06	1.92108e-06	2.01191e-06	1.98423e-06	2.73794e-06	2.3048e-06	2.55972e-06	1.85466e-06	2.37857e-06	2.19048e-06
BROX	7.93066e-06	8.84869e-06	9.63294e-06	8.16601e-06	8.8641e-06	1.69621e-05	6.72649e-06	7.76404e-06	6.22021e-06	3.03169e-05	2.34745e-05	7.2459e-06
BRP44	5.82238e-05	6.15607e-05	6.17518e-05	6.25541e-05	4.90037e-05	3.66762e-05	3.77139e-05	3.01258e-05	4.23055e-05	7.82128e-05	8.65605e-05	7.76119e-05
BRP44L	0	0	0	1.96442e-05	1.8273e-05	1.71422e-05	0	2.31546e-05	2.34661e-05	0	0	0
BSDC1	5.1236e-06	8.11162e-06	8.1284e-06	5.10244e-06	2.09275e-06	3.73554e-06	4.88996e-06	4.13834e-06	3.95743e-06	4.90366e-06	8.07818e-06	7.2876e-06
BSG	0.000490813	0.000487294	0.000506097	0.000537778	0.000558489	0.000552058	0.000573512	0.000577549	0.000571657	0.000581133	0.000589889	0.000558113
BST2	6.40018e-05	5.67987e-05	5.27944e-05	0.000157394	0.00013989	0.000130147	0.000157446	0.000159231	0.000134262	8.1627e-05	9.59443e-05	7.83999e-05
BTAF1	2.5942e-06	4.02436e-06	3.71357e-06	5.81659e-06	4.94188e-06	5.07947e-06	6.10267e-06	6.07444e-06	5.05385e-06	5.24429e-06	6.73999e-06	6.79094e-06
BTBD1	5.07665e-06	6.07359e-06	4.18188e-06	0	0	0	0	0	0	0	0	5.04358e-06
BTBD9	0	0	0	0	0	0	3.4261e-06	2.11879e-06	2.52488e-06	0	0	0
BTF3	0.000717323	0.000778903	0.000641813	0.000145718	0.000423707	0.000221638	0.000542476	0.000338558	0.000461144	0.000492191	0.000524951	0.000428463
BTF3L4	0.000515884	0.000469584	0.000423093	0.000332059	0.000375728	0.000252928	0.000427773	0.000400119	0.000374242	0.000402463	0.000387565	0.000332717
BUB1	7.99712e-07	0	6.6095e-07	1.04973e-06	1.94887e-06	2.24157e-06	2.02779e-06	2.17304e-06	5.69262e-07	2.17626e-06	4.04051e-06	4.19714e-06
BUB1B	2.85354e-05	2.90843e-05	2.6886e-05	0.000189965	0.000192642	0.000179741	0.0001575	0.000155176	0.000149324	0.000161976	0.00017127	0.000170583
BUB3	0.000228366	0.000223152	0.000190118	0.00020273	0.000205821	0.000205642	0.000178029	0.000201	0.000209228	0.000163046	0.000205671	0.000200287
BUD13	1.29278e-05	1.92275e-05	1.31822e-05	1.19481e-05	2.19264e-05	1.36101e-05	4.43541e-06	8.54241e-06	4.74127e-06	4.01409e-06	3.80446e-06	1.17003e-05
BUD31	6.50555e-05	5.726e-05	6.85095e-05	4.36733e-05	5.02256e-05	4.97935e-05	5.16687e-05	3.94458e-05	5.0514e-05	4.63792e-05	4.79423e-05	3.17178e-05
BYSL	7.43008e-05	6.52962e-05	6.98523e-05	4.67787e-05	4.57112e-05	5.15335e-05	5.1407e-05	5.30119e-05	4.7923e-05	4.15364e-05	5.2976e-05	5.64035e-05
BZW1	0.00029012	0.000300742	0.000293304	0.000303994	0.000296931	0.000335426	0.000363705	0.000385323	0.000413842	0.000408033	0.00041414	0.000428589
BZW2	0.000207139	0.000220155	0.000206452	0.000199555	0.000235432	0.000234505	0.00018654	0.000138734	0.000155665	0.000168506	0.000159294	0.000164866
C10orf2	2.03201e-06	1.93313e-06	1.48065e-06	0	0	0	0	0	0	0	0	0
C10orf47	1.11195e-05	6.1438e-06	6.1436e-06	1.52707e-05	1.42283e-05	1.15732e-05	8.82294e-06	6.7706e-06	9.09878e-06	0	0	0
C10orf76	0	0	0	0	0	0	0	0	0	2.64936e-06	1.91527e-06	1.39306e-06
C11orf10	0.000315202	0.000306677	0.000416523	0.0005331	0.000525998	0.000555187	0.000541923	0.000550824	0.000530383	0.000719871	0.000735793	0.000754295
C11orf31	0	0	0	0	0	0	0	0	0	8.38076e-06	1.02935e-05	0
C11orf54	1.46461e-05	1.72582e-05	1.77655e-05	0	0	0	0	0	0	0	0	0
C11orf57	2.68136e-06	2.03271e-06	2.46587e-06	0	0	0	0	0	0	0	0	0
C11orf58	5.5835e-05	6.02545e-05	5.41246e-05	4.43742e-05	3.63881e-05	4.69804e-05	5.29352e-05	6.59109e-05	5.95771e-05	3.03515e-05	3.70168e-05	3.5691e-05
C11orf68	1.1768e-05	9.44819e-06	1.13977e-05	1.47338e-05	1.38701e-05	5.51463e-06	1.17992e-05	1.11236e-05	9.07564e-06	1.06635e-05	1.38771e-05	9.04838e-06
C11orf71	0.000213229	0.000215778	0.000180733	0	0	0	0	0	0	0	0.00030622	0
C11orf73	0.000154112	0.000167226	0.000135636	0.000176996	0.000194593	0.000174643	0.000190114	0.000198938	0.000185658	0.000181502	0.000183732	0.000161455
C11orf83	1.83937e-05	1.88747e-05	2.17468e-05	0	0	0	0	0	0	0	0	0
C12orf10	6.05582e-05	6.58177e-05	6.23986e-05	6.49836e-05	7.86705e-05	7.88181e-05	7.68414e-05	7.50523e-05	7.47558e-05	9.22046e-05	9.08257e-05	9.33137e-05
C12orf23	0.000107648	0.000115309	0.00010504	9.31177e-05	0.000118642	0.000112573	0.000115553	0.00010713	0.000117152	0.000133195	0.000111471	0.000126489
C12orf29	1.82068e-05	1.8726e-05	1.96148e-05	2.75131e-05	2.58012e-05	1.92745e-05	4.08013e-05	3.11071e-05	2.87312e-05	2.0098e-05	2.43625e-05	1.64235e-05
C12orf43	0	0	0	5.76121e-06	4.36561e-06	4.10461e-06	0	0	0	3.99175e-06	5.12049e-06	5.13265e-06
C12orf44	3.60092e-06	0	2.79416e-06	0	0	0	0	0	0	0	0	0
C12orf5	3.81674e-05	3.87086e-05	3.70219e-05	1.91404e-05	0	1.60967e-05	2.04088e-05	1.73998e-05	0	2.85343e-05	2.30109e-05	2.59917e-05
C12orf57	5.04697e-06	5.60872e-06	5.38386e-06	0	0	0	0	0	0	0	0	0
C12orf75	0	0	0	3.56198e-05	4.21244e-05	3.9071e-05	0	0	0	8.82854e-05	8.20312e-05	7.31365e-05
C12orf80	0	0	4.54716e-05	5.12575e-05	5.12942e-05	4.74979e-05	0	0	0	0	0	0
C14orf1	0	4.3696e-06	2.41567e-06	0	0	4.8957e-06	0	0	0	3.70256e-06	0	5.10438e-06
C14orf133	4.04001e-06	4.4975e-06	5.74282e-06	1.07856e-05	1.14467e-05	8.54653e-06	1.219e-05	9.40078e-06	1.02992e-05	5.17648e-06	4.21385e-06	3.74044e-06
C14orf142	1.28616e-05	1.01031e-05	1.31145e-05	8.2095e-06	8.54878e-06	5.5244e-06	3.4613e-05	3.1961e-05	4.31791e-05	3.61446e-05	4.53005e-05	8.5481e-06
C14orf166	0.000288736	0.000292494	0.000280507	0.000230592	0.000210405	0.000210359	0.000298288	0.000312746	0.000296062	0.00022609	0.000258146	0.000247363
C14orf169	0	3.53967e-06	2.85975e-06	5.32803e-06	4.07523e-06	4.48573e-06	0	0	0	7.2308e-06	7.06861e-06	4.68084e-06
C14orf80	6.44878e-07	2.09737e-06	7.27596e-07	0	0	0	0	0	0	0	0	0
C15orf23	5.58101e-06	6.64619e-06	5.89755e-06	2.45704e-05	2.10483e-05	2.33315e-05	2.17792e-05	2.32141e-05	2.16916e-05	1.82115e-05	1.63082e-05	1.67804e-05
C15orf38	3.53304e-06	4.04088e-06	4.78551e-06	0	0	0	0	0	0	0	0	0
C15orf44	0	0	0	5.1475e-06	4.51289e-06	4.19649e-06	3.99799e-06	4.36269e-06	4.15747e-06	5.05659e-06	5.78008e-06	4.79154e-06
C15orf63	6.22303e-05	5.97684e-05	5.63829e-05	0.000103624	7.97716e-05	8.26279e-05	7.2443e-05	8.38685e-05	7.71318e-05	7.8389e-05	7.2157e-05	8.44498e-05
C16orf13	2.90001e-05	2.73333e-05	3.00874e-05	1.91342e-05	1.37278e-05	2.34597e-05	2.08107e-05	1.90385e-05	2.00124e-05	1.68553e-05	6.05149e-06	4.8604e-06
C16orf58	0	0	0	0	0	0	0	0	0	1.67593e-06	0	0
C16orf62	8.83213e-06	8.68009e-06	8.39742e-06	1.43377e-06	1.41047e-06	1.27391e-06	1.3654e-06	1.27891e-06	1.21813e-06	7.81546e-06	7.10868e-06	6.13858e-06
C16orf80	5.53005e-05	5.02715e-05	4.84651e-05	2.4328e-05	3.51615e-05	1.18518e-05	5.0858e-05	5.69577e-05	5.04745e-05	4.85048e-05	4.63943e-05	5.057e-05
C16orf88	9.1461e-06	1.23511e-05	6.3028e-06	1.91201e-06	2.77634e-06	3.31397e-06	1.32512e-05	1.44284e-05	9.89908e-06	2.72347e-06	2.22126e-06	2.4193e-06
C17orf49	0	0	0	0	0	0	0	0	6.41046e-06	0	0	0
C17orf59	1.03426e-05	2.457e-06	9.95583e-06	5.19553e-06	4.34935e-06	2.14602e-06	4.82508e-06	4.30816e-06	3.65383e-06	8.47737e-06	8.54934e-06	8.52536e-06
C17orf75	0.000135582	0.000135911	0.000137302	0.000141475	0.000129066	7.04569e-06	5.93488e-05	6.60756e-05	5.51231e-06	4.42033e-06	0	6.03752e-06
C17orf79	6.20269e-06	1.51203e-05	6.7949e-06	1.51013e-05	1.50186e-05	1.539e-05	1.06007e-05	1.42111e-05	1.16581e-05	1.48272e-05	6.25862e-06	1.4804e-05
C17orf81	7.70656e-06	9.55155e-06	1.05e-05	1.23955e-05	1.02229e-05	9.61313e-06	6.03981e-06	5.47115e-06	5.3022e-06	1.11226e-05	4.81796e-06	6.05205e-06
C17orf85	9.34691e-06	1.37894e-05	8.10864e-06	1.13657e-05	1.12415e-05	1.29231e-05	1.47074e-05	1.51799e-05	1.56087e-05	9.05526e-06	1.24008e-05	1.09642e-05
C18orf8	6.71273e-07	0	9.37207e-07	0	0	0	0	0	0	0	0	0
C19orf10	0.000103983	0.000184393	0.000244692	6.03483e-05	0.00017683	0.000164569	0.000222391	5.31711e-05	0.000181888	0.000200571	0.00015523	0.000168388
C19orf21	3.84122e-05	4.47673e-05	4.52396e-05	4.43132e-05	3.95552e-05	4.56098e-05	4.71866e-05	5.27559e-05	4.31791e-05	2.13787e-05	2.22566e-05	3.07135e-05
C19orf33	7.82056e-05	9.19853e-05	8.75029e-05	0.00010603	9.23021e-05	0.000111906	0.00010716	9.57475e-05	0.000101985	0.000105481	9.88172e-05	0.000100191
C19orf43	5.09794e-05	5.55043e-05	4.42942e-05	2.4073e-05	2.04938e-05	3.06945e-05	0	0	0	2.2019e-05	3.31994e-05	2.11973e-05
C19orf47	0	0	0	0	0	0	0	0	0	0	0	1.4976e-05
C19orf6	0	2.67788e-06	3.41008e-06	0	0	0	0	2.95778e-06	2.98716e-06	0	0	0
C19orf70	0	0	0	0	0	0	0.000148072	0.000156809	0.000148657	0	0	0
C1orf112	2.21034e-06	1.40053e-06	2.21913e-06	1.24736e-06	1.33284e-06	1.06655e-06	0	0	0	9.34806e-07	2.52536e-06	2.45594e-06
C1orf122	4.01494e-05	3.94401e-05	4.04588e-05	4.38016e-05	4.41176e-05	4.58296e-05	4.23161e-05	4.11841e-05	4.53891e-05	4.39374e-05	4.81985e-05	4.8037e-05
C1orf123	1.18292e-05	1.19924e-05	1.18383e-05	1.1731e-05	1.24202e-05	5.63857e-06	1.03966e-05	1.13455e-05	1.07088e-05	0	0	0
C1orf174	1.09999e-05	1.22732e-05	1.3976e-05	8.77409e-06	8.3394e-06	6.03572e-06	1.01405e-05	1.03987e-05	1.10264e-05	7.79406e-06	6.73528e-06	7.14894e-06
C1orf198	5.27236e-06	0	6.00265e-06	5.66969e-06	5.81782e-06	6.1914e-06	7.94338e-06	8.02465e-06	7.35379e-06	0	4.75023e-06	0
C1orf212	2.89954e-05	2.56331e-05	3.17966e-05	0	0	0	0	0	0	2.2189e-05	0	0
C1orf27	0	0	0	5.22056e-06	4.62068e-06	4.83557e-06	1.71393e-06	3.42599e-06	1.65082e-06	4.06412e-06	3.09772e-06	4.66316e-06
C1orf31	2.95098e-05	2.3993e-05	3.30452e-05	2.4597e-05	2.8976e-05	2.58774e-05	2.45806e-05	2.26688e-05	2.38336e-05	2.66258e-05	2.48292e-05	2.56774e-05
C1orf35	1.37012e-05	1.54105e-05	1.54739e-05	6.38275e-06	6.79814e-06	6.0957e-06	7.19115e-06	7.6972e-06	8.55581e-06	4.77748e-06	4.63959e-06	4.46071e-06
C1orf85	1.0555e-05	1.05684e-05	8.96556e-06	1.76668e-05	1.88476e-05	1.65073e-05	2.01323e-05	1.94205e-05	2.03376e-05	2.1654e-05	2.02953e-05	1.93023e-05
C1QBP	0.0010069	0.000999767	0.000898003	0.00164731	0.00160506	0.00154388	0.00134651	0.00133931	0.00127402	0.00122967	0.00132183	0.00134001
C20orf20	7.66647e-06	1.3472e-05	1.13158e-05	2.33283e-05	2.60242e-05	2.30186e-05	2.29364e-05	2.23684e-05	2.16168e-05	3.03562e-05	2.29339e-05	1.4205e-05
C20orf27	2.76851e-05	1.94505e-05	2.21695e-05	0	0	0	0	0	0	0	0	0
C20orf43	3.50431e-05	5.60754e-05	4.43907e-05	2.61427e-05	2.47636e-05	2.54027e-05	2.03332e-05	2.35476e-05	2.30878e-05	2.65078e-05	2.61289e-05	2.53142e-05
C20orf72	4.52439e-06	4.79412e-06	5.66712e-06	2.5423e-06	3.32969e-06	3.91839e-06	6.40345e-06	2.09886e-06	6.61649e-06	8.10731e-06	8.33388e-06	8.1732e-06
C21orf33	4.73926e-05	4.53219e-05	4.33661e-05	4.04569e-05	5.14615e-05	4.03119e-05	5.37553e-05	5.30949e-05	5.57613e-05	3.6058e-05	3.47773e-05	3.35733e-05
C22orf28	0.000190228	0.000195272	0.000169281	0.000180625	0.000202197	0.000227759	0.000229715	0.000211104	0.000207363	0.000203324	0.000202371	0.00019206
C22orf32	8.63287e-06	1.04519e-05	9.72081e-06	0	0	0	0	0	0	0	0	0
C2CD5	1.74654e-06	1.63509e-06	1.71015e-06	0	0	0	0	0	0	0	0	0
C2orf29	3.94044e-06	4.63201e-06	4.54601e-06	1.08527e-05	1.10464e-05	3.69021e-06	1.13134e-05	8.57245e-06	1.10614e-05	5.02638e-06	7.57921e-06	6.95818e-06
C2orf43	3.87764e-06	4.42907e-06	3.04986e-06	2.17905e-06	2.89001e-06	3.00687e-06	7.15932e-06	6.54141e-06	6.77666e-06	2.88836e-06	3.90677e-06	2.72472e-06
C2orf47	1.48412e-05	1.26071e-05	1.13423e-05	0	0	4.3389e-06	1.61101e-05	1.29185e-05	1.84814e-05	1.07079e-05	2.1815e-05	1.86691e-05
C2orf49	0	9.06992e-06	0	0	0	0	0	0	0	0	0	0
C2orf56	1.08971e-05	1.24006e-05	1.386e-05	1.60069e-05	6.4805e-06	1.635e-05	7.46348e-06	1.25879e-05	1.052e-05	1.4545e-05	1.13425e-05	1.31789e-05
C3	0	0	0	0	2.11366e-06	0	0	0	0	0	0	0
C3orf26	1.94805e-05	2.41901e-05	2.20259e-05	0.000191842	0.000173345	0.000154694	0.000197222	9.78734e-05	9.42388e-05	0.000133924	0.000125048	0.000137922
C3orf37	3.11583e-05	3.56539e-05	3.91091e-05	3.32967e-05	3.4079e-05	3.15401e-05	3.48936e-05	3.25354e-05	1.87822e-05	4.50875e-05	3.12208e-05	4.41017e-05
C3orf75	4.6702e-06	2.43092e-06	4.89268e-06	1.97333e-06	2.19032e-06	1.8345e-06	2.7022e-06	2.14965e-06	2.66042e-06	1.71983e-06	2.22456e-06	1.63382e-06
C4A	0	0	0	3.10502e-06	2.42138e-06	2.56545e-06	0	0	0	0	7.3331e-07	1.33576e-06
C4orf27	0	0	0	8.31572e-06	9.68475e-06	9.27032e-06	8.63559e-06	7.88528e-06	7.094e-06	6.03002e-06	1.00719e-05	1.03217e-05
C4orf32	0	0	0	0	0	0	0	0	0	7.24465e-06	7.72741e-06	1.15029e-05
C4orf52	6.12098e-05	4.52664e-05	5.50103e-05	7.48659e-05	6.54059e-05	6.80056e-05	0	0	0	0	0	0
C5orf22	6.83276e-06	9.76299e-06	1.06447e-05	6.28763e-06	5.60642e-06	0	1.57338e-05	5.6036e-06	1.37498e-05	3.85156e-06	5.05998e-06	0
C5orf42	0	0	0	0	0	0	0	0	0	0	0	0
C5orf51	1.32046e-05	1.29351e-05	1.32236e-05	1.36189e-05	1.66763e-05	1.36262e-05	2.56367e-05	2.25027e-05	2.24442e-05	1.93774e-05	2.03974e-05	1.98219e-05
C5orf54	4.1941e-06	3.2362e-06	0	0	0	0	0	0	0	0	0	0
C6orf108	0.000122904	9.72759e-05	0.000125424	0.000113397	0.00010241	0.000106181	0.000183464	0.000160712	0.000166239	0.000113199	0.000103526	7.29328e-05
C6orf130	4.59605e-06	5.2708e-06	4.82744e-06	0	4.94436e-06	5.41817e-06	9.95796e-06	1.06306e-05	1.05302e-05	5.1856e-06	4.87297e-06	5.12886e-06
C6orf170	4.68912e-07	0	2.79095e-06	0	0	0	0	0	0	0	0	0
C6orf211	4.36285e-06	1.38224e-05	1.04418e-05	1.89605e-05	0	1.87525e-05	1.6245e-05	2.04751e-05	1.64837e-06	1.65469e-05	1.71191e-05	0
C7orf26	2.72937e-06	0	2.35548e-06	0	0	0	0	0	0	0	1.65251e-06	0
C7orf50	1.69651e-05	1.35487e-05	1.59563e-05	2.35692e-05	1.21213e-05	2.30903e-05	2.2084e-05	6.21063e-06	1.62347e-05	1.12978e-05	1.43014e-05	1.40765e-05
C7orf55-LUC7L2	0	0	0	0.000109481	0.000108991	0.000107651	0	0	0	0	0	0
C7orf59	0	0	0	0	1.08951e-05	1.68873e-05	0	0	0	0	0	0
C8orf33	1.82009e-05	2.05548e-05	1.98136e-05	2.87771e-05	2.51198e-05	2.86462e-05	3.02942e-05	3.58501e-05	3.18679e-05	2.47456e-05	2.32624e-05	2.80825e-05
C9orf114	1.9646e-05	2.53641e-05	2.23154e-05	1.2933e-05	1.25638e-05	1.00129e-05	1.04786e-05	9.83495e-06	1.28786e-05	1.85466e-05	1.66555e-05	1.68609e-05
C9orf142	2.14317e-05	2.16144e-05	1.72325e-05	1.15296e-05	1.32675e-05	1.71514e-05	3.84612e-05	1.79659e-05	1.6726e-05	2.59823e-06	1.29824e-05	1.5541e-05
C9orf16	2.00493e-05	1.9113e-05	2.3711e-05	0	0	0	0	2.40874e-05	1.92993e-05	0	0	0
C9orf172	5.37619e-06	5.8795e-06	5.43658e-06	0	0	0	3.97844e-06	3.84189e-06	4.16264e-06	0	0	0
C9orf40	3.98053e-06	3.10594e-06	3.7169e-06	0	0	0	0	0	0	0	0	0
C9orf41	4.68463e-06	4.79412e-06	4.82055e-06	0	0	0	0	0	0	3.61241e-06	4.14816e-06	3.35433e-06
C9orf64	2.62045e-05	2.63528e-05	1.90968e-05	1.64403e-05	9.16021e-06	1.62844e-05	1.06731e-05	1.24535e-05	2.29517e-05	2.94028e-05	3.19972e-05	3.21237e-05
C9orf78	5.14654e-05	5.1383e-05	5.09267e-05	4.89813e-05	3.71702e-05	2.93208e-05	4.37067e-05	3.76314e-05	2.47902e-05	4.9743e-05	4.9429e-05	4.82518e-05
C9orf89	0	0	0	0	0	0	0	0	0	6.65212e-06	8.76763e-06	8.59626e-06
CA12	3.48669e-06	2.89167e-06	2.43531e-06	3.1227e-06	4.36096e-06	3.57985e-06	3.87647e-06	4.02015e-06	4.39412e-06	5.96913e-06	3.83699e-06	3.2779e-06
CA13	0	2.98535e-06	5.05189e-06	6.94468e-06	4.93599e-06	0	4.69438e-06	6.5385e-06	5.59723e-06	0	0	0
CAB39	2.21779e-05	2.47387e-05	2.4344e-05	2.85299e-05	4.14105e-05	4.3099e-05	4.14407e-05	3.79538e-05	3.83101e-05	5.23029e-05	4.75808e-05	5.27225e-05
CABIN1	5.64014e-07	6.09377e-07	4.90854e-07	0	1.30741e-06	1.19106e-06	0	0	0	0	0	0
CACNA1E	0	0	0	0	0	0	0	0	0	4.56586e-07	4.86149e-07	4.40196e-07
CACNA2D1	0	0	0	8.44963e-07	7.09967e-07	8.21547e-07	5.81618e-07	5.34326e-07	0	0	0	0
CACYBP	0.000444669	0.000451189	0.000503673	0.000625509	0.000586134	0.000583928	0.000497062	0.000488225	0.00044314	0.000542743	0.00050867	0.000508496
CAD	0.000105761	0.000109419	0.000110605	8.15756e-05	8.20218e-05	7.58464e-05	0.000100609	0.000108494	0.000104872	8.78212e-05	9.49511e-05	8.47814e-05
CALCOCO2	0	0	0	3.13396e-06	2.48302e-06	2.91804e-06	0	0	0	0	0	0
CALD1	3.99365e-05	5.22667e-05	4.47123e-05	3.85405e-05	3.58166e-05	3.70959e-05	4.03252e-05	2.73827e-05	3.01655e-05	3.28437e-05	3.48998e-05	3.53989e-05
CALM1	0.00198743	0.0019959	0.0018851	0.00193579	0.00182715	0.00192699	0.00175007	0.00177361	0.00170743	0.00171731	0.00172008	0.00174136
CALR	0.00132542	0.00129044	0.00127492	0.0016822	0.00163186	0.00160906	0.0018399	0.00183756	0.00179752	0.00174249	0.00179316	0.00188412
CALU	0.00350246	0.00341505	0.00352701	0.00497692	0.00469849	0.00460512	0.00563185	0.005552	0.00462257	0.00567224	0.00532787	0.00529657
CAMK1	9.95841e-06	1.01133e-05	8.80015e-06	0	0	0	0	0	0	0	0	0
CAMK2D	1.62142e-06	1.50282e-06	9.20666e-07	0	2.24808e-06	1.66752e-06	1.98342e-06	2.12571e-06	1.89564e-06	2.89654e-06	1.95378e-06	2.44567e-06
CAMK2G	1.99405e-05	2.00274e-05	2.07325e-05	2.11585e-05	2.26233e-05	2.41175e-05	2.33465e-05	2.24833e-05	2.01865e-05	2.49722e-05	2.17788e-05	2.30971e-05
CAMSAP1	5.59118e-07	6.23913e-07	4.99595e-07	5.41783e-07	6.22636e-07	5.02391e-07	4.69829e-07	3.81476e-07	6.10427e-07	5.16279e-07	6.77158e-07	6.67993e-07
CAMSAP2	2.61253e-06	3.0493e-06	1.43102e-06	2.19391e-06	2.29176e-06	1.02864e-05	3.18089e-05	3.73504e-05	3.67356e-05	2.09287e-06	2.01114e-06	1.29523e-05
CAMSAP3	1.50293e-06	1.20054e-06	1.43309e-06	0	0	0	1.67589e-06	1.83506e-06	1.71111e-06	0	0	0
CAND1	0.000229383	0.000224297	0.000226186	0.000178248	0.000174739	0.00016263	0.000183262	0.000180406	0.000180323	0.000193695	0.000204477	0.000172178
CANX	0.00101473	0.0010218	0.000982707	0.00160789	0.00160832	0.001431	0.00171136	0.00137304	0.00174839	0.00173478	0.00169761	0.00172588
CAP1	0.000256913	0.00025134	0.000244014	0.000222755	0.000219512	0.000226568	0.0001935	0.000196046	0.000196817	0.000249706	0.000251498	0.000251942
CAP2	8.65699e-06	9.17694e-06	1.21829e-05	7.20171e-06	7.50884e-06	4.45017e-06	3.88982e-06	2.67336e-06	2.224e-06	1.14041e-06	1.45323e-06	1.28401e-06
CAPG	0.000327914	0.000324068	0.000319609	0.000346577	0.000352746	0.000411025	0.000286473	0.000283515	0.000293885	0.000380625	0.000373059	0.000364775
CAPN1	9.69872e-05	0.0001112	0.000102979	9.96632e-05	9.9567e-05	0.000105363	9.41709e-05	9.53877e-05	0.000100316	9.57179e-05	9.6015e-05	9.8247e-05
CAPN2	0.000194604	0.000192263	0.000195632	0.000238305	0.000231328	0.000226584	0.000213206	0.000200198	0.000179112	0.000255905	0.000244065	0.000239388
CAPN7	2.35343e-06	2.22775e-06	1.78218e-06	0	0	0	0	0	0	0	0	0
CAPNS1	0.000575745	0.000366072	0.000536789	0.000621176	0.000603804	0.000610913	0.000608473	0.000632633	0.000639617	0.000872312	0.00119086	0.000770939
CAPRIN1	0.000301993	0.000302429	0.000385761	0.000330651	0.000334254	0.000341806	0.00027262	0.000203035	0.000208003	0.00030663	0.000313952	0.000242878
CAPZA1	0.000392802	0.000403156	0.000376514	0.000451235	0.000424218	0.000479542	0.000400514	0.000360757	0.000371683	0.00044112	0.000418745	0.000446181
CAPZA2	6.53582e-05	6.5918e-05	5.89284e-05	6.29843e-05	6.17634e-05	4.29082e-05	5.65594e-05	5.33607e-05	5.24314e-05	5.04038e-05	5.41767e-05	5.20655e-05
CAPZB	0.000194544	0.000191755	0.000187671	0.000239728	0.00023805	0.000241297	0.000208067	0.000216308	0.000198341	0.000218129	0.000216452	0.000222633
CARD14	7.44652e-07	6.94884e-07	8.21041e-07	0	0	0	0	0	0	0	0	0
CARHSP1	0.000267296	0.000281108	0.000278727	0.000256734	0.000289048	0.000237985	0.000336109	0.00033644	0.000317441	0.000437596	0.000367983	0.000382209
CARM1	2.68609e-05	2.68047e-05	2.65127e-05	7.42698e-06	1.25387e-05	1.22491e-05	1.33077e-05	1.25179e-05	1.29633e-05	2.72347e-05	2.82663e-05	3.16752e-05
CARS	6.37322e-05	6.05424e-05	5.01019e-05	7.08407e-05	6.51225e-05	6.90313e-05	6.35017e-05	6.31969e-05	6.78169e-05	6.68548e-05	5.88883e-05	6.37767e-05
CARS2	4.04285e-05	4.16453e-05	4.64227e-05	1.46914e-05	0.000143462	2.56347e-05	1.94107e-05	1.57155e-05	2.22849e-05	1.65501e-05	1.67466e-05	2.53142e-05
CASC3	3.57491e-06	2.91586e-06	3.0054e-06	1.16441e-06	2.65585e-06	2.92979e-06	2.85124e-06	2.16778e-06	2.63579e-06	2.85217e-06	3.14534e-06	3.87736e-06
CASC4	0	0	0	0	0	0	2.29472e-06	2.47711e-06	1.99892e-06	0	0	0
CASC5	4.50393e-06	4.59661e-06	4.67352e-06	2.82108e-06	2.82203e-06	3.11783e-06	3.16538e-07	3.40994e-07	3.06404e-07	2.08909e-06	2.0883e-06	1.98613e-06
CASK	5.23689e-06	5.61993e-06	3.87151e-06	0	0	0	3.48936e-06	1.99132e-06	2.85774e-06	2.91872e-06	3.19013e-06	2.40162e-06
CASP10	0	0	0	9.78422e-07	8.99031e-07	1.68247e-06	1.09624e-06	1.18317e-06	2.04519e-06	0	0	0
CASP2	3.7193e-05	3.03196e-05	3.53081e-05	1.38887e-05	1.54542e-05	1.35819e-05	2.77463e-05	2.445e-05	2.52965e-05	0	0	0
CASP3	1.74985e-05	2.06646e-05	2.71709e-05	2.30029e-05	3.43639e-05	3.01221e-05	0	0	0	0	0	0
CASP4	0	0	0	1.02845e-05	0	7.68446e-06	2.02064e-05	1.94938e-05	2.25367e-06	0	0	0
CASP5	0	0	0	0	0	0	0	0	0	0	5.59966e-06	0
CASP8	1.38301e-05	1.37292e-05	1.03339e-05	2.03137e-05	2.15996e-05	2.16189e-05	1.35771e-05	1.31833e-05	1.28763e-05	2.05747e-05	1.99762e-05	1.9435e-05
CASP9	6.74892e-06	5.91325e-06	5.29128e-06	0	0	0	3.14393e-06	3.22572e-06	1.10506e-05	0	0	0
CAST	8.97369e-05	8.27881e-05	8.92432e-05	7.88848e-05	7.2341e-05	6.27993e-05	5.28354e-05	4.98508e-05	4.64124e-05	5.34656e-05	5.91743e-05	5.78785e-05
CAT	0.000136622	0.000132089	0.000131558	0.000137844	0.000145775	0.000139496	0.000133757	0.000139273	0.000139077	0.000136861	0.000144782	0.000130011
CAV1	0	0	0	7.4068e-05	6.48221e-05	7.31127e-05	1.58471e-05	1.42249e-05	7.59724e-06	1.00507e-05	1.04318e-05	1.21025e-05
CBFB	3.95427e-05	3.80526e-05	4.20417e-05	0	0	0	0	0	0	0	0	0
CBL	1.01902e-05	1.13858e-05	4.86121e-05	1.23143e-05	1.3911e-05	1.33566e-05	1.4733e-05	1.36294e-05	1.32982e-05	1.31545e-05	1.42549e-05	1.34936e-05
CBR1	0.000441193	0.000434234	0.000415914	0.000392789	0.000383905	0.000407087	0.000355194	0.000367248	0.000369615	0.000416765	0.00043303	0.000423362
CBR3	3.97946e-05	3.95322e-05	4.52867e-05	3.7666e-05	3.62502e-05	4.00829e-05	3.23376e-05	3.31555e-05	3.11276e-05	3.91449e-05	3.66411e-05	3.64174e-05
CBWD1	0	0	0	0	0	0	0	9.80228e-05	0	0	0	0
CBX1	3.11075e-05	3.00541e-05	3.2016e-05	0	0	0	3.40991e-05	3.43941e-05	4.14155e-05	3.4019e-05	3.12349e-05	3.33807e-05
CBX3	0.000746071	0.000741843	0.000662374	0.000595864	0.000588023	0.000603648	0.000594769	0.000606517	0.000619341	0.000576239	0.000575792	0.00060083
CBX5	6.8913e-05	5.91407e-05	4.98021e-05	5.31129e-05	4.96433e-05	5.11168e-05	5.14448e-05	4.79464e-05	4.61376e-05	3.4126e-05	6.5217e-05	6.1389e-05
CC2D1A	5.01634e-06	6.67734e-06	6.33267e-06	4.27847e-06	4.71345e-06	4.46085e-06	6.9566e-06	6.89848e-06	6.5264e-06	4.75183e-06	3.72289e-06	4.75143e-06
CC2D1B	0	0	0	0	0	0	0	1.14821e-06	1.09374e-06	0	0	0
CCAR1	3.05268e-05	2.69168e-05	2.37122e-05	2.3976e-05	2.58059e-05	2.41862e-05	3.02146e-05	3.12898e-05	3.54265e-05	2.08846e-05	2.79755e-05	2.87237e-05
CCBL1	3.75572e-05	3.23974e-05	3.63649e-05	2.03951e-05	1.64487e-05	2.03246e-05	2.81873e-05	3.03238e-05	1.44166e-05	1.43217e-05	7.74061e-06	1.43606e-05
CCBL2	7.08985e-06	6.39476e-06	7.6015e-06	6.63024e-06	8.5017e-06	7.1997e-06	8.05412e-06	6.98789e-06	7.95282e-06	4.76678e-06	4.93504e-06	4.43354e-06
CCDC115	4.10954e-06	4.09091e-06	0	6.26683e-06	5.80868e-06	4.77711e-06	0	0	0	0	0	0
CCDC124	0.000147064	0.000157527	0.000143849	0.000158302	0.000165029	0.000138699	0.000168479	0.000176932	0.000165627	0.000130703	5.60327e-05	5.50391e-05
CCDC127	0	0	0	5.80157e-06	0	0	0	0	0	0	0	0
CCDC132	0	0	0	2.60066e-06	2.58848e-06	8.35376e-07	1.0182e-06	8.35585e-07	1.48398e-06	0	0	0
CCDC137	8.51343e-06	8.15987e-06	7.80424e-06	0	0	0	0	0	0	0	0	0
CCDC170	3.67235e-06	4.02436e-06	3.968e-06	0	0	0	0	0	0	3.47459e-06	3.74599e-06	0
CCDC22	8.0987e-06	6.64844e-06	8.13575e-06	8.27598e-06	1.1231e-05	7.77619e-06	6.41964e-06	5.74435e-06	5.33363e-06	6.39409e-06	5.99224e-06	7.25459e-06
CCDC25	7.49347e-06	7.25454e-06	5.74535e-06	0	0	0	0	0	0	0	0	0
CCDC43	8.17403e-06	0.000443402	0.000443907	7.52836e-06	8.34668e-06	1.12692e-05	9.55547e-06	8.34063e-06	1.10544e-05	8.91397e-06	8.21774e-06	1.04924e-05
CCDC47	4.65979e-05	5.1449e-05	4.30192e-05	7.25646e-05	7.33956e-05	7.12796e-05	7.51918e-05	7.78508e-05	7.08094e-05	7.10541e-05	7.17767e-05	7.82467e-05
CCDC50	0	0	0	7.44795e-06	7.75012e-06	6.28772e-06	6.6519e-06	6.54238e-06	7.42224e-06	5.92162e-06	9.81634e-06	6.19654e-06
CCDC51	1.9782e-05	2.1553e-05	2.27347e-05	5.22181e-05	5.81983e-05	5.26721e-05	4.14744e-05	3.46723e-05	3.57816e-05	5.30109e-05	5.32071e-05	5.20797e-05
CCDC53	7.12025e-06	7.65783e-06	6.71633e-06	0	0	0	0	0	0	0	0	0
CCDC56	0.000195266	0.000194776	0.000190956	0.000236068	0.000251879	0.000234017	0.000217724	0.000205042	0.000201552	0.000128145	0.000144632	0.000145847
CCDC58	8.31996e-05	8.55702e-05	2.67631e-05	7.00053e-05	7.056e-05	7.1881e-05	8.43597e-05	8.37578e-05	8.56016e-05	2.86759e-05	3.13434e-05	3.3177e-05
CCDC59	0	0	0	0	0	0	9.30999e-06	6.78942e-06	7.98439e-06	0	0	0
CCDC6	7.97915e-05	7.50409e-05	8.3625e-05	6.25196e-05	5.84786e-05	6.50461e-05	8.3371e-05	8.50006e-05	6.65255e-05	6.25029e-05	7.48193e-05	7.44662e-05
CCDC65	0	0	0	7.29511e-06	4.27888e-06	3.4057e-06	0	0	0	0	0	0
CCDC84	3.48941e-06	4.72227e-06	0	0	0	0	6.96563e-06	8.67805e-06	8.12755e-06	0	0	0
CCDC85C	1.56785e-06	3.97729e-06	4.88832e-06	4.49233e-06	4.37862e-06	2.81638e-06	4.79311e-06	2.24252e-06	7.03032e-06	5.74288e-06	4.86715e-06	6.05757e-06
CCDC86	1.74784e-05	1.53503e-05	1.61895e-05	6.66762e-06	6.18052e-06	6.87657e-06	1.27913e-05	1.48948e-05	1.16e-05	6.17005e-06	5.20394e-06	6.49737e-06
CCDC90A	2.04655e-06	0	7.66824e-06	0	0	0	0	0	0	0	0	0
CCDC90B	0	0	0	0	0	0	0	0	0	2.23384e-06	3.06409e-06	0
CCDC93	1.01311e-06	1.47309e-06	0	0	0	0	0	0	0	1.97219e-06	2.40356e-06	6.98581e-07
CCDC94	4.33045e-06	3.98342e-06	3.25639e-06	0	0	0	0	7.51257e-06	0	6.49856e-06	6.55785e-06	7.26185e-06
CCDC97	0	0	0	2.29435e-06	2.61791e-06	2.28202e-06	2.2142e-06	2.92124e-06	2.06288e-06	2.19734e-06	0	2.45262e-06
CCDC99	2.5508e-06	2.25418e-06	2.27255e-06	8.6225e-06	6.6075e-06	6.27199e-06	1.33435e-05	1.37898e-05	6.10346e-06	3.23402e-06	4.51638e-06	3.72923e-05
CCNA2	2.55636e-06	3.99097e-06	5.32999e-06	3.17636e-06	3.65151e-06	1.90761e-06	3.4555e-06	2.92332e-06	3.15957e-06	3.85644e-06	1.15462e-06	3.39445e-06
CCNB1	6.72007e-05	6.75002e-05	5.82438e-05	7.78836e-05	9.02377e-05	6.94541e-05	9.55021e-05	8.38519e-05	6.74359e-05	8.15924e-05	6.60405e-05	6.85474e-05
CCNB2	6.21251e-06	9.37634e-06	1.00729e-05	0	0	0	6.08351e-06	7.05238e-06	1.21338e-05	0	0	0
CCNC	3.95581e-06	3.02252e-06	0	0	3.10792e-06	2.64131e-06	0	0	0	0	0	0
CCNDBP1	3.75111e-06	3.71276e-06	4.57197e-06	5.21899e-06	0	5.34826e-06	0	0	0	0	0	0
CCNH	8.31973e-06	9.83166e-06	3.28936e-06	7.58499e-06	8.48776e-06	1.42107e-05	8.96982e-06	5.95569e-06	1.20657e-05	1.26584e-05	1.53657e-05	2.1589e-05
CCNK	1.72194e-05	1.90847e-05	1.04799e-05	1.83348e-05	8.1407e-06	1.83541e-05	7.72218e-06	5.81687e-06	7.41407e-06	1.77757e-05	2.16688e-05	1.52962e-05
CCNT1	9.5736e-06	1.03607e-05	3.35127e-06	4.82163e-06	4.49895e-06	5.81913e-06	6.16336e-06	2.40888e-06	6.48054e-06	6.63922e-06	5.54183e-06	6.58597e-06
CCNY	3.06841e-06	3.1798e-06	3.78318e-06	0	0	0	1.94727e-06	2.84719e-06	2.39873e-06	2.64276e-06	2.83951e-06	0
CCS	5.54483e-05	5.50619e-05	5.05763e-05	2.23365e-05	2.19992e-05	2.53478e-05	7.10955e-05	7.27244e-05	7.10775e-05	2.29394e-05	2.64432e-05	2.82705e-05
CCT2	0.000890888	0.0008528	0.000771464	0.000906663	0.000884768	0.000817548	0.000821759	0.000841079	0.000716041	0.000830524	0.000808211	0.000791137
CCT3	0.000736764	0.000692217	0.000706116	0.000781511	0.000771047	0.000761242	0.000684343	0.000674707	0.000654804	0.000702784	0.000728705	0.000701819
CCT4	0.000636009	0.00060992	0.000631326	0.000701414	0.000661725	0.000728624	0.00060448	0.000597908	0.000589538	0.000646049	0.000622027	0.00062515
CCT5	0.000896009	0.000780803	0.000805144	0.000952312	0.000858099	0.000798744	0.000812345	0.000900897	0.000876796	0.000839445	0.000730308	0.000738045
CCT6A	0.00106156	0.00101684	0.00108001	0.00119026	0.00107032	0.00115262	0.00115901	0.00118663	0.00125055	0.000989794	0.00105848	0.00109012
CCT6B	0	0	5.61107e-05	6.43609e-05	0	6.54673e-05	6.09039e-05	6.56964e-05	5.76719e-05	5.44395e-05	5.69238e-05	5.25124e-05
CCT7	0.000771827	0.000653033	0.000673919	0.00068505	0.000855916	0.000884569	0.000811374	0.000734981	0.000544509	0.000579543	0.000680584	0.000568283
CCT8	0.000877099	0.000949574	0.000829967	0.000954909	0.000998101	0.00100742	0.00100323	0.000970983	0.000929868	0.000919057	0.000911275	0.000945739
CCZ1	0	9.01624e-07	6.35943e-07	0	0	0	0	0	0	0	0	0
CD276	0	0	0	1.02284e-05	1.03648e-05	9.51712e-06	0	0	0	0	0	0
CD2AP	8.34219e-06	8.43231e-06	8.1176e-06	0	0	0	4.63314e-06	7.37389e-07	5.58158e-06	6.83636e-06	7.13461e-06	7.62285e-06
CD2BP2	5.22412e-05	5.38619e-05	4.76863e-05	6.21145e-05	5.19493e-05	6.95487e-05	6.1608e-05	6.27927e-05	5.46822e-05	6.59533e-05	5.79186e-05	6.81763e-05
CD44	0.00016854	0.00016929	0.000173657	0.000326459	0.000330971	0.000330634	0.000150014	0.000142249	0.000135355	0.000252444	0.000253101	0.000260233
CD46	5.03904e-05	5.36778e-05	7.76737e-05	6.52104e-05	6.32037e-05	6.12363e-05	6.66849e-05	7.03882e-05	6.45686e-05	7.13483e-05	6.45129e-05	7.03114e-05
CD55	1.17488e-05	1.17273e-05	1.206e-05	1.46788e-05	1.75931e-05	1.71682e-05	1.45806e-05	1.32955e-05	1.46139e-05	1.81785e-05	1.48617e-05	1.92439e-05
CD58	0	0	0	0	0	0	2.46845e-05	2.31905e-05	2.25557e-05	3.05765e-05	0.00017842	0.000197666
CD63	5.61093e-05	5.1724e-05	5.30001e-05	0.000125735	0.000131622	0.000107435	6.31484e-05	7.35742e-05	7.29813e-05	0.000118464	0.000130841	0.000136427
CD81	0	0	0	1.1526e-05	1.62783e-05	1.0851e-05	0	0	0	1.61378e-05	1.65942e-05	1.06707e-05
CD9	3.07208e-05	3.0611e-05	3.46648e-05	2.5908e-05	2.2995e-05	2.66375e-05	2.43891e-05	2.66603e-05	3.39377e-05	3.07543e-05	3.45792e-05	3.37834e-05
CD97	1.0204e-05	9.08998e-06	9.19196e-06	2.43201e-05	2.58012e-05	2.45678e-05	1.39439e-05	1.50941e-05	1.30208e-05	2.33784e-05	2.91102e-05	2.67087e-05
CD99	0.000204951	0.000206233	0.000172451	0.000169534	0.000189421	0.000151731	0.000116647	0.000102085	0.000113565	0.000196511	0.000225237	0.000205262
CDAN1	0	0	0	0	0	0	1.1861e-06	1.36422e-06	1.34459e-06	0	0	0
CDC123	0.000103967	9.68653e-05	0.00010817	8.003e-05	0.00014296	0.000124825	9.52081e-05	9.09464e-05	7.35447e-05	0.000152009	0.00012612	7.25064e-05
CDC16	1.82116e-05	1.61574e-05	1.89256e-05	1.7393e-05	1.69396e-05	1.96408e-05	1.99151e-05	1.96004e-05	1.87931e-05	2.26358e-05	2.30675e-05	1.54624e-05
CDC20	1.37355e-05	1.50577e-05	1.40093e-05	4.14018e-06	1.07572e-05	1.13412e-05	1.05486e-05	1.10858e-05	1.24109e-05	0	0	0
CDC23	6.60997e-06	7.13007e-06	1.58495e-05	7.49159e-06	7.66897e-06	3.95518e-06	5.62047e-06	9.67911e-06	5.61397e-06	1.20176e-05	1.97279e-05	2.79373e-05
CDC26	3.79356e-05	3.28752e-05	4.15087e-05	4.61545e-05	4.59466e-05	4.81847e-05	4.411e-05	0	3.52169e-05	5.41909e-05	4.84358e-05	5.13249e-05
CDC27	5.83574e-06	6.03076e-06	6.07984e-06	4.51204e-06	4.49539e-06	5.53798e-06	2.11789e-06	2.27684e-06	2.54257e-06	1.01072e-05	9.50815e-06	1.031e-05
CDC34	2.54418e-05	2.21677e-05	2.55707e-05	3.36142e-05	3.1234e-05	3.56459e-05	1.71406e-05	1.96267e-05	2.0554e-05	0	0	0
CDC37	0.000184209	0.000184074	0.000170763	0.000203904	0.000199626	0.000300382	0.000399907	0.000388202	0.000183208	0.000176404	0.000274569	0.000174483
CDC40	7.16258e-06	9.20301e-06	6.97122e-06	8.91504e-06	8.20931e-06	7.36271e-06	8.04899e-06	8.26049e-06	7.58703e-06	5.12833e-06	6.45491e-06	5.32673e-06
CDC42	0.000199771	0.000294689	0.000265988	0.000332497	0.000294406	0.000298901	0.000274846	0.000292456	0.000285842	0.000327367	0.000340371	0.00030884
CDC42BPA	6.37996e-07	8.1699e-07	6.54069e-07	8.60341e-07	7.57249e-07	8.81791e-07	1.02218e-06	9.17394e-07	1.05083e-06	1.00145e-06	1.08567e-06	1.18607e-06
CDC42BPB	3.79474e-06	2.12168e-06	1.67144e-06	1.47183e-06	1.18856e-06	1.55075e-06	2.06151e-06	3.68314e-06	2.00886e-06	3.16794e-06	2.90206e-06	3.00676e-06
CDC42EP1	1.642e-05	1.70341e-05	1.63503e-05	2.08785e-05	2.142e-05	2.02468e-05	2.49893e-05	2.34023e-05	2.42405e-05	2.51878e-05	2.71127e-05	2.62049e-05
CDC42EP4	9.65083e-06	1.24632e-05	1.00374e-05	1.95081e-06	1.85502e-06	1.98972e-06	8.29353e-06	9.14875e-06	9.19349e-06	8.88785e-06	1.22053e-05	1.12926e-05
CDC42SE2	1.31135e-05	1.18709e-05	1.64858e-05	0	0	0	0	0	0	0	0	0
CDC45	6.16591e-06	5.87349e-06	7.11308e-06	0	0	0	7.42612e-06	7.88376e-06	5.59124e-06	3.33597e-06	2.51263e-06	3.34344e-06
CDC5L	7.53095e-05	8.286e-05	6.89575e-05	4.68694e-05	6.72922e-05	6.78133e-05	5.1844e-05	5.09788e-05	7.5473e-05	6.11939e-05	7.30811e-05	7.05656e-05
CDC73	3.40308e-05	3.19113e-05	3.05055e-05	3.56839e-05	3.42865e-05	3.58642e-05	4.33816e-05	4.15218e-05	4.58668e-05	2.79773e-05	3.04052e-05	2.78267e-05
CDCA2	0	0	0	2.25242e-06	1.34541e-06	1.10944e-06	2.28676e-06	1.56892e-06	1.3203e-06	0	0	0
CDCA3	1.00664e-05	1.05319e-05	1.2354e-05	1.33185e-05	1.07738e-05	1.4484e-05	3.5804e-06	4.27647e-06	4.43617e-06	1.00668e-05	1.23774e-05	1.17322e-05
CDCA5	5.51302e-06	5.73414e-06	5.66621e-06	0	0	0	5.70288e-06	7.0492e-06	7.84164e-06	0	0	0
CDCA8	1.26523e-05	1.07441e-05	1.21105e-05	1.48962e-05	1.59717e-05	2.14663e-05	2.07649e-05	2.33732e-05	2.3556e-05	1.03312e-05	1.09617e-05	1.43292e-05
CDCP1	0	0	0	0	0	0	0	0	0	2.80528e-06	3.27169e-06	3.1503e-06
CDIPT	0	0	0	4.89391e-05	4.89913e-05	4.81771e-05	3.08377e-05	2.62077e-05	2.79161e-05	2.97253e-05	3.95627e-05	0
CDK1	0.000668955	0.000639063	0.00062657	0.000765022	0.000706204	0.00074723	0.000639361	0.000632052	0.000621232	0.000907382	0.000820878	0.000784031
CDK11B	2.83781e-05	3.0106e-05	2.57373e-05	3.35094e-05	3.35184e-05	3.18362e-05	2.89588e-05	2.99224e-05	3.05738e-05	3.59086e-05	3.57516e-05	3.79856e-05
CDK12	4.07501e-06	1.87307e-06	3.68611e-06	6.8857e-06	8.32716e-06	8.93758e-06	8.15757e-06	1.00208e-05	2.44323e-05	1.05717e-05	9.04957e-06	7.90158e-06
CDK16	2.83142e-06	2.88707e-06	2.71536e-06	5.92594e-06	4.94343e-06	6.18667e-06	5.78745e-06	2.98075e-06	6.32636e-06	2.08485e-06	2.0938e-06	2.44473e-06
CDK2	0.000137757	0.000146424	0.000135716	0.000128351	0.000135957	0.000123193	0.00011286	0.000110327	0.00011708	0.000133548	0.00012913	0.000136481
CDK2AP1	1.1951e-05	1.36631e-05	1.35119e-05	1.54092e-05	1.52752e-05	1.44896e-05	0	0	6.19817e-06	1.27833e-05	0	1.12196e-05
CDK4	0.00011706	0.000115471	0.000115775	9.69646e-05	7.2073e-05	7.36088e-05	8.74767e-05	9.15816e-05	8.79926e-05	9.26388e-05	9.16665e-05	9.62131e-05
CDK5	1.37308e-05	1.34071e-05	1.32408e-05	1.40702e-05	1.37691e-05	1.38014e-05	1.05593e-05	1.6766e-05	1.5655e-05	1.50713e-05	1.57644e-05	1.49722e-05
CDK5RAP1	1.18505e-06	0	9.97593e-07	1.34559e-06	1.58927e-06	4.93737e-06	1.24535e-06	1.81223e-06	2.05172e-06	0	0	0
CDK5RAP3	1.70787e-05	1.60972e-05	1.48467e-05	2.11272e-05	2.23136e-05	1.92379e-05	1.75183e-05	1.72393e-05	1.67722e-05	2.11553e-05	1.81972e-05	1.26233e-05
CDK6	0.000134529	9.76759e-05	9.70657e-05	9.15564e-05	9.22618e-05	8.53386e-05	9.29893e-05	9.02737e-05	9.29052e-05	9.43034e-05	8.96439e-05	8.94194e-05
CDK7	1.55413e-05	1.63686e-05	1.7213e-05	2.82343e-05	9.1122e-05	2.78799e-05	9.76103e-06	8.00376e-05	1.47119e-05	2.52334e-05	8.599e-05	2.79704e-05
CDK8	0	0	0	0	2.46939e-06	1.64401e-06	3.45915e-06	3.59622e-06	4.72439e-06	0	0	0
CDK9	3.61026e-05	4.52027e-05	4.37658e-05	4.89407e-05	5.83764e-05	5.48578e-05	4.42961e-05	5.05248e-05	5.11182e-05	4.79887e-05	4.57044e-05	5.02495e-05
CDKAL1	4.68889e-06	5.36661e-06	4.19704e-06	5.7986e-06	6.28335e-06	7.54678e-06	1.02187e-05	9.58596e-06	4.58314e-06	6.7064e-06	3.99886e-06	4.67642e-06
CDKN2A	0.000297605	0.000272354	0.000267504	0.000266495	0.000324172	0.000282966	0.000264271	0.000267516	0.000258748	0.000287954	0.000292218	0.00029289
CDKN2AIP	6.11648e-06	6.11111e-06	6.79823e-06	5.79281e-06	4.82542e-06	7.91768e-06	6.57758e-06	6.199e-06	6.03922e-06	2.4014e-06	2.63898e-06	2.74082e-06
CDKN2AIPNL	1.18765e-05	1.20183e-05	1.29743e-05	1.28822e-05	1.34823e-05	0	0	0	9.17485e-06	1.45173e-05	1.47536e-05	1.2202e-05
CDR2L	0	0	0	0	0	0	1.38698e-06	1.74372e-06	1.68552e-06	3.02807e-06	3.14377e-06	2.79404e-06
CDV3	0.000459274	0.000445844	0.0004206	0.000411077	0.000422747	0.000406645	0.000389022	0.000404492	0.000392123	0.000395855	0.000405622	0.000447113
CDYL	5.36969e-06	5.87974e-06	5.30449e-06	6.4436e-06	3.10854e-06	6.30435e-06	5.37081e-06	7.69194e-06	5.60362e-06	5.86356e-06	8.60356e-06	1.00182e-05
CEBPZ	2.49877e-05	2.59269e-05	2.83161e-05	2.76179e-05	2.86214e-05	2.82722e-05	2.174e-05	0.000139785	2.49086e-05	2.57573e-05	2.77225e-05	2.96301e-05
CECR5	3.00597e-05	4.94574e-05	4.28423e-05	5.31192e-05	3.79399e-05	5.2231e-05	6.02565e-05	6.58127e-05	6.24566e-05	4.59009e-05	5.78023e-05	5.56424e-05
CELF1	0.000103015	0.000102063	9.67579e-05	0.000106924	8.54336e-05	9.64442e-05	8.22016e-05	8.27917e-05	9.06108e-05	0.000140031	0.000127464	0.00014392
CELF2	0	0	0	0	0	0	5.2339e-06	4.77001e-06	5.13754e-06	0	0	0
CENPB	2.24369e-06	1.80759e-06	1.95264e-06	2.59002e-06	2.64222e-06	2.5157e-06	5.26978e-06	5.57121e-06	4.29015e-06	6.06117e-06	5.83807e-06	3.8164e-06
CENPF	6.38847e-06	6.38685e-06	8.36652e-06	5.83755e-06	5.83052e-06	6.09296e-06	9.16999e-06	1.22564e-05	9.08871e-06	8.00395e-06	9.24837e-06	1.09004e-05
CENPH	0	0	0	0	0	0	0	0	0	0	4.30437e-06	3.98885e-06
CENPK	5.1683e-06	4.37809e-06	3.62385e-06	4.15833e-06	4.53597e-06	5.61018e-06	5.36163e-06	5.23753e-06	4.88973e-06	4.48798e-06	5.10603e-06	3.33333e-06
CENPV	1.97241e-05	2.0149e-05	2.10668e-05	2.65056e-05	2.72322e-05	2.68863e-05	3.1852e-05	3.27458e-05	3.13998e-05	3.30718e-05	3.40826e-05	3.25564e-05
CEP164	1.43895e-05	1.45834e-05	1.49822e-05	6.10804e-06	5.9764e-06	6.22987e-06	1.77907e-06	1.86579e-06	1.75724e-06	3.65599e-06	4.5706e-06	6.43184e-06
CEP170	7.32968e-06	6.18946e-06	6.97524e-06	6.23632e-06	5.93676e-06	6.85032e-06	7.41856e-06	7.761e-06	7.81606e-06	5.6403e-06	5.7125e-06	6.02046e-06
CEP170B	5.78879e-07	5.08556e-07	4.27274e-07	0	5.22219e-07	4.03287e-07	5.02821e-07	5.64733e-07	4.70792e-07	5.82344e-07	4.39788e-07	6.06247e-07
CEP290	0	0	0	0	0	0	0	3.38142e-06	0	0	0	0
CEP55	5.50817e-06	6.81303e-06	6.93527e-06	1.0905e-05	1.14925e-05	1.08467e-05	7.98681e-06	5.46658e-06	3.49257e-06	9.42688e-06	1.0328e-05	9.01585e-06
CEP57	0	0	0	6.16326e-06	6.36667e-06	6.14393e-06	0	0	0	0	6.75099e-06	0
CEP72	0	0	0	0	0	0	0	0	0	0	0	0
CEP85	0	0	0	0	0	0	0	0	0	5.55581e-06	4.55551e-06	4.11645e-06
CEP85L	0	0	0	0	0	0	0	0	0	0	0	0
CEPT1	9.26673e-06	5.48282e-06	9.78571e-06	3.33092e-05	3.43577e-05	3.26161e-05	1.3979e-05	1.22105e-05	1.33495e-05	1.72565e-05	9.563e-06	8.25389e-06
CERS2	2.3882e-05	2.07389e-05	2.34572e-05	3.54665e-05	4.24512e-05	3.81796e-05	5.67024e-05	6.09741e-05	5.26641e-05	7.86911e-05	7.47423e-05	8.02776e-05
CERS5	0	0	0	0	0	0	1.60225e-06	1.57459e-06	6.81762e-07	0	0	0
CETN2	4.79307e-05	4.02625e-05	4.66628e-05	3.549e-05	3.81644e-05	4.53534e-05	4.87809e-05	0.00019397	2.13718e-05	3.4491e-05	3.09301e-05	3.53894e-05
CETN3	0	0	0	0	0	0	5.67186e-06	5.63017e-06	6.78251e-06	0	0	0
CFDP1	2.25658e-05	0	2.05464e-05	5.75527e-06	4.75929e-06	1.67652e-05	8.05115e-06	6.68922e-06	1.61544e-05	1.86599e-05	1.22172e-05	0
CFL1	0.00340331	0.00339537	0.00322744	0.00380915	0.00388567	0.00379675	0.00341463	0.00346447	0.00340139	0.00362311	0.00354578	0.00349314
CFL2	5.05879e-05	4.39721e-05	4.64388e-05	4.85277e-05	4.89604e-05	4.51381e-05	4.93663e-05	4.01613e-05	4.79869e-05	5.32422e-05	3.51984e-05	4.04254e-05
CGGBP1	7.91954e-06	8.31397e-06	6.97042e-06	0	0	0	0	0	0	0	0	0
CHAC2	1.21249e-05	2.22315e-05	8.6306e-06	0	0	0	1.59226e-05	1.0074e-05	0	0	0	0
CHAF1A	1.11151e-06	0	1.02353e-06	0	0	0	5.16282e-06	4.34248e-06	4.92647e-06	0	0	0
CHAF1B	4.10292e-05	3.89528e-05	3.68531e-05	0.000105902	9.62373e-05	8.10222e-05	5.59093e-05	5.10245e-05	4.69622e-05	4.35739e-05	3.83824e-05	3.49978e-05
CHAMP1	4.24341e-06	4.08088e-06	3.7177e-06	4.69476e-06	4.12897e-06	3.99776e-06	5.33088e-06	4.70606e-06	4.93137e-06	2.41163e-06	2.85193e-06	2.43462e-06
CHCHD2	5.145e-05	4.49809e-05	4.75794e-05	4.17366e-05	3.54325e-05	4.73055e-05	4.76074e-05	4.00645e-05	4.33928e-05	4.80863e-05	4.06094e-05	5.10138e-05
CHCHD3	0.000114736	0.000100502	0.000106214	0.000156784	0.000155737	0.000149821	0.000185676	0.000185486	0.00018182	0.000131217	0.000135875	0.000144795
CHCHD5	0	0	0	0	0	0	4.86959e-06	5.5827e-06	5.47326e-06	0	0	0
CHCHD6	6.69866e-06	1.74152e-05	5.35434e-06	0	0	0	0	0	0	0	0	0
CHCHD7	3.53789e-06	0	2.6121e-06	0	0	0	0	0	0	0	0	0
CHCHD8	2.06642e-05	2.47387e-05	2.2529e-05	2.00306e-05	1.8383e-05	1.82885e-05	1.63219e-05	1.90274e-05	2.16181e-05	1.73792e-05	1.7534e-05	1.50605e-05
CHD1	5.78737e-06	5.13971e-06	5.09244e-06	5.38247e-06	3.92408e-06	5.275e-06	6.95929e-06	6.09589e-06	6.25859e-06	4.95322e-06	7.18396e-06	5.82685e-06
CHD2	9.56757e-07	1.18697e-06	1.18498e-06	7.9836e-07	1.65354e-06	8.53386e-07	2.0197e-06	8.16804e-07	1.78119e-06	9.12543e-07	1.10975e-06	1.55183e-06
CHD3	5.23026e-06	5.22372e-06	4.50615e-06	2.96813e-06	4.19463e-06	3.39166e-06	5.28125e-06	5.15324e-06	2.90578e-06	3.21136e-06	3.41958e-06	2.85484e-06
CHD4	8.61241e-05	8.64363e-05	7.87799e-05	9.30755e-05	9.29138e-05	8.86233e-05	9.76858e-05	0.000101832	9.64678e-05	9.02851e-05	8.93657e-05	8.94305e-05
CHD5	1.38822e-07	0	0	0	0	0	0	0	0	0	0	0
CHD7	0	0	0	0	0	0	4.82535e-07	6.02102e-07	4.90606e-07	0	0	0
CHD8	0	0	0	1.28921e-06	1.4596e-06	1.74551e-06	0	0	0	0	3.55662e-07	5.36005e-07
CHEK1	9.70972e-06	9.95602e-06	8.79234e-06	5.06239e-06	1.1116e-05	1.15236e-05	6.05694e-06	5.91362e-06	5.30955e-06	4.83254e-06	5.43465e-06	5.43506e-06
CHEK2	1.58228e-05	1.50707e-05	1.49661e-05	1.67062e-05	4.82944e-06	1.26516e-05	1.85596e-05	1.64836e-05	1.57421e-05	1.56531e-05	1.69164e-05	1.61597e-05
CHERP	3.10377e-05	2.94264e-05	3.09236e-05	2.49412e-05	2.7353e-05	2.95757e-05	2.62801e-05	2.60734e-05	2.86359e-05	2.57573e-05	2.46752e-05	2.46952e-05
CHID1	1.53048e-05	1.37398e-05	1.10547e-05	1.39374e-05	2.00014e-05	1.68018e-05	2.04034e-05	2.37801e-05	2.01335e-05	1.81108e-05	1.9258e-05	2.01961e-05
CHKA	0	1.18189e-06	0	0	0	0	0	0	0	0	0	0
CHM	0	0	0	0	0	0	2.44727e-06	1.5238e-06	1.30487e-06	0	0	0
CHML	2.874e-06	2.99869e-06	2.5928e-06	0	0	0	0	0	0	0	0	0
CHMP1A	4.37822e-05	4.53691e-05	4.68006e-05	6.14684e-05	6.69778e-05	6.5156e-05	5.16309e-05	1.67175e-05	5.55844e-05	5.39266e-05	5.17989e-05	4.50508e-05
CHMP2B	3.95534e-05	3.91711e-05	3.83211e-05	5.01202e-05	4.86104e-05	4.56602e-05	4.89872e-05	5.88109e-05	2.36471e-05	6.01161e-05	4.57342e-05	5.78058e-05
CHMP3	2.05519e-05	2.32886e-05	2.06935e-05	0	1.95089e-05	5.05459e-05	2.34975e-05	2.68056e-05	2.44038e-05	0	0	0
CHMP4A	2.6091e-05	2.25264e-05	2.62737e-05	1.6944e-05	1.27491e-05	1.96774e-05	1.85029e-05	1.53626e-05	1.98953e-05	1.34329e-05	5.95593e-06	1.56512e-05
CHMP4B	0.000119014	0.000114003	0.000116235	0.000146121	0.000116929	0.000140776	0.000148503	0.000146899	0.000158088	0.000143383	0.000146604	0.000142172
CHMP5	7.91813e-05	6.14722e-05	4.85064e-05	6.48193e-05	6.40787e-05	6.32084e-05	6.46698e-05	7.54689e-06	3.237e-05	0	0	0
CHMP7	2.85023e-05	3.29059e-05	2.8223e-05	3.35219e-05	2.97117e-05	2.47845e-05	9.66675e-06	7.96141e-06	6.60043e-06	3.24378e-05	3.20883e-05	3.07766e-05
CHORDC1	0.000302418	0.000274194	0.000294338	0.000268764	0.000302862	0.000322223	0.000209658	0.00021473	0.000166457	0.000237702	0.000243656	0.000215479
CHP1	4.15176e-05	4.82397e-05	4.07976e-05	0.000108361	6.99343e-05	7.84549e-05	5.92449e-05	6.06614e-05	6.08849e-05	7.70438e-05	7.15457e-05	7.72219e-05
CHPT1	0	0	0	0	0	0	1.13996e-05	1.13891e-05	0	0	0	0
CHRAC1	0	0	0	0	0	0	5.52929e-05	5.74075e-05	5.6654e-05	0	0	0
CHST13	0	0	0	0	0	0	0	0	0	0	0	0
CHSY3	3.23527e-05	3.82897e-05	2.99059e-05	0	0	0	0	0	0	0	0	0
CHTF18	2.52289e-06	5.07824e-06	2.62025e-06	2.68373e-06	4.19866e-06	2.01491e-06	4.45456e-06	2.63475e-06	2.99301e-06	4.24411e-06	2.55239e-06	2.58148e-06
CHTF8	0	0	0	0	0	0	9.19858e-06	7.21514e-06	0	0	0	0
CHTOP	0.000180011	0.000183154	0.000162481	0.000170566	0.000161451	4.95828e-05	0.000224117	0.000203201	0.0002049	0.000142358	0.000149291	0.000153992
CHURC1	0	6.80819e-06	0	0	0	0	0	0	0	0	0	0
CHURC1-FNTB	7.82577e-06	6.19312e-06	5.89456e-06	5.1062e-06	6.14815e-06	4.92287e-06	5.86892e-06	5.75238e-06	4.02533e-06	0	0	0
CIAO1	1.17811e-05	1.09488e-05	1.2292e-05	1.25188e-05	1.21546e-05	1.50343e-05	1.14914e-05	1.18506e-05	1.24406e-05	1.52909e-05	1.55213e-05	1.39577e-05
CIAPIN1	0.000145314	0.000146176	8.44647e-05	0.00012422	0.000110618	0.000111608	0.000106835	0.000120955	0.000108243	6.78885e-05	9.64724e-05	9.83986e-05
CIRBP	8.09728e-05	0.000116579	8.50448e-05	2.98628e-05	2.80592e-05	3.07571e-05	4.51593e-05	4.11786e-05	4.66125e-05	1.52443e-05	1.74806e-05	1.42057e-05
CIRH1A	1.6213e-05	1.51698e-05	1.98078e-05	1.44776e-05	2.10669e-05	2.02529e-05	1.89116e-05	1.88143e-05	1.52182e-05	2.4925e-05	2.11172e-05	2.2767e-05
CISD1	0.000431638	0.000450564	0.000467202	0.000613667	0.000599483	0.000631275	0.000571853	0.000563751	0.000544549	0.000738121	0.000720109	0.000664234
CISD2	2.68881e-05	1.88381e-05	2.6747e-05	6.27965e-05	3.96094e-05	6.67662e-05	6.2072e-05	5.67128e-05	5.64254e-05	6.38874e-05	6.96865e-05	6.63729e-05
CIT	0	0	0	2.91135e-07	7.77722e-07	8.35009e-07	0	9.14861e-07	5.45624e-07	7.03177e-07	5.73434e-07	1.01739e-06
CIZ1	3.36323e-06	2.82748e-06	1.98193e-06	1.34205e-06	1.82699e-06	2.34047e-06	1.52914e-06	1.61348e-06	1.55407e-06	0	0	0
CKAP2	3.8586e-06	4.47024e-06	3.7208e-06	9.1813e-06	1.02203e-05	9.60931e-06	1.24269e-05	9.32923e-06	1.00175e-05	1.05155e-05	1.00742e-05	8.97321e-06
CKAP2L	0	0	0	0	0	0	1.70192e-06	2.13235e-06	1.90911e-06	0	0	0
CKAP4	0.000171603	0.00020923	0.000188625	0.000243843	0.000241472	0.000243572	0.000290236	0.000284927	0.000299614	0.000251736	0.000302339	0.000319421
CKAP5	3.68051e-05	3.82555e-05	3.89e-05	5.29596e-05	5.39719e-05	4.97599e-05	5.71785e-05	5.98476e-05	5.45733e-05	4.80847e-05	4.5651e-05	4.56462e-05
CKB	0.00202692	0.00205301	0.00191841	0.00166296	0.00165958	0.00173895	0.00175925	0.00173043	0.00174486	0.00166193	0.00170201	0.0018249
CKMT1B	0	0	0	0	0	0	6.945e-06	7.01806e-06	5.9867e-06	0	0	0
CKMT2	2.23671e-05	2.08604e-05	2.26818e-05	0	0	0	0	0	0	3.4041e-05	3.54452e-05	3.81198e-05
CKS1B	0.000323468	0.000313308	0.000283724	0.000141516	0.000233481	0.00012538	0.000119148	0.000171258	9.85213e-05	0.000164415	0.000152097	0.00017502
CKS2	0.000340213	0.000365777	0.000352403	0.000171161	0.000193556	0.00021248	0.00012859	0.000125635	0.000129876	0.000237922	0.000256496	0.000258938
CLASP1	2.81392e-05	2.10126e-05	2.90271e-05	1.18031e-05	1.66422e-05	1.51004e-05	1.57891e-05	2.01153e-05	1.49024e-05	1.53639e-05	1.01863e-05	9.44286e-06
CLASP2	4.24909e-06	4.77277e-06	4.16706e-06	2.60598e-06	2.59375e-06	4.16871e-06	1.80349e-06	3.31015e-06	2.47412e-06	3.8761e-06	3.34069e-06	3.75181e-06
CLASRP	0	0	0	0	0	0	1.60858e-06	1.32763e-06	1.18611e-06	0	0	0
CLCC1	1.21414e-05	1.38684e-05	4.74071e-06	8.11704e-06	9.32328e-06	1.12191e-05	5.70059e-06	6.79842e-06	1.15238e-05	7.75127e-06	4.75541e-06	1.1413e-05
CLDND1	0	0	0	1.21763e-05	1.19983e-05	1.3347e-05	1.22633e-05	1.05245e-05	1.00808e-05	1.63676e-05	1.13463e-05	1.14143e-05
CLIC1	0.000552685	0.000559869	0.000548253	0.000817883	0.000819181	0.000813183	0.000683804	0.000642612	0.000647687	0.000540886	0.000583697	0.000563956
CLIC3	5.17646e-06	5.18939e-06	4.59541e-06	1.54589e-05	1.50177e-05	1.54861e-05	1.11918e-05	1.54456e-05	1.72921e-05	8.76655e-06	1.51982e-05	1.55906e-05
CLIC4	1.25411e-05	1.71756e-05	1.36911e-05	1.90325e-05	2.22268e-05	1.80458e-05	1.95698e-05	1.38886e-05	1.60687e-05	2.49282e-05	2.79818e-05	2.50726e-05
CLINT1	8.78861e-05	6.01401e-05	4.73279e-05	7.05059e-05	7.44627e-05	6.72699e-05	7.43003e-05	6.84298e-05	6.80401e-05	8.29895e-05	5.93896e-05	5.34126e-05
CLIP1	1.74725e-05	1.72476e-05	1.75484e-05	1.29507e-05	1.06541e-05	1.31477e-05	1.39628e-05	1.52269e-05	1.43554e-05	1.11247e-05	1.05407e-05	9.50208e-06
CLIP2	3.26685e-06	2.05702e-06	2.898e-06	8.72356e-07	9.77504e-07	1.09378e-06	4.8387e-05	5.72844e-05	4.9345e-05	6.46332e-07	1.21904e-06	1.05718e-06
CLK3	2.37081e-06	3.22157e-06	3.32382e-06	3.48376e-06	3.2569e-06	2.76434e-06	5.36285e-06	6.21907e-06	5.68078e-06	0	3.99257e-06	3.69638e-06
CLNS1A	0.000188561	0.000317968	0.000251653	0.000290744	0.000256231	0.000288644	0.00034033	0.000340066	0.000377331	0.000233642	0.000240717	0.000141019
CLP1	1.0546e-05	9.75839e-06	1.19922e-05	0	0	0	0	0	0	9.31864e-06	7.79247e-06	1.08027e-05
CLPB	2.45761e-05	2.17524e-05	1.72715e-05	2.9187e-05	2.89094e-05	2.54256e-05	3.70139e-05	3.28994e-05	3.81781e-05	2.4357e-05	2.29638e-05	2.45768e-05
CLPP	8.89978e-05	8.80657e-05	8.92214e-05	9.19429e-05	9.07673e-05	6.53498e-05	0.000109054	9.64201e-05	7.67698e-05	8.88754e-05	6.72365e-05	8.79445e-05
CLPTM1	2.72156e-05	2.87232e-05	2.77257e-05	5.00123e-05	4.54262e-05	4.50221e-05	1.64096e-05	1.71936e-05	1.69682e-05	5.66327e-05	5.62763e-05	5.28583e-05
CLPTM1L	1.60321e-05	1.64276e-05	1.43539e-05	3.42275e-05	3.39179e-05	3.10822e-05	3.37282e-05	2.84803e-05	2.91789e-05	3.34211e-05	4.48337e-05	4.15356e-05
CLPX	3.1778e-05	3.22287e-05	3.34553e-05	3.92555e-05	3.31978e-05	4.18886e-05	3.16794e-05	3.98153e-05	4.53347e-05	4.68292e-05	4.36566e-05	4.37101e-05
CLTA	0.000253909	0.000245098	0.000261118	0.000282577	0.000266329	0.000289606	0.000352281	0.000340149	0.000318529	0.000366276	0.000367072	0.00033338
CLTB	0.000120965	0.00011218	0.000107591	0.00019131	0.000166252	0.000155167	2.86459e-05	0.000157529	0.000156563	0.000119258	0.000109724	9.53303e-05
CLTC	0.000615787	0.000612445	0.000599691	0.000679903	0.000686597	0.000696602	0.000624065	0.000643636	0.000640883	0.000699732	0.00072135	0.000733876
CLTCL1	0	0	0	0	9.46855e-07	0	0	0	0	0	0	0
CLU	6.46463e-06	5.56258e-06	6.48866e-06	3.77489e-05	4.39891e-05	5.41908e-05	4.11507e-05	2.99528e-05	2.29545e-05	3.50542e-05	3.33927e-05	3.02334e-05
CLUH	3.83779e-05	3.82036e-05	3.99637e-05	2.91213e-05	2.78935e-05	3.17736e-05	3.03481e-05	3.31568e-05	3.55326e-05	2.84005e-05	2.48874e-05	2.69171e-05
CLYBL	2.11739e-06	2.38054e-06	2.06062e-06	0	1.40974e-06	1.24707e-06	5.05181e-06	4.37764e-06	5.62363e-06	3.79586e-06	3.78921e-06	2.99381e-06
CMAS	1.64531e-05	1.7001e-05	1.52786e-05	2.96219e-05	2.78486e-05	2.7306e-05	5.93596e-06	9.41753e-06	7.61833e-06	2.02852e-05	9.58752e-06	2.24464e-05
CMBL	0.00027626	0.000245771	0.000207831	0.000262428	0.000224886	0.000218097	0.000198895	0.000201028	0.000186311	0.00023391	0.000226699	0.000213205
CMC1	8.97487e-05	9.80806e-05	9.18966e-05	7.84014e-05	9.45585e-05	8.87866e-05	8.38309e-05	8.4537e-05	9.72707e-05	8.5628e-05	7.52609e-05	7.18653e-05
CMIP	2.03083e-06	3.73104e-06	3.66417e-06	0	0	0	1.9095e-06	1.88115e-06	2.5668e-06	0	0	0
CMPK1	0.000404876	0.000414412	0.000371425	0.000425782	0.000409598	0.000401379	0.000419681	0.00042546	0.0004362	0.000393778	0.000393694	0.000431369
CNDP2	1.90772e-05	1.74954e-05	2.06303e-05	1.36513e-05	1.54993e-05	2.13106e-05	3.46049e-05	3.91745e-05	3.56129e-05	1.68207e-05	1.90883e-05	1.59134e-05
CNIH4	0	0	0	3.70669e-05	3.29345e-05	3.45515e-05	0	0	0	3.99741e-05	3.5013e-05	3.583e-05
CNN2	5.08741e-05	3.63429e-05	1.87407e-05	0	0	0	0	0	0	0	0	6.73694e-06
CNN3	0.000105761	0.000135876	0.000123368	9.3282e-05	9.24507e-05	7.0608e-05	5.67402e-05	8.69286e-05	2.22101e-05	8.65327e-05	8.87151e-05	6.50559e-05
CNNM2	6.86659e-07	4.84663e-07	6.28454e-07	0	0	0	0	0	0	0	0	0
CNNM4	0	0	0	0	0	0	1.47654e-06	1.50608e-06	1.19782e-06	0	2.76486e-06	3.07198e-06
CNOT1	2.07706e-05	1.76181e-05	1.8071e-05	1.48754e-05	1.58075e-05	1.64722e-05	1.89305e-05	1.89679e-05	1.72104e-05	1.44161e-05	1.55227e-05	1.51933e-05
CNOT10	4.04509e-06	4.53738e-06	4.37394e-06	2.89242e-06	3.02072e-06	2.75762e-06	2.56206e-06	2.76734e-06	2.40445e-06	2.58879e-06	2.88965e-06	3.18473e-06
CNOT2	0	0	0	0	0	0	2.26748e-06	2.30632e-06	4.51101e-06	0	0	0
CNOT3	2.62566e-05	1.95508e-05	1.69959e-05	1.36001e-05	8.71774e-06	1.37904e-05	1.65094e-05	1.67369e-05	1.57462e-05	7.98821e-06	4.1667e-06	1.06116e-05
CNOT6L	1.8972e-06	2.82666e-06	3.12671e-06	1.86695e-06	1.52195e-06	1.52908e-06	2.37552e-06	1.99644e-06	2.0241e-06	2.07368e-06	1.86702e-06	2.10362e-06
CNOT7	3.13724e-05	3.45507e-05	3.58193e-05	2.4353e-05	2.39428e-05	2.29758e-05	2.93837e-05	2.91861e-05	2.86659e-05	2.91479e-05	3.03784e-05	2.5799e-05
CNOT8	0	1.20986e-06	0	0	0	0	0	0	0	0	0	0
CNP	2.54666e-05	2.9535e-05	2.46621e-05	3.86954e-05	3.58151e-05	3.95823e-05	4.95173e-05	4.57195e-05	4.99982e-05	3.47254e-05	3.73421e-05	4.11597e-05
CNPY2	0.000244721	0.000264838	0.000233251	0.000260535	0.000268172	0.000282936	0.000261115	0.000248804	0.000227558	0.000266525	0.000263521	0.000277951
CNPY3	0	0	0	0	0	0	0	0	0	5.17978e-06	5.4315e-06	3.27001e-06
COASY	0.000106963	0.000150117	0.000104151	0.000163777	0.0001584	0.000170949	0.000156704	0.000155812	0.000158632	0.000166665	0.000105133	0.000173725
COBL	2.14482e-06	2.21595e-06	2.09048e-06	0	0	0	1.52563e-06	7.60627e-07	1.97034e-06	0	0	0
COBRA1	6.39675e-05	6.01071e-05	6.07043e-05	6.54638e-05	6.51535e-05	5.65261e-05	7.64894e-05	7.07979e-05	7.57996e-05	6.199e-05	5.86887e-05	5.87265e-05
COG1	1.50979e-06	1.18874e-06	1.51614e-06	1.94721e-06	2.00045e-06	2.28171e-06	5.60401e-07	1.17317e-06	2.3888e-06	1.78559e-06	2.48905e-06	2.46636e-06
COG2	1.78095e-06	1.80759e-06	1.79114e-06	0	0	0	0	0	0	0	0	0
COG3	0	0	0	0	0	0	1.29443e-06	9.73751e-07	1.39635e-06	8.98697e-07	1.51898e-06	0
COG4	1.41648e-06	1.16305e-06	0	2.58533e-05	9.05226e-07	0	1.39426e-06	1.42152e-06	0	1.44577e-06	0	7.16316e-07
COG5	1.86633e-05	2.08994e-05	1.88648e-05	4.43257e-06	4.9679e-06	5.13885e-06	1.40761e-05	1.35375e-05	1.455e-05	5.21896e-06	4.87359e-06	4.93762e-06
COG6	2.78117e-06	2.58738e-06	3.04078e-06	0	0	0	2.26397e-06	1.71549e-06	1.92952e-06	0	0	0
COG7	6.43672e-06	6.76996e-06	6.64155e-06	1.83254e-06	1.80748e-05	6.12638e-06	3.53697e-06	2.40819e-06	5.80081e-06	7.91804e-06	7.28658e-06	4.70769e-06
COG8	1.74523e-06	3.86744e-06	2.9227e-06	0	0	0	5.9547e-06	6.2664e-06	2.2636e-06	9.22235e-07	5.76908e-07	0
COIL	8.46577e-06	8.24518e-06	8.03157e-06	9.01751e-06	8.26723e-06	7.34531e-06	1.48679e-05	1.41086e-05	1.6251e-05	8.67199e-06	7.80662e-06	1.00074e-05
COL4A2	1.19061e-06	1.34767e-06	1.29916e-06	2.20486e-06	1.60336e-06	2.03872e-06	1.69329e-06	1.68601e-06	1.74989e-06	1.89148e-06	2.10968e-06	1.88064e-06
COL4A3BP	1.74275e-06	0	1.16476e-06	1.75964e-06	1.76954e-06	1.49736e-06	2.89804e-06	2.88498e-06	2.62558e-06	0	1.33928e-06	2.23296e-06
COL5A1	0	0	0	6.39026e-07	5.61184e-07	5.78967e-07	3.91976e-07	5.0046e-07	6.00248e-07	4.8895e-07	7.22498e-07	6.64345e-07
COL6A1	1.73601e-06	2.57416e-07	1.45595e-06	0	0	0	9.49936e-07	8.55404e-07	9.2765e-07	0	0	0
COL7A1	0	0	0	0	0	0	3.81806e-06	2.84401e-06	2.53033e-06	0	0	0
COLGALT1	8.25279e-05	7.98395e-05	5.5951e-05	0.000124988	0.000129897	0.000119664	0.000102455	0.000117522	0.000111108	0.000193805	0.000179049	0.000165229
COMMD1	2.11136e-05	1.84841e-05	2.2459e-05	0	1.63898e-05	2.09336e-05	2.25736e-05	2.43296e-05	1.89686e-05	7.38342e-06	0	1.22224e-05
COMMD10	0	0	0	1.37687e-05	1.31846e-05	1.53961e-05	4.12019e-06	2.8818e-06	3.5074e-06	0	0	0
COMMD2	5.17007e-05	4.08418e-05	4.00188e-05	0	0	0	2.54358e-05	2.64831e-05	3.05969e-05	1.78245e-05	1.33895e-05	1.41836e-05
COMMD3	1.57837e-05	2.22916e-05	2.12414e-05	6.32346e-06	1.36396e-05	7.57853e-06	1.50877e-05	1.48588e-05	1.51528e-05	1.491e-05	1.63066e-05	1.17129e-05
COMMD6	1.05867e-05	1.02836e-05	1.04567e-05	8.83041e-06	1.05269e-05	1.00089e-05	9.55021e-06	9.36134e-06	0	9.748e-06	0	1.02042e-05
COMMD7	8.17096e-06	8.24164e-06	3.10189e-06	0	0	0	0	0	0	0	0	0
COMMD8	1.72537e-05	3.49554e-06	3.74688e-06	1.29916e-05	1.61529e-05	4.94271e-06	2.43756e-05	2.74146e-05	2.71649e-05	3.99395e-06	4.4961e-06	1.62624e-05
COMMD9	1.14721e-05	1.28207e-05	2.02455e-05	3.8054e-05	4.07368e-05	3.4115e-05	3.53495e-05	2.96262e-05	3.22843e-05	1.65957e-05	9.58799e-06	1.44689e-05
COMT	6.93695e-05	7.6255e-05	7.04944e-05	9.1849e-05	0.000134976	8.56134e-05	6.57677e-05	7.9084e-05	8.14021e-05	0.000120794	0.000171018	0.000106067
COMTD1	0.000129172	6.27512e-05	0.000140564	0.000205327	0.00034048	0.000266772	0.000354291	0.000174164	0.000314746	0.000302492	0.000227579	0.000306171
COPA	0.000138857	0.000135593	0.00012369	0.000163495	0.000153503	0.000162478	0.000161843	0.000158719	0.000171641	0.000144271	0.000160174	0.000168356
COPB1	0.000128924	0.000127546	0.000119853	0.000142324	0.000136832	0.000138942	0.000141827	0.000141695	0.000145214	0.000150348	0.000157974	0.000154597
COPB2	0.000178355	0.000161881	0.000181629	0.000183676	0.00017319	0.000179069	0.000172283	0.000158857	0.000176363	0.000165611	0.000149632	0.00017791
COPE	0.000170491	0.000146389	0.000193713	0.000214088	0.000198775	0.000228827	0.000167481	0.000152131	0.000182242	0.000185797	0.000213089	0.000182727
COPG1	8.806e-05	9.20927e-05	8.35882e-05	0.000102343	0.000114712	9.27871e-05	0.000114362	9.62956e-05	0.000110395	0.000103484	0.000101706	9.73011e-05
COPG2	1.3162e-05	1.37953e-05	1.2686e-05	1.19276e-05	9.93997e-06	1.10183e-05	1.33602e-05	1.16057e-05	1.24385e-05	1.02564e-05	1.14569e-05	1.12711e-05
COPS2	7.7055e-05	6.83439e-05	6.98753e-05	6.21364e-05	6.3467e-05	5.4635e-05	4.85098e-05	4.86661e-05	5.068e-05	6.0039e-05	5.34648e-05	4.35838e-05
COPS3	5.46879e-05	5.82192e-05	5.30345e-05	5.92626e-05	4.99035e-05	6.31015e-05	5.44297e-05	4.91173e-05	5.42331e-05	4.14625e-05	5.65089e-05	5.53723e-05
COPS4	7.0571e-05	6.79498e-05	6.7841e-05	7.89568e-05	4.85531e-05	2.90598e-05	5.20126e-05	6.13381e-05	3.25415e-05	4.79494e-05	6.13949e-05	4.98642e-05
COPS5	7.61243e-05	7.20723e-05	7.07839e-05	8.46262e-05	7.23596e-05	7.8667e-05	8.37783e-05	8.77617e-05	7.52008e-05	6.04623e-05	7.20188e-05	5.75595e-05
COPS6	5.94737e-05	6.02687e-05	5.93557e-05	5.13404e-05	5.16597e-05	5.58316e-05	4.667e-05	4.67672e-05	4.73623e-05	1.48115e-05	3.95784e-05	3.53452e-05
COPS7A	3.33555e-05	3.39194e-05	3.01459e-05	2.91369e-05	2.86725e-05	3.08334e-05	3.19586e-05	4.58247e-05	3.03451e-05	3.43557e-05	4.13527e-05	4.18009e-05
COPS7B	6.48379e-06	7.37112e-06	1.05983e-05	1.29096e-05	9.27078e-06	7.03653e-06	4.12411e-06	8.08929e-06	5.1604e-06	6.78727e-06	9.77061e-06	7.66328e-06
COPS8	4.80336e-05	6.32491e-05	7.15478e-05	2.61536e-05	0	3.05892e-05	3.99799e-05	6.53573e-05	3.41459e-05	2.98936e-05	3.02417e-05	2.55006e-05
COPZ1	0.000441441	0.000447744	0.000423105	0.000456695	0.000464948	0.000329733	0.000478799	0.000499048	0.000452149	0.000453534	0.000488004	0.000365059
COQ3	0	0	0	0	0	0	5.40925e-06	3.97074e-06	5.81033e-06	0	0	0
COQ5	0	0	0	6.34974e-06	7.09843e-06	0	2.57554e-06	2.22494e-06	2.92864e-06	4.08033e-06	4.36331e-06	4.75965e-06
COQ6	0	0	0	9.43786e-06	1.36784e-05	1.00504e-05	6.25562e-06	7.2568e-06	7.51736e-06	7.06057e-06	8.5539e-06	1.39288e-05
COQ7	7.2806e-06	5.27965e-06	0	1.86883e-05	1.83164e-05	1.90181e-05	9.00179e-06	6.46612e-06	1.61762e-05	1.53265e-05	1.9599e-05	1.80563e-05
COQ9	2.69011e-05	1.34566e-05	1.14166e-05	3.69652e-06	4.70137e-06	3.5855e-06	1.07366e-05	5.43004e-06	1.19652e-05	1.00493e-05	1.28903e-05	1.09417e-05
CORO1A	0	0	0	5.35243e-06	5.69516e-06	3.64533e-06	2.4439e-06	4.34885e-06	3.84502e-06	0	7.63594e-06	6.64313e-06
CORO1B	2.63323e-05	2.73734e-05	2.41142e-05	3.24566e-05	3.83642e-05	3.78942e-05	2.93352e-05	3.09646e-05	3.52931e-05	1.39138e-05	3.10118e-05	3.05887e-05
CORO1C	9.64609e-05	9.78706e-05	5.06315e-05	0.000138365	0.00013804	0.000195935	0.000124279	0.000121386	0.000136831	0.000189541	0.000187237	0.00018958
CORO2A	3.65402e-06	2.98712e-06	3.44799e-06	0	0	0	0	0	0	1.55032e-06	2.09349e-06	0
CORO7-PAM16	0	0	0	0	0	0	0	0	0	4.74192e-06	2.96885e-06	4.03149e-06
COTL1	0.000429048	0.000414259	0.000402968	0.000617765	0.000772209	0.00060519	0.000499462	0.000534437	0.000543053	0.000648173	0.000606217	0.000707488
COX15	1.94757e-05	2.8545e-06	1.78849e-05	4.35278e-05	3.71067e-05	3.47103e-05	3.89616e-05	3.35886e-05	3.80597e-05	5.95906e-05	4.76783e-05	5.73416e-05
COX17	6.39675e-05	6.74483e-05	5.82013e-05	4.30961e-05	4.15483e-05	5.34612e-05	3.80592e-05	3.82223e-05	3.49951e-05	3.36964e-05	3.79188e-05	3.81656e-05
COX19	0	2.34751e-05	0	0	0	0	0	0	0	0	0	0
COX2	0.000301295	0.000295303	0.000284379	0.000439846	0.000424698	0.000449901	0.000229324	0.000406001	0.000379835	0.000441372	0.000451323	0.000465684
COX20	0	4.82704e-05	7.31157e-05	4.03083e-05	5.76145e-05	3.85536e-05	0.000131614	0.000121191	0.000125383	4.54698e-05	4.58191e-05	4.70943e-05
COX4I1	0.000713373	0.000714116	0.000664017	0.000833434	0.000803183	0.00077852	0.000718832	0.000742289	0.000777442	0.000734676	0.000667131	0.000695913
COX5A	0.000365343	0.0003431	0.000344673	0.000442318	0.000432488	0.000402203	0.000507636	0.000529081	0.000496063	0.000381474	0.000360062	0.000396611
COX5B	0.000440046	0.000441314	0.000463136	0.000547524	0.00057393	0.000573518	0.000538011	0.000550589	0.000548809	0.000459481	0.00049407	0.000487635
COX6C	0.000473773	0.000532967	0.000398741	1.38274e-05	1.37059e-05	9.85353e-06	0.00077621	0.000735964	0.00073776	0.000588134	0.000674518	0.000725064
COX7A2	0.000328435	0.000312812	0.000300897	0.000422278	0.000420563	0.000414032	0.000426573	0.000415827	0.000435016	0.000426818	0.000438547	0.000438633
COX7A2L	0	0	0	0	0	0	2.57541e-05	2.61413e-05	0	2.18475e-05	2.28821e-05	2.08641e-05
COX7C	9.20665e-06	5.19564e-05	4.61275e-05	6.08207e-05	6.37457e-05	6.59145e-05	5.22783e-05	5.10521e-05	4.89885e-05	5.28236e-05	5.69458e-05	5.96851e-05
CPA1	7.34683e-05	7.14647e-05	6.99661e-05	7.08344e-05	6.84569e-05	6.89336e-05	8.14193e-05	7.88169e-05	8.19954e-05	9.25444e-05	9.59946e-05	9.93635e-05
CPED1	0	0	0	0	0	0	1.4033e-06	1.20368e-06	1.66511e-06	2.15313e-06	2.13749e-06	1.99103e-06
CPM	2.56523e-05	2.65333e-05	2.4893e-05	1.29241e-05	1.38119e-05	8.55813e-06	2.8159e-05	2.83875e-05	2.62232e-05	1.92814e-05	2.16059e-05	1.99198e-05
CPNE1	0.000404439	0.000419344	0.000320401	0.000367649	0.000348951	0.000360137	0.000428893	0.00041717	0.00042696	0.000379382	0.000376297	0.00038014
CPNE3	9.95427e-05	0.000101975	9.86003e-05	6.52714e-05	9.74917e-05	9.77278e-05	0.00010615	0.000109548	0.000109234	9.89275e-05	0.000112617	0.000103166
CPOX	2.4815e-05	3.00742e-05	3.12234e-05	1.73054e-05	1.94795e-05	1.88746e-05	2.47789e-05	2.02121e-05	2.02383e-05	1.92452e-05	1.97703e-05	2.24765e-05
CPPED1	3.09727e-05	4.51012e-05	3.14394e-05	4.96306e-05	2.39273e-05	4.50954e-05	3.0916e-05	3.04746e-05	3.22408e-05	3.14371e-05	3.47474e-05	2.67813e-05
CPS1	0.00118529	0.00120219	0.00116086	0.000805087	0.000804577	0.000804315	0.00116912	0.00115482	0.00115219	0.000786817	0.000765983	0.000804844
CPSF1	4.36037e-06	5.28779e-06	4.79895e-06	3.27757e-06	2.94174e-06	3.28054e-06	4.66794e-06	3.76355e-06	3.63069e-06	3.95839e-06	4.58898e-06	4.6829e-06
CPSF2	3.50206e-05	2.57534e-05	2.54099e-05	2.29513e-05	1.73624e-05	2.09138e-05	2.57716e-05	3.00857e-05	2.80031e-05	1.8457e-05	1.96336e-05	2.12842e-05
CPSF3	1.71969e-05	2.04758e-05	1.84294e-05	1.05192e-05	9.82971e-06	1.03293e-05	2.95172e-05	2.26411e-05	1.70594e-05	2.23227e-05	2.63065e-05	1.40689e-05
CPSF3L	7.57341e-07	3.37283e-06	0	0	0	0	1.68493e-06	0	0	4.83774e-06	1.81485e-06	2.49652e-06
CPSF4	5.34864e-06	7.6865e-06	6.33439e-06	0	0	0	0	0	0	0	0	0
CPSF6	0.000136989	0.000131746	8.98853e-05	8.08716e-05	7.90824e-05	9.94801e-05	8.01001e-05	0.000119045	9.10259e-05	0.000109258	0.00011326	0.000121568
CPSF7	2.90486e-05	3.02276e-05	3.83969e-05	4.27222e-05	9.03445e-05	3.04549e-05	4.04736e-05	3.82569e-05	2.66083e-05	4.22319e-05	2.54516e-05	2.51389e-05
CPT1A	0.000123555	0.000125387	0.000116212	0.000159021	0.000172385	0.000164615	0.000148247	0.000158248	0.000148126	0.000162212	0.000168629	0.000184211
CPT2	8.33829e-06	8.57956e-06	8.97119e-06	2.58329e-05	2.36795e-05	1.90471e-05	2.69221e-05	2.35393e-05	2.46337e-05	1.95583e-05	1.83921e-05	2.13647e-05
CPVL	1.8143e-06	6.44089e-06	6.13085e-06	0	0	0	6.81538e-06	7.17847e-06	6.73692e-06	0	0	0
CRABP2	1.91576e-05	1.70683e-05	1.69993e-05	1.68016e-05	1.55675e-05	1.64477e-05	2.0483e-05	1.88697e-05	1.71573e-05	1.99831e-05	1.93004e-05	7.80257e-06
CRADD	3.24828e-05	2.70808e-05	3.10132e-05	1.15235e-05	1.33756e-05	1.21027e-05	2.10791e-05	3.18628e-05	3.40071e-05	1.92295e-05	2.90017e-05	2.876e-05
CRAT	8.42095e-06	4.47225e-06	7.55417e-06	4.43726e-06	5.22854e-06	4.82106e-06	9.72623e-06	8.25869e-06	1.06384e-05	4.61747e-06	4.99429e-06	5.71331e-06
CRCP	0	0	4.54785e-06	0	0	0	0	0	0	0	0	0
CREB1	1.23507e-05	1.14639e-05	1.1689e-05	7.55088e-06	1.13124e-05	0.000135943	1.02988e-05	8.42422e-06	0.000140805	0	1.07799e-05	0.000127683
CREBBP	1.33098e-06	1.3997e-06	1.35395e-06	7.90616e-07	9.43463e-07	1.3611e-06	5.09605e-07	6.40356e-07	9.52322e-07	5.79008e-07	1.05721e-06	1.02208e-06
CREG1	0	0	0	0	0	0	1.87956e-05	0	2.18345e-05	0	0	0
CRELD2	2.09847e-06	1.31628e-05	1.42494e-05	1.52878e-05	1.61653e-05	1.92562e-05	4.05168e-05	3.06628e-05	3.69628e-05	1.52233e-05	1.29324e-05	1.57487e-05
CRIP1	0.00135593	0.00131027	0.00125206	0	0	0	0.00160616	0.00150899	0.00145541	0.00106505	0.0010111	0.00101238
CRIP2	1.09382e-05	1.21635e-05	1.22518e-05	0	0	0	2.86837e-06	5.79944e-06	7.96072e-06	3.70697e-05	2.44002e-05	1.92849e-05
CRK	2.45643e-05	2.78253e-05	2.31677e-05	2.13587e-05	2.15965e-05	2.23317e-05	3.33222e-05	4.08533e-05	3.96314e-05	1.89982e-05	2.03204e-05	2.32408e-05
CRKL	6.0816e-05	6.09861e-05	5.70273e-05	4.941e-05	4.94048e-05	5.26981e-05	5.60833e-05	5.22161e-05	5.3433e-05	5.30722e-05	4.70827e-05	4.12371e-05
CRLF3	7.58109e-06	7.99941e-06	7.00545e-06	7.94417e-06	8.25081e-06	8.42397e-06	1.0537e-05	8.48276e-06	8.94786e-06	9.51121e-06	7.25908e-06	5.99756e-06
CRNKL1	1.63183e-05	1.45362e-05	1.37141e-05	1.27703e-05	1.81662e-05	1.74093e-05	1.6651e-05	1.45847e-05	1.56114e-05	1.96842e-05	1.76252e-05	2.0493e-05
CROCC	1.85474e-05	1.88818e-05	1.85569e-05	2.20815e-05	2.22841e-05	2.56866e-05	2.04128e-05	2.16834e-05	2.21067e-05	2.73527e-05	2.63662e-05	2.69913e-05
CRTAP	3.867e-05	3.78662e-05	3.55964e-05	4.85777e-05	4.48315e-05	3.46126e-05	6.17321e-05	4.80834e-05	3.20475e-05	3.09352e-05	5.057e-05	4.02564e-05
CRTC3	6.45824e-06	6.41399e-06	7.48629e-06	4.38376e-06	2.20472e-06	4.14414e-06	6.09808e-06	7.22483e-06	4.82686e-06	2.81661e-06	2.40796e-06	2.57375e-06
CRYAB	0	0	0	0	0	0	0	0	0	5.02245e-06	3.07588e-06	3.35939e-06
CRYZ	6.79575e-05	7.7298e-05	8.59534e-05	9.79282e-05	9.96862e-05	8.30919e-05	7.62331e-05	7.61457e-05	7.82382e-05	9.61742e-05	8.15519e-05	6.93417e-05
CRYZL1	5.32724e-06	4.67023e-06	5.4676e-06	0	0	0	0	0	0	0	0	0
CS	0.000435635	0.000434034	0.000424012	0.000688273	0.000663289	0.000650964	0.000581915	0.000605728	0.000608263	0.000573219	0.00057752	0.000583049
CSDA	7.85013e-05	6.77315e-05	6.03987e-05	4.23624e-05	4.78314e-05	3.33518e-05	2.80902e-05	2.90934e-05	3.1148e-05	3.86698e-05	5.46419e-05	5.77964e-05
CSDE1	0.000200315	0.000175084	0.000177735	0.000122497	0.000130553	0.000140296	0.000140869	0.000126585	0.000131739	0.000158877	0.000140346	0.000108324
CSE1L	0.000707413	0.00147852	0.00142643	0.000716526	0.00067983	0.00068697	0.000810038	0.000713266	0.000775142	0.00137012	0.000587421	0.000701345
CSK	1.77906e-05	1.89702e-05	1.84294e-05	2.05891e-05	2.01438e-05	2.34841e-05	2.50406e-05	2.27532e-05	1.81154e-05	2.4958e-05	2.29779e-05	2.28949e-05
CSNK1A1	5.89002e-05	5.97519e-05	5.41821e-05	3.73751e-05	4.05091e-05	3.86955e-05	3.84828e-05	4.14236e-05	4.47631e-05	3.79398e-05	4.01489e-05	3.85651e-05
CSNK1D	2.52242e-06	2.37276e-06	2.03167e-06	3.141e-06	2.86245e-06	3.02747e-06	2.12437e-06	2.30355e-06	2.59918e-06	3.68416e-06	2.99903e-06	3.17399e-06
CSNK1G3	0	0	0	3.10236e-06	3.24916e-06	3.02656e-06	0	0	0	5.86356e-06	5.43622e-06	6.81053e-06
CSNK2A1	0.000148069	0.000145044	0.000167271	0.000189433	0.00018812	0.000228812	0.00019033	0.000148809	0.000177956	0.000214762	0.000247004	0.000219869
CSNK2A2	7.92333e-05	8.64339e-05	9.99317e-05	0.000143058	0.000133189	0.000145413	0.000105491	7.85428e-05	0.000111953	0.000148688	0.000125191	0.000123751
CSNK2B	4.98015e-05	6.81008e-05	4.94874e-05	5.45115e-05	5.84213e-05	6.27093e-05	4.65257e-05	4.85734e-05	5.36602e-05	6.15321e-05	5.34255e-05	6.37041e-05
CSPG4	3.23858e-06	4.13811e-06	3.03803e-06	4.28802e-06	5.60921e-06	3.09769e-06	1.92555e-06	2.7045e-06	1.81616e-06	2.52727e-06	2.78042e-06	1.28953e-06
CSRP1	0.000322084	0.000316623	0.000295865	0.000339365	0.000346241	0.000335472	0.000300069	0.000294601	0.000282971	0.000460284	0.000351104	0.000325832
CSRP2	4.50641e-05	3.14712e-05	3.76503e-05	1.73961e-05	1.48369e-05	2.35024e-05	1.99151e-05	3.42903e-05	3.34369e-05	2.20741e-05	2.93601e-05	2.47442e-05
CSTB	0.000643944	0.000704535	0.000493565	0.000412673	0.000462114	0.000443445	0.000336109	0.000430013	0.000419897	0.00035811	0.000459527	0.000500616
CSTF1	1.53249e-05	1.25753e-05	2.96015e-05	1.40125e-05	1.45109e-05	1.07303e-05	1.6972e-05	1.43827e-05	3.35825e-05	1.08418e-05	9.99125e-06	1.15157e-05
CSTF2	9.72545e-05	8.32683e-05	7.92221e-05	9.08963e-05	9.33598e-05	9.84193e-05	4.39225e-05	3.90403e-05	3.92599e-05	7.17967e-05	6.41939e-05	7.20121e-05
CSTF2T	1.60404e-05	1.55887e-05	1.62044e-05	1.1052e-05	1.03477e-05	5.90323e-06	5.40682e-05	5.74657e-05	6.08536e-05	1.12161e-05	1.7314e-05	1.63698e-05
CSTF3	3.43584e-05	3.22204e-05	2.97531e-05	3.24488e-05	3.10683e-05	3.38418e-05	3.09578e-05	3.48592e-05	3.24258e-05	2.87215e-05	3.41361e-05	2.32929e-05
CTAGE5	1.88277e-06	2.28426e-06	2.29495e-06	4.26393e-06	3.936e-06	3.7534e-06	3.336e-06	3.63235e-06	3.7401e-06	2.16131e-06	2.51907e-06	2.82562e-06
CTBP1	2.77691e-05	3.06618e-05	3.28867e-05	8.59888e-06	8.28287e-06	8.50593e-06	4.47965e-06	4.85498e-06	5.70147e-06	8.70157e-06	9.90623e-06	8.04244e-06
CTBP2	9.9201e-06	3.41483e-06	8.86999e-06	4.83305e-05	4.63167e-05	4.5535e-05	4.92435e-05	4.28906e-05	4.41154e-05	5.61828e-05	5.11342e-05	5.54213e-05
CTCF	1.8234e-05	1.86009e-05	1.55933e-05	1.0891e-05	1.05852e-05	1.10007e-05	1.06836e-05	8.1852e-06	1.1493e-05	6.74527e-06	1.40208e-06	4.37069e-06
CTDSPL2	1.06929e-05	1.05075e-05	1.01466e-05	8.25361e-06	5.33741e-06	5.04177e-06	6.82266e-06	9.30625e-06	9.09823e-06	0	0	0
CTH	0.000616284	0.000518679	0.000607307	7.86095e-05	0.000102564	7.8232e-05	0.00028449	0.000319721	0.000260599	0.000124008	9.1173e-05	0.000111242
CTNNA1	9.21339e-05	8.16884e-05	8.22719e-05	6.27668e-05	6.24634e-05	5.79288e-05	6.69978e-05	7.05889e-05	6.34636e-05	6.18389e-05	5.72696e-05	5.74947e-05
CTNNA2	2.38418e-06	1.81219e-06	1.94414e-06	1.49519e-06	1.07563e-06	1.40671e-06	0	0	0	1.05805e-06	1.16926e-06	9.38964e-07
CTNNAL1	5.50982e-06	4.98397e-06	5.15952e-06	1.70582e-06	1.46364e-06	2.72053e-06	1.29183e-06	1.12316e-06	1.48317e-06	4.20934e-06	3.58318e-06	4.02564e-06
CTNNB1	7.58641e-07	6.96476e-07	1.97355e-06	0	0	0	0	0	0	0	0	0
CTNNBL1	6.07379e-05	6.06651e-05	6.36058e-05	5.02e-05	5.03263e-05	4.50496e-05	5.65702e-05	4.59562e-05	7.81919e-05	5.443e-05	6.94131e-05	6.09579e-05
CTNND1	4.05633e-05	4.13492e-05	4.41392e-05	4.26299e-05	3.88102e-05	4.46345e-05	5.10482e-05	4.79866e-05	5.49639e-05	4.38571e-05	3.02197e-05	4.34053e-05
CTPS1	0.000263263	0.000252012	0.000238133	0.00030146	0.000289156	0.00029275	0.000355612	0.000301438	0.000346045	0.000266274	0.000252551	0.000268018
CTPS2	2.52266e-05	2.30999e-05	1.94586e-05	2.72112e-05	1.97613e-05	2.98581e-05	2.74226e-05	2.64471e-05	2.8391e-05	2.12166e-05	2.31759e-05	1.70915e-05
CTR9	8.02834e-06	7.90077e-06	7.67513e-06	1.1572e-05	1.11557e-05	1.16497e-05	1.44551e-05	2.27131e-05	1.45513e-05	1.32138e-05	1.22719e-05	1.16349e-05
CTSA	6.67844e-06	8.345e-06	7.72831e-06	6.95266e-06	1.28418e-06	6.29016e-06	3.78556e-06	2.97978e-06	3.56333e-06	5.95749e-06	7.62384e-06	4.89135e-06
CTSB	0	0	0	3.86782e-05	7.16719e-05	4.08095e-05	5.7803e-05	3.43332e-05	6.35412e-05	8.08466e-05	8.97555e-05	9.48865e-05
CTSD	2.41232e-05	4.3499e-05	2.90547e-05	7.33202e-05	7.14907e-05	7.33646e-05	2.95658e-05	2.84816e-05	2.88441e-05	8.0974e-05	5.84482e-05	7.97248e-05
CTSL	2.09409e-05	1.45232e-05	1.9191e-05	4.19259e-05	3.46458e-05	4.31387e-05	2.82723e-05	3.64549e-05	2.49209e-05	4.20698e-05	3.42555e-05	3.27995e-05
CTSZ	0.000170692	0.000177396	0.000184306	0.00019458	0.000204582	0.000195553	0.0001616	0.000201623	0.000165109	0.000209602	0.000166822	0.000155846
CTTN	0.000233061	0.000232332	0.000229288	0.000215199	0.000207618	0.000209977	0.000229121	0.0002201	0.000215909	0.000222629	0.000215274	0.000220406
CTTNBP2NL	6.81763e-06	6.21058e-06	5.78659e-06	3.68119e-06	3.71609e-06	1.95538e-06	9.94622e-07	4.36698e-06	3.42153e-06	5.00215e-06	4.26084e-06	4.10823e-06
CUEDC2	5.95435e-06	1.53916e-05	7.70982e-06	0	4.81132e-06	5.00377e-06	1.65242e-05	5.59322e-06	2.0886e-05	7.54642e-06	6.29398e-06	4.66963e-06
CUL1	2.63926e-05	2.60909e-05	2.73914e-05	2.21535e-05	2.59298e-05	2.24889e-05	2.49354e-05	2.83668e-05	2.56271e-05	2.55386e-05	2.35107e-05	2.48784e-05
CUL2	2.43869e-05	2.45429e-05	2.55949e-05	2.16669e-05	2.16693e-05	2.82173e-05	2.7494e-05	2.61759e-05	2.15542e-05	2.29709e-05	2.86387e-05	2.58559e-05
CUL3	1.34754e-05	1.30802e-05	1.24965e-05	1.08938e-05	1.13849e-05	1.12629e-05	9.26278e-06	1.48242e-05	1.36369e-05	7.8518e-06	7.61033e-06	7.52226e-06
CUL4A	0.000104454	0.000113239	0.000103087	8.09185e-05	8.04794e-05	8.08008e-05	8.25914e-05	8.06936e-05	8.26051e-05	7.19603e-05	8.68151e-05	8.35401e-05
CUL4B	1.36776e-05	1.30614e-05	1.2462e-05	4.10905e-05	2.56402e-05	2.47296e-05	2.18102e-05	1.59854e-05	3.53788e-05	2.45034e-05	2.93915e-05	2.60028e-05
CUL5	2.06193e-05	1.67686e-05	1.32649e-05	1.19076e-05	1.45543e-05	1.06222e-05	1.13402e-05	1.24988e-05	1.11046e-05	9.67154e-06	1.38158e-05	1.09387e-05
CUTA	0.000118955	0.000115335	0.000133086	0.000151833	0.000131674	0.000158021	0.000103414	9.8993e-05	9.11429e-05	0.00012466	0.000103626	0.000122857
CUTC	5.22755e-06	5.91655e-06	5.56179e-06	7.26773e-06	7.17184e-06	7.30517e-06	7.22433e-06	0	5.44781e-05	5.91076e-05	9.72079e-06	5.24935e-06
CUX1	2.26888e-06	2.18527e-06	2.56466e-06	0	7.00133e-07	7.97507e-07	1.37699e-06	2.01859e-06	1.77479e-06	7.38058e-07	0	1.04221e-06
CWC22	5.21028e-06	4.79896e-06	4.55968e-06	7.08078e-06	6.44411e-06	6.58749e-06	8.03267e-06	8.04265e-06	4.43521e-06	5.74572e-06	5.40494e-06	3.8971e-06
CWC27	8.75266e-06	1.53445e-06	0	0	0	0	4.62249e-06	4.25598e-06	0	5.12078e-06	5.83901e-06	1.05641e-06
CWF19L1	4.54035e-06	4.39107e-06	4.79895e-06	2.51993e-06	2.70386e-06	2.52424e-06	2.47816e-06	2.96234e-06	2.64613e-06	2.93147e-06	2.46124e-06	2.89716e-06
CWF19L2	1.87189e-06	2.1881e-06	2.0937e-06	2.0356e-06	2.05945e-06	0	2.1566e-06	1.26517e-06	1.74064e-06	0	0	0
CXADR	8.74959e-06	1.32596e-05	8.23752e-06	1.84646e-05	1.31735e-05	1.37594e-05	1.33049e-05	1.62649e-05	1.18498e-05	1.44002e-05	1.57204e-05	1.17796e-05
CXorf26	2.37294e-06	2.73439e-06	2.45886e-06	0	0	0	0	0	0	0	0	0
CXorf38	5.59107e-06	8.68398e-06	9.29132e-06	6.96126e-06	4.84849e-06	6.39044e-06	1.10138e-05	1.15502e-05	1.08544e-05	5.78993e-06	2.99368e-06	4.16619e-06
CXXC1	7.11386e-07	1.06743e-06	1.78689e-05	0	0	0	0	0	0	0	0	0
CYB561D2	1.62024e-05	1.69267e-05	9.28432e-06	0	2.27518e-05	0	0	0	0	1.9198e-05	2.21796e-05	2.20564e-05
CYB5A	3.45192e-05	3.83948e-05	3.652e-05	0	0	0	0	0	0	0	0	0
CYB5B	0.000700388	0.000689031	0.000544417	0.000958054	0.00112568	0.00109891	0.000959189	0.000957323	0.000972108	0.00122657	0.0012656	0.00127991
CYB5R1	2.04998e-06	2.30574e-06	1.16269e-05	2.26822e-06	2.9357e-06	2.41236e-05	2.32925e-05	1.05337e-05	1.28005e-05	3.31788e-06	2.74758e-06	3.16815e-06
CYB5R3	0.000225161	0.000212168	0.000205993	0.000299676	0.000296079	0.000319613	0.000308755	0.000300124	0.00028493	0.000352147	0.000412113	0.000403512
CYC1	8.71518e-05	8.04649e-05	9.21643e-05	0.000115925	0.000115515	0.00012852	0.000103143	0.000109484	0.00010712	0.000126087	0.000123475	0.000124234
CYCS	0.00257623	0.00264708	0.00248034	0.00197537	0.00199843	0.00201002	0.00201053	0.00195437	0.00196164	0.0019969	0.00190836	0.00203825
CYFIP1	2.41279e-05	2.49393e-05	2.42027e-05	2.76023e-05	2.60165e-05	2.44259e-05	2.50756e-05	2.49164e-05	2.54666e-05	2.53136e-05	2.73547e-05	2.69882e-05
CYLD	0	6.46095e-07	4.88131e-07	7.69371e-07	6.92126e-07	8.45083e-07	1.04536e-06	9.30584e-07	9.77987e-07	1.09793e-06	0	9.59367e-07
CYP2S1	3.54901e-06	3.46663e-06	3.54701e-06	7.87784e-06	7.38773e-06	8.08085e-06	6.94689e-06	7.69706e-06	7.76625e-06	7.90215e-06	7.89274e-06	7.21432e-06
CYP51A1	3.83495e-05	4.88698e-05	4.64239e-05	3.24738e-05	4.3018e-05	4.44223e-05	5.99733e-05	5.27005e-05	4.97274e-05	4.05767e-05	3.81593e-05	2.25807e-05
CYTH3	7.83688e-06	5.4479e-06	7.03704e-06	0	0	0	0	0	0	0	0	0
CYTH4	0	0	0	8.71761e-05	0	0	5.9806e-06	0.000107067	9.15484e-05	1.16994e-05	9.48458e-05	1.13838e-05
DAB2	5.26007e-05	6.1779e-05	4.80803e-05	2.96375e-05	2.14045e-05	3.17599e-05	4.51674e-05	4.6579e-05	4.71582e-05	3.43604e-05	4.96302e-05	5.20718e-05
DAB2IP	1.72726e-06	1.67792e-06	1.35831e-06	3.27882e-06	0	3.38647e-06	3.17576e-06	2.31297e-06	2.53631e-06	0	0	2.80636e-06
DAD1	0.000127564	0.00014174	0.000128262	0.000143494	0.000128055	0.000134924	0.000129431	0.000109091	0.000149487	0.0001453	0.000234745	0.000270719
DAG1	5.6509e-06	3.0263e-06	3.49199e-06	2.47159e-06	5.33927e-06	0	1.58053e-06	2.56306e-06	1.60523e-06	4.79164e-06	5.80035e-06	6.07305e-06
DAGLB	0	0	0	2.71063e-06	1.40507e-06	3.34388e-06	0	0	0	2.74786e-06	3.12004e-06	3.18062e-06
DAK	4.11333e-05	5.02951e-05	4.86052e-05	3.73688e-05	3.28276e-05	4.56724e-05	5.16903e-05	4.74482e-05	4.83339e-05	3.80798e-05	2.78576e-05	3.06613e-05
DAP3	6.40609e-05	6.31358e-05	5.9891e-05	9.12561e-05	7.76298e-05	7.46742e-05	5.11871e-05	8.51667e-05	7.40577e-05	8.15389e-05	8.22261e-05	7.90869e-05
DAPK3	0	2.08746e-06	0	0	0	0	0	0	0	0	0	0
DARS	0.00014995	0.000154282	0.000145607	0.000131729	0.000179215	0.000175986	0.000204317	0.000221249	0.000198096	0.000181895	0.000181438	0.000134153
DARS2	2.43325e-05	2.6682e-05	2.21798e-05	2.73035e-05	2.57362e-05	2.65291e-05	2.86473e-05	3.03639e-05	3.20938e-05	3.23229e-05	3.86135e-05	3.50025e-05
DAZAP1	0.000113738	0.000165527	0.000145687	0.00015766	0.000100385	0.000140111	0.000154587	0.000157916	0.000166035	0.000143379	0.000145933	0.000146445
DBI	0.00159848	0.00172688	0.00126607	0.00108899	0.00105677	0.00110389	0.00112867	0.00123449	0.00132852	0.00106355	0.00104711	0.00103888
DBN1	0.000109777	0.000132855	0.000115075	0.000136728	0.000147843	0.000158799	0.000112161	0.000120938	0.000132503	0.000173682	0.000197625	0.000167267
DBNL	7.81193e-05	7.91398e-05	7.45447e-05	6.85097e-05	6.56553e-05	6.50568e-05	5.3062e-05	6.00911e-05	6.60846e-05	7.27737e-05	7.87184e-05	7.2249e-05
DBR1	1.61385e-05	1.69161e-05	1.7298e-05	1.46927e-05	1.54381e-05	1.59608e-05	1.42339e-05	1.63535e-05	1.27647e-05	1.75885e-05	1.66869e-05	2.05862e-05
DBT	8.42888e-06	9.76464e-06	9.91276e-06	1.45478e-05	1.66175e-05	1.48544e-05	1.00243e-05	1.10735e-05	1.02724e-05	1.55873e-05	1.79332e-05	1.7611e-05
DCAF13	8.52833e-06	1.38283e-05	9.98811e-06	7.20546e-06	1.24075e-05	6.47545e-06	1.25197e-05	1.03263e-05	1.05045e-05	9.64479e-06	7.55658e-06	8.54889e-06
DCAF7	1.65252e-05	1.27853e-05	1.40219e-05	1.65607e-05	8.78666e-06	9.54353e-06	2.09024e-05	1.92198e-05	2.10058e-05	1.67656e-05	7.08982e-06	9.18845e-06
DCAF8	6.80817e-06	9.17434e-06	5.10978e-06	4.89954e-06	5.11347e-06	5.26965e-06	8.01096e-06	8.08832e-06	8.31195e-06	3.58865e-06	4.88522e-06	3.90105e-06
DCAKD	3.48846e-06	3.66308e-06	4.14765e-06	0	0	0	0	0	0	0	0	0
DCK	0	0	0	0	0	0	9.09337e-05	9.3976e-05	9.86071e-05	0	0	0
DCP1A	1.30106e-06	3.09095e-06	1.49834e-06	3.46718e-06	6.34902e-06	6.43867e-06	2.68183e-06	3.92936e-06	4.76004e-06	5.8966e-06	6.98484e-06	6.97476e-06
DCPS	9.80432e-05	0.000104013	9.38632e-05	5.31708e-05	5.16892e-05	5.03521e-05	7.13545e-05	6.24108e-05	6.2311e-05	5.52466e-05	6.211e-05	6.3663e-05
DCT	0	0	0	0	0	0	5.83547e-06	6.2008e-06	5.38616e-06	6.95562e-06	6.20267e-06	0
DCTD	0	0	0	0	0	0	0	0	0	0	0	0
DCTN1	4.1546e-05	3.88667e-05	3.91792e-05	4.36499e-05	4.30862e-05	4.32241e-05	4.58203e-05	4.45182e-05	3.95661e-05	4.44896e-05	4.31757e-05	4.56256e-05
DCTN2	0.000100854	0.000104542	9.3174e-05	0.000113633	0.000102751	9.99914e-05	0.000110131	0.0001183	0.000116539	9.10765e-05	0.00010097	0.000108005
DCTN3	0	0	0	0	0	0	1.77219e-05	1.41778e-05	1.9317e-05	1.74878e-05	2.12901e-05	1.79442e-05
DCTN4	5.51172e-06	5.27575e-06	7.51144e-06	6.06486e-06	6.85095e-06	1.05564e-06	3.77814e-06	3.03044e-06	2.74724e-06	4.85677e-06	3.67402e-06	2.74682e-06
DCTN5	0	0	0	3.13193e-05	2.1739e-05	2.77945e-05	2.56624e-05	1.98883e-05	0	2.71718e-05	3.09096e-05	3.198e-05
DCTPP1	0.000102086	9.65184e-05	0.000151338	9.43207e-05	9.51671e-05	8.27088e-05	8.53726e-05	0.000121831	8.71856e-05	8.43725e-05	8.14199e-05	9.29252e-05
DCUN1D1	3.81367e-05	4.12336e-05	3.67853e-05	2.54449e-05	2.37043e-05	2.35055e-05	3.29486e-05	1.99603e-05	2.89217e-05	2.18507e-05	2.13623e-05	2.94659e-05
DCUN1D5	0.000118529	0.000124832	0.000123988	0.000116438	0.000129107	0.000108537	0.00011829	0.000113477	0.000106686	0.000119244	0.000120448	0.000108197
DCXR	7.92877e-05	8.65071e-05	7.60552e-05	3.76238e-06	1.25291e-05	5.0349e-06	2.61938e-05	1.23462e-05	1.90734e-05	1.40832e-05	3.5134e-06	4.34416e-06
DDAH1	0	0	0	0	0	0	0	0	0	3.03247e-05	4.22658e-05	3.89836e-05
DDAH2	1.26653e-05	1.46318e-05	1.49857e-05	1.06351e-05	1.07025e-05	1.30208e-05	1.19036e-05	1.15597e-05	1.08755e-05	6.02577e-06	5.24936e-06	4.67942e-06
DDB1	0.000130591	0.00014266	0.000136969	0.000111845	0.000115333	0.000109258	9.68267e-05	0.000104285	0.000104327	9.26247e-05	0.000106842	0.000101074
DDB2	1.68256e-05	8.07504e-06	6.19184e-06	5.12309e-06	0	4.94485e-06	7.15838e-06	6.81641e-06	2.03485e-05	6.69649e-06	1.95676e-05	2.22001e-05
DDHD2	3.86416e-06	1.21434e-06	4.02176e-06	3.41993e-06	3.13564e-06	2.78708e-06	0	3.62529e-06	2.37356e-06	3.83268e-06	1.10841e-06	4.87619e-06
DDI2	1.32128e-05	1.21245e-05	1.27791e-05	1.08546e-05	8.06125e-06	7.95859e-06	0.00017579	0.000169639	1.37376e-05	7.22687e-06	1.12344e-05	7.10773e-06
DDOST	0.000170396	0.00014528	0.000173255	0.000293513	0.000261419	0.000254714	0.000204209	0.000220598	0.000215569	0.000284666	0.000267073	0.000329148
DDRGK1	5.5181e-05	5.44495e-05	5.13701e-05	4.21214e-05	3.81195e-05	4.64599e-05	5.31888e-05	5.89313e-05	5.83374e-05	4.69016e-05	4.93347e-05	5.25614e-05
DDT	0.000610004	0.000604893	0.000606422	0.000460012	0.000426123	0.000422152	0.000607367	0.000620897	0.000636555	0.000462659	0.000445996	0.000453572
DDX1	0.000210497	0.000205312	0.000199836	0.000201823	0.000219605	0.000210893	0.000244687	0.00022111	0.000229912	0.00021547	0.000211015	0.000202214
DDX10	2.69649e-05	9.55332e-05	9.31407e-05	2.50413e-05	2.55302e-05	2.36902e-05	2.92326e-05	2.60167e-05	2.65756e-05	6.43437e-05	6.50646e-05	6.27281e-05
DDX11	3.97603e-07	4.99978e-07	5.15252e-07	7.3181e-07	5.35879e-07	7.03317e-07	9.09162e-07	1.30111e-06	8.58153e-07	7.38279e-07	7.43352e-07	9.59793e-07
DDX17	0.000444149	0.000437538	0.000432765	0.000294795	0.00025366	0.000339288	0.000278838	0.000263157	0.000364267	0.00027713	0.000193004	0.000246004
DDX18	0.000179159	0.000180346	0.000169844	0.00022421	0.00023537	0.000227835	0.000228811	0.000233359	0.000220931	0.000200272	0.000208296	0.000204346
DDX19A	5.57782e-05	6.64584e-05	5.48644e-05	5.44442e-05	4.71639e-05	6.27688e-05	6.58648e-05	5.8584e-05	5.59682e-05	6.08934e-05	7.76293e-05	6.0023e-05
DDX20	2.4627e-05	2.79315e-05	2.52399e-05	2.46315e-05	2.54311e-05	3.12089e-05	2.21703e-05	2.09457e-05	2.63606e-05	2.59052e-05	3.07148e-05	2.28128e-05
DDX21	0.00046754	0.000463094	0.000461011	0.000434762	0.000411038	0.000413025	0.000357015	0.000398126	0.000437398	0.000397995	0.000364353	0.000371581
DDX23	2.8274e-05	3.13036e-05	2.59808e-05	4.76578e-05	4.74999e-05	5.45709e-05	5.48154e-05	5.37496e-05	5.74556e-05	2.73102e-05	3.04727e-05	3.13799e-05
DDX24	2.7218e-05	2.8807e-05	2.8941e-05	2.13055e-05	1.70883e-05	2.13259e-05	2.27314e-05	2.3704e-05	2.62545e-05	2.3262e-05	2.0333e-05	2.26707e-05
DDX27	5.87216e-05	6.07053e-05	5.02053e-05	4.98167e-05	4.84307e-05	4.99904e-05	5.26344e-05	5.91376e-05	5.63846e-05	5.4246e-05	6.11105e-05	5.1805e-05
DDX31	6.74987e-06	6.63864e-06	6.15669e-06	6.46019e-06	7.24835e-06	7.31722e-06	1.00695e-05	1.23413e-05	1.10927e-05	6.22339e-06	7.23975e-06	6.92344e-06
DDX39A	0.00011378	0.000118331	0.000108936	0.000101104	0.000112062	0.000111214	0.000122357	0.000133347	0.000123961	0.000121927	9.79166e-05	0.00011179
DDX39B	0.00120811	0.0012167	0.00117636	0.00130318	0.00119839	0.00124755	0.00126152	0.0012357	0.00121866	0.00122493	0.00124602	0.00123564
DDX3X	0.000671238	0.000677339	0.000679444	0.000726757	0.000739377	0.000725785	0.000712506	0.000669199	0.000666371	0.000629702	0.000747941	0.000762728
DDX41	0	6.51405e-07	7.15041e-07	9.89185e-07	1.12613e-06	1.10645e-06	1.1412e-06	2.60264e-06	2.65022e-06	2.04394e-06	1.46425e-06	2.65507e-06
DDX42	5.32475e-05	3.78272e-05	5.10967e-05	3.89958e-05	2.56773e-05	2.69748e-05	3.29918e-05	3.46308e-05	3.31294e-05	2.93666e-05	2.42965e-05	3.23242e-05
DDX46	7.39803e-05	7.75116e-05	7.18866e-05	8.37313e-05	9.17198e-05	9.05785e-05	9.27438e-05	8.95347e-05	0.00012728	9.23021e-05	9.80597e-05	9.71827e-05
DDX47	7.40856e-05	8.03669e-05	7.04519e-05	7.71608e-05	7.70149e-05	9.01343e-05	0.000115161	0.000103268	9.44933e-05	8.42859e-05	8.23204e-05	9.10191e-05
DDX49	3.98691e-06	4.15097e-06	3.70104e-06	3.36002e-06	4.32952e-06	4.50725e-06	4.29433e-06	4.52282e-06	2.94198e-06	5.14013e-06	5.02195e-06	4.63568e-06
DDX5	0.000558941	0.000568164	0.000541074	0.000544896	0.000533679	0.000558606	0.000475602	0.000420256	0.000475283	0.000515099	0.000534035	0.000525393
DDX50	2.37968e-05	2.29028e-05	2.29541e-05	2.96735e-05	3.19635e-05	2.75274e-05	3.87943e-05	3.9796e-05	3.81264e-05	3.25416e-05	3.60109e-05	3.02934e-05
DDX51	5.25155e-06	4.99565e-06	4.23139e-06	7.47392e-06	4.01127e-06	3.29031e-06	6.65419e-06	8.02881e-06	3.65056e-06	3.84904e-06	5.89009e-06	9.56177e-06
DDX52	1.28983e-05	1.38484e-05	1.3026e-05	1.07017e-05	1.24532e-05	1.27104e-05	1.80861e-05	1.95755e-05	1.7469e-05	1.27193e-05	1.00249e-05	1.18031e-05
DDX54	2.89339e-05	3.73222e-05	3.02999e-05	6.28732e-05	5.93335e-05	5.02788e-05	5.51877e-05	5.58505e-05	5.70568e-05	2.87372e-05	2.62798e-05	2.15226e-05
DDX55	3.06262e-06	2.43281e-06	3.4218e-06	3.73688e-06	3.31513e-06	3.54536e-06	1.55976e-06	5.30617e-06	4.13107e-06	1.32094e-06	1.71977e-06	4.40101e-06
DDX56	2.22122e-05	2.33512e-05	2.46713e-05	3.14429e-05	3.21338e-05	2.88904e-05	3.04722e-05	2.56029e-05	2.87448e-05	2.3778e-05	3.49596e-05	3.64048e-05
DDX59	1.38491e-06	1.44997e-06	2.41464e-06	0	0	0	4.18076e-06	5.03172e-06	3.87156e-06	0	0	0
DDX6	7.58287e-05	0.000101017	7.62149e-05	9.22025e-05	0.000113883	6.29794e-05	5.49382e-05	5.45634e-05	8.8956e-05	7.97767e-05	6.58629e-05	8.01607e-05
DECR1	1.30567e-05	1.48465e-05	1.3327e-05	1.52019e-05	1.74785e-05	1.74536e-05	1.58417e-05	1.71189e-05	1.76731e-05	2.75446e-06	1.39986e-06	4.15214e-06
DECR2	2.82102e-06	3.41212e-06	2.65058e-06	8.3761e-06	1.03002e-05	3.28436e-06	1.26135e-05	1.3289e-05	1.366e-05	9.66226e-06	8.91567e-06	4.90335e-06
DEGS1	7.08193e-06	5.53722e-06	4.5498e-06	2.07267e-05	2.05744e-05	1.70048e-05	1.24739e-05	2.10578e-05	1.84787e-05	2.1912e-05	2.05844e-05	2.03825e-05
DEK	0.000166328	0.000167804	0.000131191	9.81097e-05	8.43774e-05	7.9389e-05	0.000109261	0.000114378	0.000111049	0.000100181	0.000112388	0.000130677
DENND1A	0	0	0	0	0	0	0	0	0	1.89353e-06	2.6011e-06	2.27086e-06
DENR	4.5562e-05	5.32295e-05	3.608e-05	8.9565e-05	2.27487e-05	9.32694e-05	3.66457e-05	3.5518e-05	3.45093e-05	9.81015e-05	0.000110294	0.000109276
DEPDC5	0	0	0	0	0	0	1.08004e-06	1.09391e-06	1.2978e-06	0	0	0
DEPDC7	4.5128e-05	4.14908e-05	3.96926e-05	4.84588e-05	4.48517e-05	3.72898e-05	5.66889e-05	5.56554e-05	5.27253e-05	5.04054e-05	5.17078e-05	4.34179e-05
DERA	1.27505e-05	1.26826e-05	1.15017e-05	5.36182e-06	3.0723e-06	5.76189e-06	1.34356e-05	9.35538e-06	1.46915e-05	5.95938e-06	6.06312e-06	5.32278e-06
DERL1	9.57159e-06	8.50818e-06	9.15624e-06	0	0	0	4.04722e-05	4.39521e-05	3.1808e-05	7.6298e-05	6.89212e-05	6.91049e-05
DERL2	0	0	0	2.90274e-05	2.94809e-05	2.31193e-05	0	0	0	0	0	0
DESI1	0	0	0	0	0	0	0	0	0	2.37843e-05	3.02213e-05	3.22642e-05
DFFA	4.56767e-05	3.00518e-05	4.56922e-05	3.58576e-05	3.56788e-05	2.57782e-05	3.72486e-05	4.11122e-05	3.7005e-05	4.17111e-05	3.47883e-05	3.73997e-05
DFNA5	2.15736e-05	2.13855e-05	2.75373e-05	1.54525e-05	9.87679e-06	1.02418e-05	2.08175e-05	1.82164e-05	1.89632e-05	6.77138e-06	1.06079e-05	1.65719e-05
DGCR8	0	0	0	0	0	0	1.13604e-06	9.37739e-07	1.0225e-06	0	0	0
DGKA	2.72357e-06	2.29866e-06	5.31092e-06	4.18054e-06	4.23474e-06	2.46746e-05	1.98436e-05	1.47674e-05	7.92424e-06	5.32768e-06	7.68293e-06	8.41008e-06
DHCR24	6.64781e-05	6.15878e-05	5.38662e-05	0.000132965	8.7656e-05	0.000139768	8.04697e-05	8.78808e-05	8.6576e-05	0.000157382	0.000150291	0.000149589
DHCR7	9.76341e-06	1.03062e-05	4.27412e-05	1.0218e-05	6.70568e-05	1.12526e-05	2.25399e-05	2.42493e-05	2.61606e-05	0	1.05581e-05	1.10208e-05
DHFR	5.05998e-05	4.92662e-05	4.30307e-05	6.333e-05	5.93985e-05	2.86919e-05	4.35799e-05	6.563e-05	3.47692e-05	4.99743e-05	6.26993e-05	5.33178e-05
DHODH	9.7854e-06	8.72952e-06	1.16683e-05	1.37062e-05	9.35519e-06	1.38267e-05	2.08782e-05	1.83534e-05	2.12276e-05	8.09898e-06	9.38636e-06	8.38702e-06
DHPS	1.96425e-05	1.72665e-05	1.37933e-05	8.18509e-06	7.42675e-06	7.67194e-06	1.13947e-05	1.6694e-05	1.52889e-05	8.29124e-06	8.33231e-06	8.6239e-06
DHRS4	1.83795e-05	1.56571e-05	2.13114e-05	3.56808e-06	2.26156e-05	3.44477e-06	2.03656e-05	2.23684e-05	2.21039e-05	0	0	1.44743e-05
DHRS7	7.37663e-06	9.35368e-06	8.91846e-06	1.80156e-05	1.98171e-05	1.59883e-05	1.50621e-05	1.45266e-05	1.29554e-05	1.60214e-05	1.32194e-05	1.91112e-05
DHRS7B	0	0	0	8.79145e-06	2.26806e-06	9.19003e-06	2.74118e-06	2.8537e-06	3.80678e-06	2.59634e-06	0	2.93127e-06
DHTKD1	2.75042e-05	2.25819e-05	2.25876e-05	1.81689e-05	1.31334e-05	1.83266e-05	2.57217e-05	2.01153e-05	1.97293e-05	2.07399e-05	2.87896e-05	2.74019e-05
DHX15	0.000214435	0.000225135	0.000217606	0.000239885	0.000223972	0.000231315	0.000248315	0.000257496	0.000255836	0.00022683	0.000237716	0.000234508
DHX16	1.37805e-05	1.32985e-05	1.14677e-05	7.61158e-06	1.13017e-05	9.14989e-06	8.41047e-06	1.04858e-05	7.84028e-06	7.5343e-06	1.0995e-05	1.14849e-05
DHX29	8.87139e-06	1.35534e-05	1.31845e-05	1.33349e-05	1.00002e-05	1.32295e-05	1.17105e-05	8.14645e-06	1.09407e-05	7.88217e-06	1.19262e-05	7.16742e-06
DHX30	4.21787e-05	3.25732e-05	3.76192e-05	4.29052e-05	4.6103e-05	4.16276e-05	3.79149e-05	4.1371e-05	3.80951e-05	3.16416e-05	2.88367e-05	3.21995e-05
DHX32	2.0708e-06	2.13808e-06	1.51637e-06	0	0	0	1.08977e-06	1.03015e-06	1.07281e-06	0	0	0
DHX33	3.75678e-06	3.82496e-06	3.78639e-06	0	0	0	6.67321e-06	5.22396e-06	2.58245e-06	0	0	0
DHX34	1.32483e-06	5.23705e-07	8.97498e-07	0	0	0	0	0	0	0	0	0
DHX36	2.99994e-05	2.23825e-05	2.56718e-05	1.16602e-05	1.27603e-05	1.17604e-05	1.81859e-05	2.05775e-05	2.41329e-05	6.47732e-06	7.12738e-06	9.39375e-06
DHX37	4.67919e-06	8.97529e-07	2.44232e-06	1.86664e-06	1.59314e-06	4.79008e-06	2.98571e-06	5.75363e-06	3.67873e-06	2.16005e-06	8.02978e-07	2.17011e-06
DHX38	1.36267e-05	1.87248e-05	1.41173e-05	1.85944e-05	1.70635e-05	1.4558e-05	1.58458e-05	1.57349e-05	1.63857e-05	9.82211e-06	1.16603e-05	1.53351e-05
DHX40	3.83058e-06	3.62627e-06	3.52645e-06	3.96857e-06	3.07214e-06	2.4928e-06	3.85893e-06	4.24809e-06	4.01268e-06	4.40428e-06	0	3.89362e-06
DHX57	5.48996e-06	5.6381e-06	6.07801e-06	3.47422e-06	3.95211e-06	3.7215e-06	3.85853e-06	4.15703e-06	4.05922e-06	3.38412e-06	4.79753e-06	4.59431e-06
DHX8	3.52725e-06	3.37908e-06	4.30318e-06	2.62835e-06	1.40157e-06	1.40354e-06	4.02645e-06	2.80042e-06	4.07528e-06	3.33283e-06	9.43995e-07	2.07188e-06
DHX9	0.000422709	0.000412454	0.00038614	0.000537324	0.000499686	0.000494378	0.000527194	0.000540042	0.000508243	0.000448641	0.000482378	0.000439028
DIABLO	3.3948e-05	4.11616e-05	3.771e-05	5.04237e-05	4.3876e-05	5.21013e-05	6.61913e-05	6.40231e-05	5.20803e-05	4.24946e-05	4.58757e-05	4.64326e-05
DIAPH1	8.81167e-05	8.80043e-05	7.61735e-05	0.000117845	9.7055e-05	9.54826e-05	0.000104826	0.000103683	0.000102651	0.000102285	0.000105284	9.85834e-05
DIAPH2	0	0	0	9.21478e-06	1.52035e-05	1.26256e-05	0	0	0	0	0	0
DIAPH3	9.16928e-06	9.83343e-06	7.05875e-06	1.02778e-05	1.09084e-05	1.13913e-05	6.87742e-06	7.03232e-06	8.04944e-06	4.58207e-06	1.12968e-05	1.1646e-05
DICER1	1.58038e-06	1.64158e-06	1.46583e-06	8.22936e-07	6.02132e-07	6.28298e-07	7.34222e-07	1.18272e-06	1.07699e-06	3.78658e-07	5.70983e-07	3.34912e-07
DIDO1	1.35049e-05	1.12368e-05	1.30467e-05	7.87972e-06	8.08789e-06	1.18497e-05	9.2849e-06	8.78476e-06	7.52756e-06	1.09315e-05	6.13274e-06	9.0708e-06
DIEXF	1.01215e-05	1.38979e-05	9.93183e-06	7.33375e-06	8.1294e-06	7.8551e-06	9.99276e-06	9.07761e-06	1.12018e-05	8.93395e-06	1.03474e-05	1.17908e-05
DIMT1	2.26131e-05	1.9972e-05	2.5055e-05	1.98538e-05	1.87949e-05	1.11091e-05	2.33154e-05	2.44071e-05	2.07213e-05	1.02266e-05	1.03491e-05	1.03447e-05
DIP2B	7.76333e-06	7.06069e-06	9.00714e-06	5.37574e-06	3.34502e-06	5.55386e-06	2.2896e-06	2.11048e-06	3.39432e-06	3.8566e-06	4.12443e-06	3.75134e-06
DIS3	2.51343e-05	2.55977e-05	2.2135e-05	2.37382e-05	2.05496e-05	2.62697e-05	2.65216e-05	2.54603e-05	2.45956e-05	3.80562e-05	3.7735e-05	4.16524e-05
DKC1	9.72911e-05	8.90993e-05	8.8778e-05	0.000111229	0.00010213	0.000109291	0.000123963	0.000120651	0.000120574	0.000107027	0.000107668	0.00010202
DKK2	0	0	0	2.53339e-06	0	0	0	0	0	0	0	0
DLAT	5.47778e-05	5.64058e-05	5.15424e-05	5.51263e-05	5.51133e-05	6.11219e-05	8.87069e-05	8.37467e-05	8.61582e-05	5.98329e-05	5.80224e-05	5.48417e-05
DLD	0.000113279	0.000120337	0.000114814	0.00016021	0.000126215	0.000138014	0.000147209	0.000130863	0.0001478	0.000127459	0.000134823	0.000108382
DLG1	2.66279e-06	8.15232e-07	8.11978e-07	5.22666e-06	3.68899e-06	4.36408e-06	1.20428e-06	1.69182e-06	1.71859e-06	0	0	0
DLG3	1.0932e-05	1.26272e-05	1.79286e-05	0	0	0	1.20469e-05	6.87039e-06	6.58914e-06	1.23222e-05	1.19631e-05	7.73987e-06
DLG5	3.4596e-07	3.10405e-07	2.49229e-07	0	0	0	0	0	0	2.7842e-07	3.88303e-07	3.72434e-07
DLGAP4	0	0	0	5.24293e-06	4.43081e-06	5.35665e-06	3.90371e-06	3.85656e-06	4.42514e-06	6.25737e-06	5.62685e-06	6.47732e-06
DLGAP5	5.50486e-06	6.23831e-06	5.96199e-06	4.09231e-06	5.69129e-06	5.17731e-06	7.77977e-06	6.91647e-06	8.9465e-06	5.8859e-06	5.89009e-06	5.8177e-06
DLST	7.74843e-05	7.25797e-05	7.79689e-05	0.000117058	0.000121625	0.000118996	0.000111979	0.000112411	0.000109618	0.000173714	0.000215745	0.00016474
DMAP1	1.335e-05	1.43262e-05	1.27239e-05	1.29208e-06	1.12491e-06	2.28873e-06	1.35568e-05	1.50096e-05	1.00318e-05	0	0	0
DMD	1.2907e-05	2.5757e-05	2.42371e-05	1.47205e-05	1.49793e-05	1.55388e-05	3.3534e-05	3.66266e-05	3.47148e-05	5.38023e-05	5.89842e-05	5.50123e-05
DNAH1	2.19627e-07	4.09126e-07	2.44209e-06	0	0	0	7.86205e-07	6.23263e-07	6.95207e-07	0	0	0
DNAH11	0	0	0	0	0	0	1.71757e-06	1.71175e-06	2.12657e-06	0	0	0
DNAH2	0	0	0	0	5.22916e-08	8.11549e-08	0	0	0	0	0	0
DNAH6	0	0	0	0	0	0	1.7904e-06	1.69376e-06	1.79085e-06	0	0	0
DNAH9	3.54806e-07	3.45696e-07	2.84505e-07	0	0	0	0	0	0	0	0	0
DNAJA1	0.000233025	0.000222303	0.000192438	0.000233549	0.000232164	0.00021654	0.000232777	0.000231241	0.000230116	0.000200995	0.000220523	0.00022846
DNAJA2	0.000112064	0.000102742	0.000109201	0.000119533	8.66834e-05	0.000117704	0.000157959	0.000170912	0.000164824	0.000128632	0.000112482	9.85344e-05
DNAJA3	0.000111228	0.000106105	0.000114784	0.000144145	0.000138884	0.000144082	0.000154964	0.000156504	0.000165749	0.000147871	0.000144779	0.000132398
DNAJA4	1.5578e-05	1.28726e-06	9.02517e-07	4.1042e-06	5.93227e-06	3.54398e-06	2.5951e-05	6.7115e-06	2.98974e-06	0	2.98457e-06	2.41757e-06
DNAJB1	9.67601e-05	8.89742e-05	8.36124e-05	9.65969e-05	0.000128038	0.000102424	0.000123451	0.000100111	9.15035e-05	0.000124649	0.000119018	0.000118893
DNAJB11	8.29607e-05	7.99811e-05	8.50838e-05	0.000150888	0.000129314	0.000144243	0.000223902	0.000232694	0.000212112	0.000127059	0.000133357	0.00013313
DNAJB12	8.71269e-06	8.81105e-06	5.76832e-06	2.03137e-05	1.61126e-05	2.21348e-05	3.77004e-05	3.76549e-05	3.66621e-05	1.47843e-05	1.03202e-05	9.93209e-06
DNAJB3	4.74719e-06	3.45637e-06	1.70073e-05	1.69018e-05	1.82111e-05	1.92302e-05	0	0	0	0	0	0
DNAJB4	1.16785e-05	1.17098e-05	1.10287e-05	1.97255e-05	1.95073e-05	2.0172e-05	1.29408e-05	1.43495e-05	1.41349e-05	1.53307e-05	1.43849e-05	1.75463e-05
DNAJB6	0	0	0	0	0	0	1.37106e-05	1.29649e-05	3.42521e-06	9.25791e-06	1.87158e-06	9.32142e-06
DNAJC1	0	0	0	0	0	0	0	0	0	0	0	0
DNAJC10	2.73457e-06	2.65404e-06	2.22166e-06	2.31109e-06	2.94174e-06	2.94276e-06	5.8611e-06	5.6411e-06	6.70562e-06	2.98795e-06	2.77854e-06	3.38671e-06
DNAJC11	2.36762e-05	2.83551e-05	1.49535e-05	4.96884e-05	2.67815e-05	3.17263e-05	3.81456e-05	4.14429e-05	2.72955e-05	3.31143e-05	3.60644e-05	3.68596e-05
DNAJC12	1.72407e-05	1.7178e-05	1.62262e-05	1.16687e-05	1.03683e-05	1.11588e-05	1.53346e-05	1.56145e-05	1.41431e-05	1.50644e-05	1.60976e-05	1.45905e-05
DNAJC13	6.97633e-06	8.37969e-06	9.17163e-06	8.12549e-06	7.27018e-06	5.86569e-06	8.29839e-06	9.90166e-06	7.55424e-06	5.94065e-06	3.41361e-06	4.31574e-06
DNAJC16	7.81028e-07	9.81396e-07	1.01327e-06	0	0	0	0	0	0	0	2.28805e-06	0
DNAJC17	2.12697e-05	2.06138e-05	1.93507e-05	0	0	0	0	0	0	4.24002e-06	4.39254e-06	4.6461e-06
DNAJC19	2.42911e-05	5.26431e-05	3.37402e-05	3.50597e-05	7.11717e-05	7.66752e-05	4.83263e-05	2.31061e-05	5.4919e-05	0	0	0
DNAJC2	3.48479e-05	3.51654e-05	3.48682e-05	3.14022e-05	3.14818e-05	2.86156e-05	3.10266e-05	3.00054e-05	2.94674e-05	2.73307e-05	3.16058e-05	3.33128e-05
DNAJC21	7.98352e-06	8.284e-06	8.9497e-06	1.09611e-05	1.10905e-05	1.07502e-05	1.13592e-05	1.20276e-05	1.10631e-05	8.53432e-06	1.5122e-05	8.3657e-06
DNAJC25-GNG10	0	0	0	1.19392e-05	1.4026e-05	1.15937e-05	0	0	0	8.6572e-06	1.44166e-05	1.26589e-05
DNAJC3	2.45265e-05	2.76377e-05	2.21316e-05	4.35544e-05	5.07568e-05	4.75131e-05	7.99545e-05	6.1662e-05	6.33915e-05	3.95493e-05	4.04271e-05	4.15371e-05
DNAJC7	6.33679e-05	5.83148e-05	5.64633e-05	8.18447e-05	0.000136649	0.000136646	8.15717e-05	8.87984e-05	9.7332e-05	0.00011254	0.000105385	0.000116885
DNAJC8	8.47949e-05	9.68665e-05	8.37732e-05	7.07531e-05	5.64591e-05	7.4175e-05	7.89145e-05	7.41347e-05	7.1121e-05	3.94864e-05	5.06454e-05	4.82392e-05
DNAJC9	0.000193776	0.000192334	0.000197871	0.000204858	0.000204149	0.000197522	0.000236729	0.00024169	0.000241915	0.000213976	0.00023341	0.00022707
DNASE2	1.68019e-05	1.64524e-05	1.79642e-05	1.92515e-05	2.02832e-05	1.77512e-05	2.13327e-05	2.3448e-05	2.42146e-05	2.21213e-05	2.16389e-05	2.01535e-05
DNM1L	7.38349e-05	7.30127e-05	7.13146e-05	8.58949e-05	8.17617e-05	8.62102e-05	4.78988e-05	6.00994e-05	6.16483e-05	8.89399e-05	8.80755e-05	8.74944e-05
DNM2	2.99462e-05	3.10735e-05	2.51733e-05	3.95981e-05	3.99888e-05	3.9074e-05	4.41315e-05	4.24519e-05	4.24851e-05	4.52102e-05	4.04192e-05	4.97852e-05
DNMBP	1.49122e-07	6.06109e-07	4.34936e-07	1.88948e-06	1.61343e-06	2.4319e-06	1.06654e-06	1.37798e-06	3.6228e-07	2.65172e-06	3.30517e-06	4.94125e-06
DNMT1	3.17532e-05	3.2539e-05	3.33553e-05	1.53505e-05	1.48506e-05	1.5567e-05	1.48746e-05	1.58788e-05	1.36151e-05	1.54223e-05	1.60992e-05	1.69193e-05
DNMT3A	5.21241e-06	4.94609e-06	4.98952e-06	5.47321e-07	9.13852e-07	3.71799e-07	2.4559e-06	2.72679e-06	2.91911e-06	5.77923e-07	4.39992e-07	6.14932e-07
DNMT3B	0	5.42808e-07	0	0	0	0	0	0	0	0	0	0
DNPEP	1.06121e-05	1.3236e-05	1.21301e-05	0	0	0	1.11987e-05	6.80437e-06	5.23946e-06	9.76468e-06	8.56788e-06	6.78889e-06
DNTTIP1	0	0	0	2.57657e-06	3.35695e-06	4.28029e-06	1.04719e-05	9.21518e-06	9.23717e-06	5.83241e-06	4.05135e-06	4.44286e-06
DNTTIP2	1.40229e-05	1.51321e-05	1.46457e-05	1.32878e-05	9.64231e-06	1.13449e-05	2.08593e-05	2.10204e-05	2.05431e-05	6.96727e-06	8.70571e-06	5.90771e-06
DOCK5	3.49449e-06	2.558e-06	3.08363e-06	4.73559e-06	4.08468e-06	4.15742e-06	4.70018e-06	2.94657e-06	4.96281e-06	4.92852e-06	4.40558e-06	4.89309e-06
DOCK7	0	0	0	7.63489e-07	6.18796e-07	9.68655e-07	4.22297e-07	2.80512e-07	1.07213e-06	1.42991e-06	4.50176e-06	1.12951e-06
DOHH	1.40217e-05	1.14429e-05	1.17407e-05	8.38236e-06	8.41962e-06	1.53518e-05	2.52847e-06	1.20431e-05	1.16276e-05	8.37101e-06	1.72165e-05	8.92141e-06
DOLK	2.15937e-06	2.73711e-06	2.72409e-06	3.96012e-06	0	4.43231e-06	1.87093e-06	2.86712e-06	2.96307e-06	4.0251e-06	4.6355e-06	3.84451e-06
DOLPP1	7.46674e-06	5.93861e-06	6.31785e-06	7.76036e-06	9.34326e-06	6.95426e-06	4.94121e-06	6.78998e-06	6.16878e-06	1.06473e-05	0	1.021e-05
DONSON	0	0	0	0	0	0	1.87214e-06	2.05485e-06	1.37348e-06	0	0	0
DPAGT1	0	0	0	0	0	0	6.64179e-06	7.55783e-06	4.76277e-06	7.7659e-06	6.02618e-06	6.30503e-06
DPCD	8.7963e-06	9.14543e-06	9.65166e-06	7.10691e-06	8.27296e-06	8.90583e-06	8.47953e-06	0	8.40856e-06	1.06539e-05	8.09861e-06	7.59917e-06
DPF2	2.04206e-05	2.13418e-05	1.79516e-05	1.2347e-05	1.03634e-05	6.41501e-06	2.25035e-05	2.2356e-05	1.91931e-05	1.26839e-05	1.23123e-05	1.25524e-05
DPH1	1.24666e-05	4.07534e-06	1.1451e-05	3.82151e-06	4.52853e-06	4.18489e-06	4.17577e-06	3.73061e-06	4.05037e-06	0	0	0
DPH5	6.0065e-05	6.36219e-05	3.97535e-05	5.54048e-05	5.13531e-05	5.47601e-05	5.60766e-05	4.37418e-05	6.12292e-05	5.58571e-05	4.05826e-05	6.19875e-05
DPM1	5.00558e-05	3.63677e-05	5.18709e-05	7.43809e-05	0.000108003	7.3041e-05	9.43003e-05	6.81115e-05	6.49524e-05	7.94022e-05	6.25265e-05	7.57864e-05
DPM3	0	0.000343784	0	0.000497667	0.00048073	0.000463867	0	0	0	0.000529967	0.000540714	0.000548038
DPP3	3.78528e-05	3.59477e-05	3.84233e-05	2.32579e-05	2.15299e-05	2.49311e-05	1.95968e-05	2.07436e-05	1.4833e-05	2.59603e-05	2.75779e-05	2.22506e-05
DPP7	6.6717e-06	6.67262e-06	7.21554e-06	1.77027e-05	3.56013e-06	1.27882e-05	2.31819e-05	2.34175e-05	2.62504e-05	4.74066e-06	5.08466e-06	5.9066e-06
DPP9	6.74573e-06	6.41116e-06	3.56205e-06	1.67203e-05	1.31572e-05	4.94729e-06	1.30962e-05	1.29308e-05	3.50427e-06	4.18464e-06	4.91178e-06	4.91835e-06
DPY30	0.000780141	0.000372007	0.000733145	0.000396434	9.95608e-05	0.000234047	0.000358013	0.000415218	0.000305574	0.000225414	0.000489088	0.000223027
DPYSL2	4.06094e-05	4.86881e-05	4.25459e-05	5.0322e-05	5.12509e-05	5.32994e-05	5.54575e-05	5.17967e-05	5.78652e-05	4.42851e-05	4.33628e-05	3.98316e-05
DR1	0.000150624	0.00013728	0.000139404	0.000139554	0.000151072	0.000170262	0.000202941	0.000205042	0.000159394	0.000131449	0.000146486	0.000152512
DRAP1	0.000157518	0.000171096	0.000171808	0.000229544	0.000221308	0.000182809	0.000196737	0.000211533	0.0001874	0.000186741	0.000222786	0.000218432
DRG1	9.40296e-05	9.28525e-05	7.05036e-05	9.84867e-05	9.93873e-05	9.5072e-05	8.95431e-05	9.87854e-05	9.63576e-05	8.80069e-05	9.18017e-05	0.000108354
DRG2	2.24369e-05	1.97549e-05	1.67018e-05	1.20351e-05	7.25872e-06	9.77874e-06	2.08134e-05	1.14516e-05	1.90108e-05	1.57382e-05	1.38983e-05	2.01266e-05
DSG2	2.15689e-05	1.49622e-05	1.90152e-05	2.5567e-05	2.93586e-05	2.58148e-05	2.58431e-05	2.57413e-05	2.41738e-05	1.94812e-05	1.97735e-05	1.52906e-05
DSN1	0	0	2.94579e-06	0	0	0	0	0	0	0	0	0
DSP	6.42773e-05	5.93307e-05	5.62049e-05	7.01742e-05	7.04206e-05	6.54765e-05	7.5908e-05	7.85484e-05	8.57908e-05	7.40308e-05	8.06608e-05	7.14247e-05
DST	9.14634e-08	1.42578e-07	9.92344e-08	1.08693e-06	6.38092e-07	3.95686e-07	5.54264e-07	4.04893e-07	4.4261e-07	1.05392e-06	7.38182e-07	5.53897e-07
DSTN	0.000173045	0.000175013	0.000187855	0.000203919	0.000217529	0.000187677	0.000155571	0.000146816	0.000157026	0.000269326	0.000237276	0.000222791
DSTYK	0	0	0	0	0	0	0	0	0	0	8.79733e-07	0
DTD1	4.8574e-06	4.11616e-06	5.52021e-06	0	0	0	2.09213e-05	2.30162e-05	2.32851e-05	0	0	0
DTL	2.6622e-06	1.98729e-06	1.47376e-06	0	0	0	0	0	0	0	0	0
DTNBP1	0	0	0	0	0	0	3.71259e-06	4.82897e-06	4.33982e-06	0	0	0
DTX3L	1.46e-06	2.36367e-06	1.9678e-06	0	0	0	2.00824e-06	2.65025e-06	2.23965e-06	0	0	0
DTYMK	5.63671e-05	5.01299e-05	3.01781e-05	4.36592e-05	4.31961e-05	3.64716e-05	5.48343e-05	5.46409e-05	5.42971e-05	7.55365e-05	5.42946e-05	6.82742e-05
DUS1L	6.17265e-06	6.43688e-06	6.13383e-06	7.93228e-06	7.13405e-06	3.15492e-06	3.17549e-06	3.02698e-06	2.15637e-06	4.63934e-06	6.60876e-06	2.47489e-06
DUS2L	2.26864e-06	2.09005e-06	2.54616e-06	0	0	0	0	0	0	0	0	0
DUS3L	4.45119e-06	7.44698e-06	1.29824e-05	2.84032e-06	2.25459e-06	6.21201e-06	4.58769e-06	4.16658e-06	4.15978e-06	1.14545e-05	6.86446e-06	3.42082e-06
DUSP23	0	0	0	2.67121e-05	2.38669e-05	3.50064e-05	6.32846e-06	4.36684e-06	6.17626e-06	1.09738e-05	1.28103e-05	1.45261e-05
DUSP3	5.85939e-05	5.02031e-05	4.51465e-05	4.88139e-05	6.00521e-05	6.078e-05	2.72445e-05	3.43568e-05	2.97409e-05	5.66847e-05	4.12396e-05	4.8315e-05
DUSP9	4.22118e-06	4.89784e-06	3.84819e-06	0	0	0	4.15985e-06	3.48619e-06	3.64661e-06	0	2.71646e-06	0
DUT	0.000220313	0.00026649	0.000249344	0.000176824	0.000165323	0.000178596	0.000148827	0.00014474	0.000144697	0.000156978	0.00012926	0.000153766
DVL1	0	0	0	0	2.22857e-06	2.53142e-06	1.401e-06	0	1.71777e-06	0	0	0
DVL2	2.84502e-06	4.27238e-06	4.55578e-06	6.57908e-06	6.81099e-06	6.63282e-06	9.70155e-06	1.17038e-05	1.32288e-05	5.23375e-06	6.15207e-06	6.43721e-06
DVL3	0	0	0	0	0	0	5.40749e-06	4.08976e-06	0	0	0	0
DYNC1H1	0.000123153	0.000128336	0.000115155	0.000162369	0.000160785	0.000165088	0.000140545	0.000143287	0.000139907	0.00016698	0.00015325	0.000162592
DYNC1I2	5.10539e-05	5.38147e-05	3.92998e-05	6.66168e-05	5.73264e-05	5.45525e-05	5.53523e-05	5.67418e-05	5.16067e-05	5.97464e-05	5.94855e-05	5.62677e-05
DYNC1LI1	3.01874e-05	2.51965e-05	2.85137e-05	4.62092e-05	2.85006e-05	3.29657e-05	3.48302e-05	3.24399e-05	3.76228e-05	3.59762e-05	2.83715e-05	2.79988e-05
DYNC1LI2	1.91068e-05	2.45547e-05	1.98733e-05	1.82237e-05	1.66283e-05	1.87357e-05	2.42987e-05	2.17705e-05	2.44881e-05	1.75665e-05	1.48523e-05	1.65514e-05
DYNLL1	0.000223671	0.000215601	0.000228782	0.0001429	6.54911e-05	8.16052e-05	2.85286e-05	3.56965e-05	4.14128e-05	0.000195788	0.000194277	0.000192281
DYNLRB1	9.98206e-05	0.000220155	0.000104243	1.87024e-05	1.81786e-05	1.96225e-05	3.70085e-05	3.29326e-05	8.1564e-05	0.000131169	3.52865e-05	3.72449e-05
E2F4	6.66827e-06	3.01721e-06	2.64012e-06	0	0	0	2.46629e-06	1.70123e-06	1.70607e-06	0	1.71568e-06	2.11626e-06
EARS2	1.19936e-06	0	0	0	0	0	1.62814e-06	2.00087e-06	3.55258e-06	0	0	0
EBF2	1.01937e-05	9.65279e-06	9.23033e-06	3.33405e-05	3.2806e-05	3.1273e-05	1.57554e-05	1.6121e-05	1.73533e-05	5.55408e-05	5.79391e-05	5.53155e-05
EBNA1BP2	0.000147218	0.000145752	0.000139128	0.000162228	0.000107252	0.000159929	0.000206866	0.000217595	0.000209282	0.000144164	0.000148812	0.000141903
EBP	3.24745e-05	3.32386e-05	2.80404e-05	4.55475e-05	4.46906e-05	4.39888e-05	3.44377e-05	2.7189e-05	3.31852e-05	7.4292e-05	5.67918e-05	5.21476e-05
ECD	0	3.62592e-05	3.83487e-06	0	0	0	2.12275e-06	5.23545e-06	3.87755e-06	1.32349e-06	1.79945e-06	1.17791e-06
ECE1	0	0	0	3.52553e-06	2.46397e-06	3.12501e-06	3.44269e-07	2.627e-06	1.65627e-06	1.16801e-06	1.33972e-06	1.41158e-06
ECH1	0.000321517	0.000302641	0.000306766	0.000245908	0.000229206	0.000253478	0.000331658	0.00032844	0.000346821	0.000265424	0.000269666	0.000264497
ECHDC1	1.44084e-05	1.47144e-05	8.33424e-06	1.54871e-05	1.36269e-05	1.43498e-05	9.50678e-06	9.96712e-06	4.61634e-06	0.000138415	5.19388e-06	0.000149547
ECHDC3	1.33607e-05	8.93836e-06	1.09906e-05	5.33444e-06	7.07876e-06	6.8755e-06	1.17697e-05	1.17256e-05	1.19694e-05	6.97686e-06	7.32792e-06	7.99365e-06
ECHS1	6.62865e-05	9.67025e-05	9.55471e-05	0.000108173	0.000132822	8.92918e-05	0.000127596	0.000103422	0.000116916	0.000136594	0.000124704	0.000115037
ECI1	0.000275917	0.00029765	0.000294797	0.000236787	0.000258941	0.000249234	0.000259955	0.000263073	0.00028093	0.000271812	0.000269697	0.000198329
ECI2	6.6419e-05	7.72308e-05	7.43356e-05	9.7814e-05	0.000102869	8.92277e-05	8.47953e-05	8.71528e-05	8.82198e-05	0.000112366	8.85658e-05	0.000109295
ECM1	0	0	0	1.08846e-05	8.51533e-06	8.55889e-06	0	0	0	1.31587e-05	1.28242e-05	1.23037e-05
ECSIT	8.43656e-06	8.68728e-06	4.73256e-06	8.96385e-06	1.30053e-05	9.36632e-06	1.23288e-05	9.84906e-06	1.38873e-05	9.14494e-06	4.5093e-06	1.02154e-05
ECT2	2.09468e-06	2.13654e-06	2.26795e-06	1.31549e-06	7.39717e-07	1.39735e-06	4.15985e-06	3.25742e-06	5.12502e-06	1.6023e-06	1.88337e-06	1.74815e-06
EDC3	4.81447e-06	5.20461e-06	4.52442e-06	5.35353e-06	3.99501e-06	1.5825e-05	6.49908e-06	9.44106e-06	1.51828e-05	5.15429e-06	4.94714e-06	1.44967e-05
EDC4	1.97122e-05	1.94422e-05	3.2557e-05	2.21112e-05	2.17591e-05	2.16663e-05	1.76154e-05	1.86883e-05	1.85944e-05	2.33816e-05	2.50823e-05	2.91974e-05
EDEM3	7.51948e-07	7.9167e-07	5.91903e-05	1.10752e-06	1.12491e-06	9.81857e-07	1.17952e-06	1.44726e-06	2.78276e-05	2.76076e-05	1.83764e-06	1.6354e-06
EDF1	0.000238299	0.000247458	0.000225968	0.000182487	0.000163279	0.000160341	0.000184557	0.000217526	0.000158455	0.000119309	0.00025186	0.000178084
EEA1	4.50251e-05	4.33066e-05	4.5938e-05	5.94534e-05	6.63413e-05	5.89026e-05	9.85707e-06	1.08079e-05	1.01653e-05	3.13348e-05	3.25912e-05	3.42745e-05
EED	2.82326e-05	2.76118e-05	2.83287e-05	2.5046e-05	2.5205e-05	2.70527e-05	2.15229e-05	3.31776e-05	3.60348e-05	2.8163e-05	2.77272e-05	2.9128e-05
EEF1A1	0.00088468	0.000834594	0.000886551	0.000963529	0.000942255	0.0010485	0.00452632	0.00452933	0.004428	0.00444109	0.00438437	0.00445044
EEF1A2	0.00352287	0.00360527	0.00342869	0.00432572	0.00431853	0.00431509	0.000381091	0.000428311	0.000408603	0.000337248	0.000396884	0.000386709
EEF1B2	0.000684317	0.000676607	0.000636713	0.000429412	0.00042349	0.000431524	0.000571866	0.000604621	0.000566404	0.00058601	0.000602194	0.000578943
EEF1D	0.00820548	0.0081222	0.00738301	0.00723004	0.00717442	0.00736953	0.00724117	0.00711925	0.00731106	0.00644433	0.00645336	0.0063549
EEF1E1	0.000146757	0.000148784	0.000122599	0.000211522	0.000215826	0.000209321	0.000126127	0.000143107	0.000152508	0.000122407	0.00015504	0.000158581
EEF1G	0.00171366	0.00168382	0.00162906	0.00167125	0.00163712	0.00163241	0.00132061	0.00136	0.00132354	0.00151589	0.00159373	0.00158028
EEF2	0.00284928	0.0028394	0.0028022	0.00274583	0.00271703	0.00270847	0.00247978	0.0026234	0.00260299	0.00253215	0.0025923	0.00263754
EEF2K	5.43804e-07	5.89307e-07	4.94127e-07	0	0	0	0	7.66329e-07	0	0	0	0
EEFSEC	1.65039e-05	1.79119e-05	1.61596e-05	9.7315e-06	7.69112e-06	8.90003e-06	1.26201e-05	7.99351e-06	1.29233e-05	4.43527e-06	4.50679e-06	4.9561e-06
EFHA1	4.996e-06	4.75943e-06	4.28928e-06	8.08732e-06	3.58182e-06	6.86467e-06	3.04263e-06	4.77208e-06	2.91925e-06	8.4909e-06	8.23534e-06	9.19682e-06
EFHD1	0	8.74887e-06	0	9.87699e-06	8.30982e-06	7.53747e-06	1.09037e-05	1.00805e-05	1.01006e-05	7.09046e-06	6.73245e-06	7.62033e-06
EFHD2	0.000465199	0.000432512	0.000432087	0.000347343	0.000359932	0.000338693	0.000435812	0.000427716	0.000409582	0.000375637	0.000389215	0.000367412
EFTUD1	7.26428e-06	1.08015e-05	7.30514e-06	6.24852e-06	3.83704e-06	7.04325e-06	8.17012e-06	8.95361e-06	4.78114e-06	6.94996e-06	7.78933e-06	8.17415e-06
EFTUD2	0.000271991	0.000275056	0.000271766	0.000259518	0.000273886	0.000267031	0.000251417	0.000276014	0.000273173	0.000250131	0.000276298	0.000264813
EGFL7	0	0	0	0	0	0	1.74873e-05	1.9534e-05	4.26906e-06	0	0	0
EGFR	1.63313e-05	1.54849e-05	2.20719e-05	4.16803e-05	4.12355e-05	4.19313e-05	3.39872e-05	3.57712e-05	3.68771e-05	5.22698e-05	5.27309e-05	5.41358e-05
EGLN1	6.51737e-05	5.90463e-05	5.89066e-05	4.84447e-05	4.01808e-05	4.35782e-05	7.71948e-05	6.60369e-05	6.5347e-05	5.13117e-05	4.42837e-05	4.78002e-05
EHBP1L1	9.80196e-06	9.61385e-06	8.41637e-06	9.57866e-06	9.70875e-06	7.34348e-06	1.12613e-05	1.1346e-05	1.2133e-05	1.26118e-05	1.20436e-05	1.136e-05
EHD1	0.000110902	0.000121458	0.000115902	0.000138531	0.000134701	0.000138604	0.000134814	0.000119456	0.000108713	0.000134484	0.000159137	0.000153198
EHD2	3.2005e-05	3.715e-05	3.52874e-05	6.0317e-05	6.88487e-05	6.68029e-05	4.24671e-05	4.65278e-05	4.51891e-05	6.8897e-05	6.9608e-05	6.93181e-05
EHD3	0	0	0	4.02332e-06	4.74473e-06	3.77629e-06	1.56151e-06	1.99257e-06	2.05444e-06	6.22527e-06	4.80712e-06	5.89002e-06
EHD4	1.94201e-05	1.69987e-05	2.0358e-05	5.75918e-05	6.0241e-05	4.56937e-05	3.47007e-05	4.32228e-05	4.32526e-05	7.64381e-05	5.30279e-05	5.25788e-05
EHMT2	0	0	0	1.85898e-06	7.25253e-07	8.40138e-07	1.86729e-06	1.87036e-06	5.81755e-07	2.49832e-06	1.60143e-06	1.38925e-06
EI24	2.46353e-05	2.11601e-05	2.908e-05	3.22563e-05	2.50284e-05	3.00443e-05	0	0	0	3.02288e-05	2.70797e-05	2.94122e-05
EID3	0	0	0	1.9932e-06	0	2.24722e-06	2.56705e-06	2.39351e-06	2.46555e-06	2.5268e-06	2.62766e-06	1.72257e-06
EIF1	0.000337813	0.00045303	0.000435326	0.000292386	0.000235711	0.000317538	0.000149771	0.000165916	0.00015327	0.000254773	0.000223634	0.000260659
EIF1AD	2.62211e-05	2.96907e-05	2.35341e-05	1.14123e-05	2.7545e-05	2.69702e-05	1.7173e-05	1.3821e-05	1.96136e-05	3.44375e-05	2.36364e-05	3.7496e-05
EIF1AX	0.00019309	0.000297403	0.000286044	0.000344136	0.00032586	0.000315386	0.000268223	0.000239587	0.000233627	0.000335249	0.000311391	0.000291311
EIF2A	0.000148826	0.000110106	0.000129295	0.000108322	0.000122677	0.000104749	0.000119576	0.000124564	0.000119226	0.000115034	9.09515e-05	0.000100054
EIF2AK2	0.000116749	0.000109816	0.000113212	7.68104e-05	7.16022e-05	7.53473e-05	8.78719e-05	9.36023e-05	8.55621e-05	8.20911e-05	9.63152e-05	8.56057e-05
EIF2AK4	6.47433e-07	5.16437e-07	7.78644e-07	1.2956e-06	1.2525e-06	5.48013e-07	2.18817e-06	8.65327e-07	9.0766e-07	0	0	0
EIF2B1	6.90395e-05	5.79703e-05	5.91306e-05	7.85563e-05	7.81176e-05	7.82244e-05	6.69304e-05	6.86153e-05	6.50817e-05	7.66568e-05	7.13791e-05	6.43152e-05
EIF2B2	2.99746e-05	3.08446e-05	4.4555e-05	0.000185991	0.00019114	0.000206451	0.000156556	0.000174317	0.000155107	0.000197707	0.000177745	0.000183437
EIF2B3	3.35483e-05	2.9863e-05	3.40388e-05	2.75053e-05	2.77959e-05	2.80204e-05	2.88954e-05	3.01549e-05	2.19461e-05	2.62104e-05	2.77806e-05	1.47328e-05
EIF2B4	1.14432e-05	1.06018e-05	1.14655e-05	8.12721e-06	7.82415e-06	7.99873e-06	9.68577e-06	1.44228e-05	1.04968e-05	2.48432e-06	6.9883e-06	9.48471e-06
EIF2B5	9.49756e-06	1.48454e-05	5.03684e-06	1.08638e-05	9.51408e-06	8.25012e-06	1.77449e-05	9.3039e-06	1.39308e-05	8.41915e-06	8.95528e-06	1.01576e-05
EIF2D	4.3334e-05	5.52259e-06	3.38435e-06	9.55112e-06	9.61211e-06	8.67291e-06	6.86124e-06	6.56909e-06	1.62932e-06	0	0	0
EIF2S1	0.000516853	0.000504202	0.000494127	0.000564294	0.000549972	0.000539786	0.000483708	0.000513871	0.000496022	0.000569616	0.000422139	0.000579148
EIF2S2	0.000236561	0.000242019	0.000216618	0.000291932	0.00029151	0.000274984	0.000268412	0.000287086	0.000265865	0.000258816	0.000242996	0.000257343
EIF2S3	0.000488649	0.000477749	0.000431823	0.000457587	0.000455548	0.000474154	0.000375049	0.00038751	0.000387129	0.000435267	0.000444676	0.000457693
EIF3A	0.000216599	0.000223141	0.000212804	0.000172772	0.000170294	0.000170598	0.000194417	0.000179437	0.000191918	0.000167656	0.000173831	0.000180895
EIF3B	0.00030813	0.000265322	0.000278314	0.000278792	0.000302243	0.000299924	0.000265323	0.000271419	0.00025868	0.000282841	0.000299667	0.000304387
EIF3C	0.000231843	0.000208309	0.000203741	0.000235536	0.000234085	0.00024435	0.000223834	0.000224778	0.000217107	0.00020677	0.000179222	0.000176821
EIF3D	8.98315e-05	0.000113377	0.000128836	0.000115368	0.000121083	0.000121224	0.000103608	0.000148034	0.000136219	0.000121003	0.000123038	0.000120221
EIF3E	0.000293927	0.000265145	0.000244462	0.000236928	0.000241286	0.000263078	0.0002331	0.000236708	0.000233477	0.000239275	0.000243138	0.000269692
EIF3F	0.000331486	0.000481689	0.000288594	0.000319747	0.000318179	0.000337838	0.000624942	0.000310711	0.000452544	0.000448924	0.000273846	0.000371312
EIF3G	9.51897e-05	0.000103256	0.000101525	7.17324e-05	6.64544e-05	7.17314e-05	6.76156e-05	6.96076e-05	6.50898e-05	7.28791e-05	7.10114e-05	7.35818e-05
EIF3H	0.000138029	0.000156984	0.00014208	0.000163824	0.000141845	0.000169041	0.000134116	0.000129774	0.000130761	0.000150368	0.000143058	0.00014417
EIF3I	0.000182092	0.000205371	0.00015537	0.000141395	0.000222082	0.0001858	0.000201498	0.000164421	0.000207976	0.000233941	0.000219815	0.000214247
EIF3J	0.000232387	0.000221961	0.000228415	0.000234347	0.000176179	0.000198453	0.000149286	0.000224183	0.000215474	0.000146148	0.000161652	0.000151492
EIF3K	0.000135641	0.000216403	0.000239982	0.000190497	0.000204087	0.000217502	0.00012515	0.000165653	0.000163177	0.00019733	0.000172967	0.000128438
EIF3L	0.000243503	0.000236084	0.000240108	0.000224194	0.000206596	0.000223775	0.000193864	0.000199727	0.000205472	0.000202349	0.000193146	0.000198076
EIF3M	0.000218042	0.000235494	0.000209818	0.000241715	0.000223167	0.000234826	0.000181711	0.000171895	0.000181208	0.000235515	0.000228836	0.000242041
EIF4A1	0.00268774	0.00262997	0.00265138	0.00301069	0.00287995	0.00296276	0.00276532	0.00237843	0.00245875	0.00296451	0.00287189	0.00298512
EIF4A2	3.7394e-05	3.2723e-05	4.45171e-05	2.38978e-05	2.7655e-05	2.48639e-05	3.37565e-05	3.022e-05	2.89897e-05	2.78499e-05	3.1609e-05	2.47442e-05
EIF4A3	0.00067831	0.000706576	0.00068034	0.000481788	0.00049219	0.000505978	0.000609916	0.000628536	0.000615666	0.000524901	0.000486071	0.000553755
EIF4B	0.000657189	0.00060841	0.000632417	0.000449108	0.000481736	0.000457151	0.000345672	0.00034044	0.000342249	0.000516436	0.000490283	0.000459494
EIF4E	0.000143765	0.000149952	0.000144423	0.000223834	0.000212155	0.000203994	0.000177381	0.000186856	0.000194476	0.000196386	0.000183371	0.000193813
EIF4E2	3.11903e-05	1.69845e-05	2.98565e-05	1.69112e-05	1.63387e-05	1.56739e-05	4.31469e-06	4.46788e-06	4.69622e-06	8.75931e-06	4.36959e-06	2.35408e-05
EIF4EBP1	0.000117327	0.000103527	0.000116614	0.000104968	0.000124324	9.62397e-05	0.000102036	0.000102198	9.79198e-05	8.16679e-05	0.000105138	9.08802e-05
EIF4ENIF1	9.88698e-07	1.28749e-06	1.02568e-06	0	0	0	0	0	0	0	0	0
EIF4G1	0.000264363	0.000264838	0.000250492	0.000273488	0.000269984	0.000282447	0.000287012	0.000280304	0.000270805	0.000268146	0.000267214	0.000271919
EIF4G2	0.000126901	0.000139239	0.000127044	0.000153297	0.000142311	0.00015245	0.000134562	0.000138105	0.000135356	0.000150603	0.00015843	0.000122671
EIF4G3	9.69718e-07	1.30071e-06	4.67271e-07	4.70039e-07	5.24294e-07	4.83801e-07	1.0046e-06	9.23359e-07	8.3016e-07	5.25106e-07	4.07461e-07	4.84287e-07
EIF4H	0.000285283	0.000281392	0.000288698	0.000307467	0.000304349	0.000304701	0.000294296	0.000303058	0.00025144	0.000318415	0.000292045	0.000263139
EIF5	0.000146449	0.000142318	0.000144584	0.000221691	0.000221246	0.000219669	0.000207352	0.00021055	0.00021033	0.00021772	0.000209836	0.000217563
EIF5A	0.00201179	0.00193997	0.0018905	0.00188541	0.00194826	0.0020201	0.00216186	0.00217872	0.0021844	0.00178638	0.00210858	0.00198819
EIF5B	0.000101307	0.00011017	0.00010094	0.000139682	0.000137186	0.000125154	0.000129589	0.000128366	0.000130143	0.000135852	0.00012673	0.000124289
EIF6	0.000343051	0.000353294	0.000321286	0.000387173	0.000267893	0.000398784	0.00034292	0.000346211	0.000359395	0.00036305	0.000255474	0.000381356
ELAC2	2.34894e-05	2.39116e-05	2.63415e-05	2.54575e-05	2.39134e-05	2.33727e-05	1.99704e-05	1.85306e-05	2.16385e-05	1.73509e-05	1.50409e-05	1.25927e-05
ELAVL1	0.000184824	0.000180051	0.000173876	0.000194674	0.000188522	0.000187983	0.000208606	0.000199769	0.000191292	0.000227884	0.000187033	0.000194523
ELL	0	0	0	7.90256e-07	0	0	1.1388e-06	1.1573e-06	8.6497e-07	0	0	0
ELMOD2	0	0	0	0	0	0	1.93837e-06	2.06329e-06	1.84909e-06	0	0	0
ELOVL5	0.000102784	0.00011648	0.000109779	0.000133562	0.000149034	0.000146096	0.000155585	0.000143204	0.000141499	0.000183767	0.000164889	0.000176552
ELP2	6.69429e-06	7.11697e-06	7.43138e-06	6.65339e-06	4.46473e-06	5.34933e-06	6.14543e-06	7.73761e-06	9.39911e-06	4.60818e-06	4.19986e-06	5.81643e-06
ELP3	2.78944e-05	2.87787e-05	2.77234e-05	3.20483e-05	2.72214e-05	3.07204e-05	3.65486e-05	3.7194e-05	3.53067e-05	2.87341e-05	3.20223e-05	2.94154e-05
ELP4	3.48692e-06	1.87909e-06	3.38194e-06	0	0	0	1.24748e-06	0	0	0	0	0
EMC1	1.62355e-05	1.64901e-05	1.47065e-05	3.78553e-05	3.07942e-05	3.10227e-05	2.66767e-05	2.81024e-05	2.2715e-05	4.72194e-05	5.83304e-05	4.19872e-05
EMC10	3.85139e-06	3.46368e-06	3.56964e-06	7.7943e-06	8.65131e-06	8.371e-06	4.3998e-06	4.93083e-06	5.19959e-06	5.24272e-06	5.23741e-06	5.81975e-06
EMC2	4.73134e-05	5.31752e-05	2.8107e-05	0.000106001	0.000102409	0.000113112	9.49518e-05	9.89681e-05	9.80165e-05	8.41695e-05	0.000110131	0.000119253
EMC3	4.01707e-05	4.04902e-05	4.15029e-05	4.36921e-05	6.52743e-05	6.30435e-05	4.60199e-05	5.52457e-05	4.60695e-05	6.25926e-05	6.42945e-05	6.03467e-05
EMC4	0	0	0	1.9034e-05	2.10947e-05	4.6518e-06	4.32629e-06	4.11744e-06	5.1193e-06	3.62264e-06	5.46325e-06	6.08063e-06
EMC7	8.47866e-06	8.20813e-06	8.46749e-06	1.38133e-05	3.29964e-05	1.20316e-05	3.37808e-05	3.92368e-05	5.8283e-05	9.18836e-06	9.96265e-06	1.09244e-05
EMC8	2.91633e-05	2.98842e-05	2.81185e-05	4.85402e-05	5.02907e-05	4.8287e-05	6.07798e-05	5.6764e-05	5.82149e-05	5.44237e-05	5.21588e-05	4.95688e-05
EMD	0.0004426	0.000431851	0.00044308	0.000447496	0.000444444	0.000443384	0.000565729	0.000561841	0.00059901	0.000516059	0.000495076	0.000487729
EMG1	4.38094e-05	4.01233e-05	4.59908e-05	4.06243e-05	4.38543e-05	4.32134e-05	3.41693e-05	4.83173e-05	5.18217e-05	3.55514e-05	3.60392e-05	3.60511e-05
EMILIN1	0	0	0	6.10913e-05	6.33307e-05	6.33198e-05	7.42598e-05	7.82176e-05	7.56363e-05	5.66359e-05	6.57026e-05	6.09089e-05
EML2	1.99499e-05	1.67875e-05	1.85569e-05	1.30648e-05	1.41908e-05	1.16877e-05	1.64837e-05	1.79105e-05	1.4697e-05	2.24281e-05	2.02575e-05	1.99466e-05
EML3	0	0	0	0	0	0	0	0	0	0	0	0
EML4	1.35345e-05	9.7178e-06	1.30685e-05	2.22723e-05	2.271e-05	2.79608e-05	1.19477e-05	1.34226e-05	1.27051e-05	2.11049e-05	1.7182e-05	1.93292e-05
ENAH	3.26082e-05	5.00898e-05	3.83165e-05	4.58744e-05	4.14693e-05	4.06721e-05	3.52618e-05	3.25119e-05	3.71493e-05	6.96412e-05	6.60091e-05	5.91039e-05
ENDOD1	1.98873e-06	2.28143e-06	2.05338e-06	0	0	0	3.17468e-06	2.39545e-06	2.53414e-06	0	0	0
ENDOU	7.38999e-05	9.31746e-05	7.94496e-05	0	0	0	9.55669e-05	7.11467e-05	8.61228e-05	8.07789e-05	7.20706e-05	0
ENG	1.09595e-05	1.2967e-05	1.08209e-05	1.52748e-05	1.36513e-05	1.39534e-05	7.35112e-06	4.00991e-06	6.98269e-06	1.64856e-05	7.27731e-06	8.15646e-06
ENGASE	0	0	0	3.44105e-06	0	3.05586e-06	1.83451e-06	1.51024e-06	2.55468e-06	0	0	0
ENO1	0.00745006	0.00753784	0.00719004	0.00620973	0.00679706	0.0061537	0.00694864	0.00738386	0.00738958	0.00556337	0.0057389	0.00569294
ENO2	5.32002e-05	4.35438e-05	0.000475955	5.41955e-05	0.000383952	5.49448e-05	7.54724e-05	5.42451e-05	7.80871e-05	8.19526e-05	0.00041249	9.29015e-05
ENO3	0.000122762	0.000118838	0.000112433	1.97458e-05	9.25932e-06	1.58692e-05	5.94526e-05	4.07108e-05	3.08745e-05	2.85233e-05	1.7116e-05	1.5309e-05
ENOPH1	2.50705e-05	2.04675e-05	2.19616e-05	1.65201e-05	1.61296e-05	3.09845e-05	3.0541e-05	3.07916e-05	2.24755e-05	1.74233e-05	1.45067e-05	1.41834e-05
ENPP1	2.71376e-06	6.6764e-07	1.22748e-06	0	0	0	1.4006e-06	5.05013e-07	2.11446e-06	0	0	0
ENSA	0.000294826	0.000297002	0.000282058	0.000241731	0.000262705	0.000257828	0.000269127	0.000233234	0.000252066	0.000258376	0.000261855	0.000273577
ENY2	7.75221e-05	7.72095e-05	7.33294e-05	5.94315e-06	1.33017e-05	1.89585e-05	7.54036e-05	8.76967e-05	7.66786e-05	4.60614e-05	6.06657e-05	5.41295e-05
EPB41	5.99752e-05	6.05271e-05	5.92787e-05	0	0.000114942	0.00012141	0.000133552	0.000126356	0.000144887	0.000116086	0.000121778	0.000119392
EPB41L1	6.06599e-06	6.68017e-06	1.01224e-05	6.96658e-06	9.31554e-06	4.99797e-06	8.10349e-06	1.10687e-05	1.08427e-05	6.80002e-06	6.91113e-06	6.67361e-06
EPB41L2	1.21757e-05	1.00637e-05	1.09593e-05	2.57203e-05	2.8149e-05	2.27652e-05	1.23897e-05	1.31581e-05	9.37285e-06	2.55245e-05	2.40419e-05	2.5379e-05
EPDR1	2.44555e-05	1.69349e-05	2.25463e-05	3.91334e-05	4.31621e-05	4.104e-05	2.50689e-05	2.78505e-05	2.3986e-05	4.23042e-05	4.07869e-05	4.42486e-05
EPHA2	0	1.5925e-06	0	3.99078e-05	3.55038e-05	3.81445e-05	8.03605e-06	6.29823e-06	4.58804e-06	4.74334e-05	5.15082e-05	4.96731e-05
EPHX1	0.000101226	0.000103122	0.000114174	0.000102071	0.000106295	7.71209e-05	0.000123529	0.000123962	0.000115771	0.000125243	0.000117324	0.000113267
EPHX2	9.0379e-06	9.18118e-06	7.45596e-06	1.70926e-05	1.37604e-05	1.1661e-05	1.64446e-05	1.59563e-05	1.44044e-05	9.27631e-06	1.0992e-05	8.53783e-06
EPN1	6.74868e-06	7.16983e-06	7.71292e-06	1.1068e-05	1.20682e-05	7.56235e-06	6.20275e-06	4.31425e-06	6.3778e-06	6.04214e-06	6.34443e-06	6.5547e-06
EPN2	1.71047e-06	2.20545e-06	2.30942e-06	0	0	7.20977e-06	5.00811e-06	4.40643e-06	2.69689e-06	0	0	0
EPPK1	5.75178e-05	6.16268e-05	5.86975e-05	4.1577e-05	4.45838e-05	4.66263e-05	6.08972e-05	5.96178e-05	6.47945e-05	4.91326e-05	5.34082e-05	4.73201e-05
EPRS	0.000151038	0.000145268	0.000140805	0.000157441	0.000152193	0.000128206	0.000180565	0.000179271	0.000182406	0.000165689	0.000143535	0.000141013
EPS15	4.08057e-06	5.29322e-06	4.90543e-06	6.0938e-06	5.49941e-06	9.43272e-06	3.46009e-06	3.36371e-06	3.42711e-06	4.2268e-06	4.82503e-06	5.46901e-06
EPS15L1	1.65004e-05	1.88818e-05	1.19015e-05	2.10693e-05	2.33868e-05	1.91035e-05	2.10899e-05	1.89126e-05	2.12317e-05	1.28434e-05	1.50773e-05	1.43273e-05
EPS8	0	0	0	0	1.68947e-06	7.43597e-07	0	0	0	0	8.39737e-07	6.88427e-07
EPS8L2	6.08503e-05	5.94333e-05	4.26539e-05	2.52338e-05	2.73422e-05	2.71839e-05	2.05126e-05	3.32094e-05	3.26177e-05	1.87638e-05	2.61729e-05	2.41378e-05
EPS8L3	9.77665e-06	1.30201e-05	1.51867e-05	8.10124e-06	7.95532e-06	5.53264e-06	1.46723e-05	1.6903e-05	2.08928e-05	4.912e-06	7.23173e-06	3.91257e-06
EPT1	1.84611e-05	1.71367e-05	1.90359e-05	3.19967e-05	3.11907e-05	3.21277e-05	2.86297e-05	3.06532e-05	2.86863e-05	3.32181e-05	3.43624e-05	3.32686e-05
ERAL1	8.81487e-06	7.79682e-06	6.09788e-06	8.31009e-06	8.40274e-06	1.02423e-05	7.94824e-06	7.48378e-06	8.14728e-06	8.45266e-06	7.9248e-06	9.17645e-06
ERAP1	7.11694e-07	6.43747e-07	6.21424e-07	1.03491e-06	9.12474e-07	8.49692e-07	1.05184e-06	8.13994e-07	1.06122e-06	7.58654e-07	1.078e-06	1.30123e-06
ERBB2IP	7.82967e-06	7.61512e-06	5.71652e-06	8.04977e-06	8.88578e-06	7.14551e-06	2.4466e-06	2.33926e-06	2.26415e-06	4.24222e-06	5.5852e-06	5.39179e-06
ERC1	8.84254e-06	7.51117e-06	7.68639e-06	3.49596e-06	5.53658e-06	4.49046e-06	4.60064e-06	3.4682e-06	4.71854e-06	4.29226e-06	4.63032e-06	4.68242e-06
ERCC2	4.35623e-06	5.43433e-06	4.8387e-06	7.09471e-06	8.65456e-06	9.17065e-06	5.45673e-06	6.1561e-06	5.98411e-06	4.56429e-06	6.41703e-06	6.62955e-06
ERCC3	5.25959e-06	4.48015e-06	4.77828e-06	6.47849e-06	6.69252e-06	6.09647e-06	5.32171e-06	6.59497e-06	5.48618e-06	7.66599e-06	7.24934e-06	7.87726e-06
ERCC4	3.74224e-06	3.3464e-06	3.90907e-06	3.55212e-06	3.71206e-06	3.75187e-06	2.21905e-06	2.23477e-06	2.01757e-06	3.22395e-06	3.20789e-06	2.99239e-06
ERCC5	0	0	0	0	0	0	1.49987e-06	6.78665e-07	4.46311e-07	0	0	0
ERCC6	2.01498e-06	7.83293e-07	1.07994e-06	0	0	0	0	0	0	0	0	0
ERCC6L	4.28906e-06	5.75479e-06	4.7908e-06	5.00279e-06	6.15172e-06	7.3305e-06	5.30283e-06	6.79579e-06	5.99581e-06	7.29012e-06	7.22576e-06	5.52571e-06
ERCC6-PGBD3	0	0	0	0	0	0	4.21542e-06	1.23201e-06	2.66573e-06	7.9879e-06	5.7719e-06	8.40897e-06
ERGIC1	0.000127694	0.000131463	0.000144688	0.000236459	0.000252778	0.000231025	0.000264285	0.000244749	0.000251645	0.000293524	0.000304853	0.000285121
ERGIC3	0	0	0	6.60646e-06	4.88907e-06	4.86563e-06	2.32925e-06	4.02153e-06	3.29362e-06	6.09327e-06	6.73135e-06	6.67835e-06
ERH	0.000491322	0.000528673	0.000411273	0.000493928	0.000453829	0.000474979	0.000564111	0.000563142	0.000557028	0.000387437	0.000391274	0.000385793
ERI1	7.24087e-06	7.85936e-06	5.76384e-06	1.15648e-05	1.15241e-05	9.03221e-06	1.66348e-05	1.97859e-05	1.28009e-05	1.08191e-05	7.29633e-06	9.08833e-06
ERI3	2.52277e-06	3.25224e-06	2.10013e-06	3.40272e-06	2.25211e-06	2.17548e-06	2.73834e-05	3.25257e-05	2.94551e-05	3.92299e-06	2.57832e-06	2.16411e-06
ERLIN1	1.53332e-05	1.58424e-05	1.57013e-05	2.85268e-05	2.70262e-05	1.00965e-05	1.6446e-05	1.99699e-05	1.56604e-05	3.20995e-05	2.83338e-05	2.58038e-05
ERLIN2	6.36317e-05	6.15512e-05	5.85815e-05	0.0001103	0.000114538	0.000116656	0.00010411	0.00010236	0.000101964	0.000131486	0.000129884	0.0001321
ERMP1	0	0	0	5.6079e-06	5.43204e-06	6.20255e-06	1.99151e-06	4.13986e-06	3.92831e-06	6.94288e-06	6.48838e-06	7.03287e-06
ERO1L	5.34616e-05	4.81418e-05	5.0195e-05	8.79192e-05	9.17368e-05	8.83104e-05	7.85261e-05	9.48299e-05	9.1215e-05	0.000116277	0.00012362	0.000112251
ERP29	0.000105042	0.000110228	9.95733e-05	0.000142678	0.000139968	0.00013912	0.000151174	0.000156131	0.000127691	0.000124694	0.000128122	0.00012822
ERP44	0.000124761	0.000126437	0.000127262	0.000213713	0.000222361	0.000223668	0.000231698	0.000268997	0.000267036	0.000201247	0.000210606	0.000212431
ESAM	0	0	0	0	0	2.51432e-06	2.41625e-06	0	3.67247e-06	0	0	0
ESD	3.38723e-05	3.98271e-05	3.65969e-05	8.5496e-05	3.15112e-05	9.76393e-05	3.62909e-05	2.28681e-05	2.67158e-05	1.20571e-05	6.41908e-05	8.03628e-05
ESF1	7.08406e-06	7.19555e-06	6.33692e-06	1.13619e-05	8.38323e-06	1.15909e-05	7.10496e-06	9.27387e-06	9.31202e-06	5.1115e-06	5.60485e-06	4.95294e-06
ESPN	1.55614e-06	1.32501e-06	1.3582e-06	1.10601e-05	9.87369e-06	1.00506e-05	2.23875e-06	1.95907e-06	2.3477e-06	3.64876e-06	2.15934e-06	2.05325e-06
ESRP2	3.58697e-06	1.38731e-06	1.26194e-06	7.42949e-06	6.35041e-06	6.08807e-06	1.02583e-05	9.27151e-06	8.87274e-06	5.65147e-06	4.26178e-06	4.89467e-06
ESRRA	6.16355e-06	3.54639e-06	5.75603e-06	6.12181e-06	5.36483e-06	4.79084e-06	7.36569e-06	6.90955e-06	5.71181e-06	5.70434e-06	3.08059e-06	2.79878e-06
ESYT1	7.81773e-05	8.23102e-05	7.6517e-05	0.000100491	0.00011174	9.84666e-05	9.20775e-05	8.57051e-05	8.91629e-05	0.000107666	0.000107546	9.39296e-05
ESYT2	1.34434e-05	1.82482e-05	1.8372e-05	1.45345e-05	1.60956e-05	2.0755e-05	2.23902e-05	2.67682e-05	2.86441e-05	2.05448e-05	2.75355e-05	2.07204e-05
ETF1	0.000233829	0.000214987	0.000203718	0.000211366	0.000211877	0.000210862	0.000188563	0.000199353	0.000195361	0.000175822	0.000177729	0.000180548
ETFA	0.000327441	0.000347194	0.000342329	0.000440284	0.000473311	0.00042058	0.000423687	0.00041508	0.000461784	0.000470117	0.000436834	0.000457867
ETFB	0.000234338	0.000231577	0.000195609	0.000334015	0.000342091	0.000332938	0.000421515	0.000426678	0.000443617	0.000458553	0.000459008	0.000346946
ETFDH	2.8274e-06	4.60652e-06	5.60958e-06	8.71777e-06	6.94155e-06	9.27505e-06	9.08258e-06	3.7468e-06	8.97603e-06	3.26266e-06	4.58945e-06	4.41838e-06
ETHE1	3.32763e-05	2.9555e-05	3.63258e-05	5.07569e-05	3.49819e-05	3.68044e-05	5.31834e-05	5.9806e-05	4.78304e-05	4.58317e-05	4.91886e-05	3.39808e-05
EVA1B	0	0	0	0	0	0	0	0	0	1.03098e-05	0	0
EVPL	0	0	0	1.70551e-06	1.68049e-06	1.60753e-06	7.5757e-07	8.56802e-07	7.45476e-07	2.34256e-06	2.16248e-06	2.15905e-06
EWSR1	0.000176002	0.000176559	0.000162756	0.000139793	0.000126177	0.000135347	0.000156259	0.00016031	0.000125119	0.000130574	0.000138229	0.000134191
EXD2	1.08416e-06	4.55366e-07	6.51944e-07	7.86314e-07	8.14814e-07	5.40428e-07	7.67119e-07	9.38639e-07	8.22594e-07	8.72863e-07	6.13714e-07	7.35345e-07
EXOC1	0	0	0	4.43648e-06	5.98926e-06	6.23765e-06	1.72593e-06	1.7433e-06	2.71132e-06	0	9.17781e-07	9.26899e-07
EXOC2	7.75931e-06	7.58503e-06	7.68719e-06	8.76611e-06	4.04673e-06	6.96815e-06	8.72083e-06	7.20227e-06	8.36638e-06	8.43253e-06	7.88582e-06	7.3296e-06
EXOC3	7.42275e-06	7.8767e-06	8.10049e-06	2.16951e-06	1.78719e-06	1.80611e-06	2.93433e-06	2.60305e-06	3.33648e-06	5.28142e-06	3.11627e-06	5.8856e-06
EXOC4	6.48533e-06	8.64186e-06	9.5005e-06	7.37129e-06	9.85418e-06	9.35549e-06	5.10374e-06	3.4199e-06	6.07161e-06	5.34876e-06	4.64965e-06	4.7816e-06
EXOC5	7.20314e-06	7.01338e-06	6.58297e-06	9.58445e-06	9.19583e-06	1.5448e-05	6.77424e-06	7.67145e-06	7.77496e-06	8.42167e-06	8.85234e-06	8.68154e-06
EXOC6	0	0	0	0	0	0	0	0	0	8.12934e-07	7.28234e-07	1.8399e-06
EXOC6B	3.41656e-06	2.21961e-06	0	6.22693e-06	3.8231e-06	0	0	0	0	0	0	0
EXOC7	3.03518e-06	1.57822e-06	3.10235e-06	5.10463e-06	0	2.73228e-06	6.40804e-06	7.31147e-06	1.74036e-06	2.27192e-06	3.18887e-06	2.32992e-06
EXOC8	8.26876e-07	7.47377e-07	0	0	0	0	2.09699e-06	0	1.28412e-06	1.58531e-06	1.57361e-06	1.59071e-06
EXOG	2.0028e-06	2.21359e-06	1.83731e-06	0	0	0	0	0	0	0	0	0
EXOSC10	2.31452e-05	2.32674e-05	2.0605e-05	2.1534e-05	1.82359e-05	1.94042e-05	1.25939e-05	1.77874e-05	2.01634e-05	1.26787e-05	1.61919e-05	1.66903e-05
EXOSC2	8.94448e-05	0.000109151	9.9208e-05	6.11555e-05	8.32701e-05	8.05856e-05	4.44296e-05	4.7588e-05	6.74822e-05	9.46449e-05	7.18034e-05	8.8314e-05
EXOSC3	1.69096e-05	1.65892e-05	2.0497e-05	1.45239e-05	1.52284e-05	1.31608e-05	1.46332e-05	2.97854e-05	2.67825e-05	1.77143e-05	1.30775e-05	1.70757e-05
EXOSC4	0.000108327	0.000127487	0.000121312	0.000217483	0.000227983	0.000206909	0.000203117	0.000204433	0.000211595	0.000144164	0.00015309	0.000144894
EXOSC5	4.16666e-06	5.60081e-06	1.14545e-05	6.01371e-06	1.28966e-05	1.19417e-05	1.05939e-05	4.90287e-06	3.42044e-06	9.3081e-06	3.77617e-06	5.01042e-06
EXOSC6	3.82407e-05	3.63972e-05	3.50715e-05	3.84138e-05	3.95397e-05	3.87123e-05	3.3132e-05	3.86652e-05	3.6609e-05	3.26281e-05	3.55725e-05	3.64664e-05
EXOSC7	1.89187e-05	3.48645e-05	2.24705e-05	3.04182e-05	2.7449e-05	2.85729e-05	2.08512e-05	2.48071e-05	2.18032e-05	1.81329e-05	2.0773e-05	2.14263e-05
EXOSC8	0	0	4.42598e-06	0	0	0	1.07902e-05	1.29277e-05	1.4022e-05	8.62558e-06	6.42379e-06	5.69973e-06
EXOSC9	2.56097e-05	2.81356e-05	2.54857e-05	2.98644e-05	2.7672e-05	3.42722e-05	2.71231e-05	2.88553e-05	2.95994e-05	3.90899e-05	4.44691e-05	4.19951e-05
EYA3	1.91505e-06	3.79429e-06	8.74053e-05	0	0	0	8.34384e-06	0.000131375	0.000119479	3.49819e-06	0	2.92843e-06
EZH2	3.38203e-06	4.20913e-06	4.47296e-06	7.36613e-06	4.93785e-06	6.60641e-06	9.47765e-06	9.28176e-06	5.09848e-06	1.37202e-05	1.39027e-05	1.7412e-05
EZR	0.0003878	0.000350474	0.000348578	0.000327726	0.000326805	0.000305846	0.000292893	0.000273094	0.000271826	0.000352729	0.000377428	0.000374202
F13A1	0	0	0	4.90689e-06	8.97312e-07	9.50323e-07	1.93392e-06	5.42672e-06	2.00654e-06	6.31055e-06	1.67624e-05	1.5583e-05
FA2H	0	0	0	0	0	0	1.30537e-06	1.59618e-06	1.35246e-06	0	0	0
FABP3	0.000132105	0.000161845	0.000130076	7.80651e-05	8.27234e-05	7.28655e-05	9.63573e-05	0.000107498	9.75701e-05	0.000106388	0.00010094	0.000112112
FABP5	0.00021699	0.000216545	0.000188475	0.000229654	0.000183489	0.000261537	0.00022753	0.000250202	0.000228796	0.000226421	0.000237778	0.000238188
FADD	3.22427e-05	3.04163e-05	3.48521e-05	3.96606e-05	4.90812e-05	4.17848e-05	5.02942e-05	3.92271e-05	4.47264e-05	3.64467e-05	0	4.15403e-05
FADS1	1.517e-05	1.69196e-05	1.43665e-05	0	6.08977e-06	7.13483e-06	1.09669e-05	1.11218e-05	1.20594e-05	0	3.32497e-06	5.55855e-06
FADS3	4.66098e-06	5.10679e-06	3.86278e-06	0	0	0	6.73283e-06	1.11098e-05	1.0827e-05	0	0	0
FAF1	2.64529e-05	3.33944e-05	3.3183e-05	1.78905e-05	1.72044e-05	1.29323e-05	1.88981e-05	2.15657e-05	2.30184e-05	1.32207e-05	1.22436e-05	1.34917e-05
FAF2	3.16716e-05	2.83763e-05	2.77992e-05	6.24054e-05	6.14583e-05	4.23679e-05	3.51431e-05	4.39535e-05	4.19557e-05	4.76017e-05	4.54309e-05	4.77575e-05
FAH	8.78968e-06	8.40128e-06	7.6293e-06	7.48565e-06	4.43267e-06	6.22437e-06	6.11319e-06	9.31317e-06	7.74012e-06	0	0	0
FAHD1	6.0421e-06	8.20082e-06	8.28416e-06	1.64888e-05	1.20806e-05	1.3243e-05	1.26268e-05	9.95425e-06	1.44166e-05	9.21322e-06	7.80363e-06	5.93345e-06
FAHD2A	5.27012e-06	4.65324e-06	4.68489e-06	0	0	0	7.83939e-06	4.65499e-06	2.33028e-06	0	0	0
FAHD2B	3.53316e-06	2.61534e-06	2.81656e-06	0	0	0	0	0	0	0	0	0
FAIM	0	3.86779e-06	0	0	0	0	0	0	0	0	0	0
FAM105A	0	0	0	1.03316e-05	7.61631e-06	7.84854e-06	0	0	0	9.35624e-06	6.22844e-06	3.49488e-06
FAM105B	2.12389e-05	7.98348e-06	1.74255e-05	3.37754e-05	2.72059e-05	8.4722e-06	3.43028e-05	2.5935e-05	3.98669e-05	3.07889e-05	2.86246e-05	2.90395e-05
FAM107B	1.32696e-05	2.01206e-05	1.80584e-05	2.57563e-05	2.60552e-05	2.27179e-05	3.4609e-05	3.60065e-05	3.12814e-05	3.77399e-05	3.23256e-05	3.64585e-05
FAM111B	2.17226e-06	2.56626e-06	8.3741e-07	2.27057e-06	1.89483e-06	2.30659e-06	2.59051e-06	1.67715e-06	1.27753e-06	0	0	0
FAM114A1	7.35641e-06	9.11181e-06	8.95889e-06	5.39577e-06	6.49367e-06	6.33137e-06	1.01681e-05	1.09318e-05	1.22294e-05	8.44747e-06	6.08402e-06	0
FAM114A2	2.87246e-06	1.03896e-05	3.07915e-06	0	0	0	3.97412e-06	4.47217e-06	4.48298e-06	1.85089e-06	0	1.88443e-06
FAM115A	4.16607e-06	1.1321e-05	1.18762e-05	1.74305e-05	3.11132e-06	3.37731e-06	1.16569e-05	1.28628e-05	1.22488e-05	1.7203e-05	1.84251e-05	9.80733e-06
FAM120A	3.1966e-05	3.16788e-05	3.05744e-05	4.05054e-05	3.54728e-05	3.26131e-05	1.86904e-05	2.37206e-05	2.27299e-05	3.5114e-05	2.90096e-05	3.52331e-05
FAM120B	7.53509e-07	1.17454e-06	7.5922e-07	0	0	0	0	0	0	9.24831e-07	1.20502e-06	1.30908e-06
FAM122B	3.34986e-06	2.79586e-06	3.30682e-06	0	0	0	2.85137e-06	3.26281e-06	4.13542e-06	2.58265e-06	3.36709e-06	2.2418e-06
FAM125A	8.58356e-06	7.70727e-06	6.66625e-06	3.55072e-06	5.86211e-06	4.67927e-06	5.54332e-06	4.62205e-06	4.7795e-06	7.1106e-06	4.54011e-06	5.52823e-06
FAM126A	1.2942e-06	1.7434e-06	0	5.92297e-06	4.76409e-06	5.27835e-06	3.04142e-06	3.82334e-06	1.36709e-06	5.63212e-06	1.44309e-06	5.7858e-06
FAM127A	6.74738e-06	6.17955e-06	4.01808e-06	0	0	0	0	0	0	0	0	0
FAM129A	8.30885e-07	9.32324e-07	0	8.69962e-07	1.31761e-06	1.25391e-06	2.07622e-06	1.98828e-06	2.1957e-06	1.04897e-06	1.28248e-06	1.20856e-06
FAM129B	0.000136338	0.000151568	0.000127791	0.000150423	0.000131057	0.000143838	0.000139588	0.000101353	0.000144779	0.000140253	0.000136613	0.0001386
FAM131A	3.13061e-05	3.25661e-05	3.65108e-05	2.94389e-05	2.32257e-05	2.57156e-05	0	0	0	2.84918e-05	3.02873e-05	3.42208e-05
FAM134A	0	0	0	2.33518e-06	1.17574e-06	0	0	0	0	0	2.37134e-06	0
FAM136A	0	0	0	0	0	0	1.70948e-05	1.63383e-05	1.51474e-05	0	0	0
FAM162A	0.000336252	0.000379948	0.000371471	0.000352256	0.000379228	0.000346553	0.000311142	0.00033507	0.00035964	0.000483837	0.000435089	0.000443197
FAM175B	0	0	0	5.90435e-06	5.05029e-06	5.65826e-06	6.18764e-06	4.75838e-06	6.67609e-06	0	0	0
FAM177A1	5.2674e-06	5.87997e-06	5.06223e-06	5.67376e-06	4.48532e-06	5.42305e-06	7.06369e-06	6.49975e-06	6.12115e-06	3.73309e-06	6.49168e-06	5.4747e-06
FAM188A	0	0	0	2.26744e-06	6.03959e-06	2.73411e-06	0	0	0	0	0	0
FAM18B2	0	0	0	6.95281e-06	7.57605e-06	3.44737e-06	7.82293e-06	0	4.49441e-06	1.06429e-05	8.61267e-06	7.85942e-06
FAM192A	2.18692e-05	2.6597e-05	5.07096e-05	8.79474e-06	1.1112e-05	3.57817e-05	1.01761e-05	9.98234e-06	1.04476e-05	2.13976e-05	3.45761e-05	3.67349e-05
FAM195A	2.55884e-05	1.36973e-05	2.20971e-05	0	0	0	1.65013e-05	1.39356e-05	1.44874e-05	0	0	0
FAM203B	3.29357e-05	3.04635e-05	2.96279e-05	1.98647e-05	2.11923e-05	1.93065e-05	2.60589e-05	2.61385e-05	2.10548e-05	1.77773e-05	2.09207e-05	1.5331e-05
FAM207A	8.08487e-06	0	0	7.90741e-06	1.10366e-05	1.48468e-05	0	0	0	0	0	0
FAM208A	8.78802e-06	7.33136e-06	6.80512e-06	7.48221e-06	7.09657e-06	7.77009e-06	2.05828e-06	2.4414e-06	2.44772e-06	1.96889e-06	2.26919e-06	2.0512e-06
FAM20B	5.16428e-06	6.82282e-06	5.11989e-06	1.24324e-05	1.26274e-05	8.34795e-06	0	0	3.194e-06	1.02359e-05	1.03166e-05	3.18584e-06
FAM213A	1.46414e-05	1.44572e-05	1.5444e-05	9.24137e-06	0	0	7.98506e-06	1.77735e-05	1.68893e-05	6.91802e-07	1.16816e-06	6.5438e-07
FAM21B	0	0	0	0	0	0	8.4299e-06	9.7663e-06	9.94235e-06	8.71903e-06	8.33545e-06	6.51617e-06
FAM21C	5.8601e-06	9.4069e-06	9.82902e-06	7.84139e-06	6.39006e-06	3.174e-06	0	0	0	0	0	0
FAM3C	1.46437e-05	1.68217e-05	1.454e-05	2.89836e-05	3.02227e-05	2.81501e-05	2.43823e-05	2.63046e-05	2.44691e-05	0.00010934	2.78435e-05	3.26701e-05
FAM49B	8.20218e-05	7.09526e-05	8.20812e-05	0.000106044	0.00010054	0.000107661	0.00010818	9.93432e-05	0.00010744	0.000111472	0.000106488	0.000107446
FAM50A	9.58744e-05	0.000119074	0.000108447	7.26163e-05	7.84877e-05	7.2403e-05	5.95389e-05	6.42377e-05	6.62642e-05	8.42828e-05	8.09044e-05	0.000133036
FAM59B	0	0	0	4.60903e-05	5.10774e-05	9.99899e-06	0	0	0	0	0	0
FAM65A	8.64541e-06	9.81785e-06	9.4665e-06	2.8871e-06	3.23568e-06	3.14119e-06	7.10186e-06	5.69204e-06	6.19912e-06	7.0302e-06	9.52497e-06	5.23561e-06
FAM82A1	0	0	0	0	0	0	0	0	0	0	0	0
FAM82A2	1.9717e-05	2.5193e-05	1.05572e-05	2.05249e-05	1.10536e-05	1.07487e-05	9.05588e-06	1.20517e-05	8.11381e-06	1.35824e-05	1.04173e-05	1.27869e-05
FAM82B	3.22333e-05	3.2067e-05	3.11889e-05	1.67485e-05	2.63618e-05	3.08899e-05	2.9725e-05	3.0368e-05	2.88237e-05	3.29963e-05	3.78497e-05	3.76145e-05
FAM83A	0	0	0	1.19824e-06	0	1.18933e-06	0	0	0	0	0	0
FAM83B	0	0	0	0	1.02911e-06	9.61786e-07	9.84951e-07	0	9.63767e-07	0	0	0
FAM83D	1.03743e-05	8.55714e-06	1.09035e-05	1.86461e-05	2.04164e-05	2.33299e-05	2.10468e-05	3.71276e-05	3.43677e-05	2.5932e-05	2.07007e-05	2.37003e-05
FAM84B	0	0	0	0	0	0	3.84018e-06	4.21682e-06	7.31908e-06	0	0	0
FAM91A1	3.2309e-06	3.39607e-06	2.94085e-06	2.241e-06	2.58787e-06	2.95833e-06	2.43783e-06	2.8e-06	2.93014e-06	3.63255e-06	3.37715e-06	3.85493e-06
FAM96A	4.46869e-05	4.77996e-05	4.95e-05	5.74416e-05	5.35429e-05	5.68848e-05	4.02065e-05	4.71492e-05	4.47168e-05	3.47317e-05	2.75418e-05	3.64427e-05
FAM96B	3.89136e-05	3.74626e-05	4.22094e-05	1.7321e-05	1.73918e-05	1.93325e-05	1.6655e-05	0	1.47718e-05	2.95318e-05	4.13166e-05	3.51904e-05
FAM98A	4.65022e-06	3.57542e-06	1.80745e-06	2.47895e-06	2.5764e-06	2.74556e-06	2.57392e-06	3.03044e-06	3.9856e-06	2.23935e-06	2.47617e-06	4.03622e-06
FAM98B	6.08503e-05	7.03107e-05	4.90222e-05	6.91746e-05	5.62392e-05	5.94261e-05	6.15446e-05	6.3511e-05	5.82054e-05	6.64599e-05	5.52862e-05	6.72067e-05
FAM9B	0	0	0	0	0	0	0	0	0	0.000250194	0	0
FANCA	1.06677e-06	2.93356e-07	2.28208e-07	0	0	0	0	0	0	0	0	0
FANCD2	8.14944e-07	0	6.88277e-07	8.28193e-07	7.90577e-07	7.95996e-07	0	8.65673e-07	9.77524e-07	0	0	0
FANCG	1.69107e-06	1.52914e-06	9.92022e-07	0	0	0	1.25607e-06	1.04915e-06	1.03316e-06	0	0	0
FANCI	1.45669e-05	8.90132e-06	9.93389e-06	6.1495e-06	8.05506e-06	9.10013e-06	8.75374e-06	1.26695e-05	1.13945e-05	1.06181e-05	1.11244e-05	7.18305e-06
FANCM	0	0	0	1.18214e-06	1.09386e-06	1.39432e-06	0	0	0	0	0	0
FAR1	8.91669e-06	8.03964e-06	7.4439e-06	5.73634e-06	3.69301e-06	4.20702e-06	5.61089e-06	7.31341e-06	5.93988e-06	5.67853e-06	4.54199e-06	4.37385e-06
FARP1	4.18748e-06	5.87372e-06	4.30663e-06	9.39953e-06	1.06406e-05	1.04654e-05	6.83817e-06	5.11795e-06	5.78162e-06	2.55559e-06	2.49817e-06	2.61417e-06
FARS2	4.4506e-06	3.62096e-06	3.92504e-06	6.09975e-06	2.43904e-06	6.24269e-06	6.89873e-06	5.56844e-06	5.08134e-06	7.55617e-06	4.48086e-06	6.42963e-06
FARSA	0.000154337	0.000159828	0.000158633	0.000168955	0.000160615	0.000162081	0.000139089	0.000144491	0.00015806	0.000152127	0.000152416	0.000158913
FARSB	0.000107255	9.73384e-05	0.000103709	0.000101397	9.16114e-05	0.000104222	9.57233e-05	9.59537e-05	9.14491e-05	9.79489e-05	9.7574e-05	0.000100477
FASN	0.000466724	0.000450859	0.000448812	0.000270266	0.000271346	0.000273213	0.000377045	0.000348232	0.000376378	0.000240093	0.000239177	0.000249384
FASTKD1	1.31703e-05	0.000142932	0	0	0	0	0	0	0	0	0	0
FASTKD2	6.09626e-06	6.45859e-06	6.35737e-06	3.68025e-06	2.43702e-06	3.96083e-06	3.68305e-06	5.56526e-06	4.88211e-06	6.78145e-06	6.45349e-06	6.78842e-06
FASTKD5	2.23387e-06	2.17855e-06	2.11185e-06	6.76649e-06	7.38386e-06	6.24696e-06	6.42301e-06	6.44882e-06	7.74502e-06	4.78346e-06	4.67793e-06	4.77149e-06
FAU	0.00107072	0.00111719	0.00104081	0.00101921	0.000957448	0.00107469	0.00107871	0.00103614	0.00104412	0.000848382	0.000789054	0.000749194
FBL	0.000171863	0.0001605	0.000279209	0.000241465	0.000282915	0.000242809	0.000274172	0.000302407	0.000298498	0.000170992	0.000191009	0.000274556
FBP1	0	0	0	3.48423e-06	3.60474e-06	4.53381e-06	2.14028e-06	2.11256e-06	2.32675e-06	4.84261e-06	5.42034e-06	5.69626e-06
FBXL18	4.78633e-06	4.31863e-06	4.6162e-06	7.68089e-06	4.93042e-06	5.25973e-06	0	0	0	5.39738e-06	8.62745e-06	7.31744e-06
FBXL6	1.99748e-06	1.67025e-06	1.94931e-06	1.59709e-06	1.56557e-06	1.19727e-06	2.29e-06	2.028e-06	2.72833e-06	1.63392e-06	1.5766e-06	1.40975e-06
FBXO2	1.27374e-05	1.27558e-05	1.22105e-05	6.66418e-06	7.6541e-06	6.47988e-06	8.97252e-06	9.37531e-06	8.68631e-06	1.1448e-05	9.96124e-06	9.66821e-06
FBXO22	1.48117e-05	1.57692e-05	1.49788e-05	1.31533e-05	1.21374e-05	1.24689e-05	1.11009e-05	1.4409e-05	1.46452e-05	0	0	0
FBXO28	1.40797e-06	1.53586e-06	1.21255e-06	0	0	0	9.47805e-07	1.21615e-06	1.05576e-06	0	0	0
FBXO30	3.24118e-06	2.21607e-06	2.29575e-06	9.31725e-07	8.30966e-07	8.36459e-07	1.04968e-06	1.42124e-06	1.62878e-06	1.0242e-06	1.12334e-06	1.14858e-06
FBXO38	1.1105e-06	9.19617e-07	2.55995e-06	0	0	0	0	8.39958e-07	0	0	0	0
FBXO4	0	0	0	0	0	0	2.51161e-06	2.52334e-06	3.06377e-06	0	0	0
FBXO44	8.1719e-06	7.5317e-06	6.41675e-06	0	0	0	0	0	0	9.82463e-06	9.47877e-06	6.86201e-06
FBXO45	2.24073e-06	2.50561e-06	2.66344e-06	0	0	0	3.01957e-06	2.74173e-06	0	0	0	0
FBXO6	4.72519e-05	3.98944e-05	4.24747e-05	3.69824e-05	3.85981e-05	3.41806e-05	4.78124e-05	5.37011e-05	4.99601e-05	3.35957e-05	3.39019e-05	2.89574e-05
FBXO7	2.50409e-05	2.53192e-05	1.70992e-05	1.92484e-05	1.84201e-05	1.73651e-05	1.4474e-05	1.7923e-05	1.82433e-05	1.79913e-05	1.93696e-05	1.7123e-05
FCF1	2.16327e-05	2.3914e-05	2.15079e-05	0	0	0	4.78219e-05	4.71465e-05	4.72616e-05	3.08078e-05	2.5879e-05	3.36412e-05
FDFT1	3.34655e-05	3.8101e-05	3.24376e-05	0.000101978	9.20713e-05	9.78606e-05	8.11225e-05	7.77705e-05	7.40985e-05	8.46399e-05	8.02145e-05	7.68665e-05
FDPS	0.00021369	0.000212816	0.000211529	0.000174853	0.000163728	0.000185846	0.000135258	0.000135304	0.000133448	0.000158877	0.000158461	0.000143072
FDX1	1.0299e-05	2.47788e-05	2.80519e-05	1.83739e-05	2.24204e-05	1.54449e-05	1.6183e-05	2.21899e-05	8.28772e-06	0	1.53954e-05	1.76821e-05
FDXR	4.11061e-06	7.57052e-06	2.1694e-05	9.14782e-06	7.67036e-06	9.76454e-06	2.69653e-05	8.56456e-06	6.76836e-06	8.12163e-06	8.53771e-06	8.82524e-06
FECH	0	0	0	0	0	0	7.60227e-06	0	0	0	0	0
FEM1B	2.21152e-06	2.39624e-06	2.01341e-06	0	0	0	0	0	0	0	0	0
FEN1	0.00027341	0.000266997	0.000280955	0.000294983	0.000289451	0.000284508	0.000305113	0.000318974	0.000316243	0.000289087	0.000291636	0.000291532
FERMT1	1.8441e-06	0	0	1.19802e-06	1.09618e-06	1.05036e-06	1.26422e-06	9.34625e-07	1.0096e-06	1.31529e-06	8.96958e-07	1.3829e-06
FERMT2	4.92634e-05	4.76899e-05	4.68351e-05	3.58748e-05	3.01856e-05	2.90003e-05	4.08513e-05	4.03869e-05	4.73868e-05	4.00307e-05	3.84406e-05	3.69591e-05
FERMT3	0	0	0	2.96798e-06	2.36361e-06	4.08354e-06	0	0	0	2.90551e-06	3.58758e-06	3.34249e-06
FEZ2	8.03544e-06	7.88814e-06	3.21929e-06	1.12197e-05	7.60036e-06	3.43394e-06	4.06233e-06	5.97756e-06	5.6635e-06	2.48904e-06	5.71046e-06	1.87417e-05
FGFR1OP	0	2.58773e-06	2.94165e-06	0	0	0	0	0	0	0	0	0
FH	0.0003845	0.000303397	0.000301861	0.00028896	0.000287453	0.00030377	0.000330457	0.000331375	0.000325524	0.000206958	0.000277115	0.000167093
FHL1	7.28332e-06	6.31736e-06	7.39014e-06	3.09e-06	3.28834e-05	3.2172e-05	6.35058e-06	3.39056e-05	3.14188e-05	0	0	0
FHL2	5.25474e-05	5.30041e-05	5.15596e-05	7.46484e-05	7.79395e-05	8.10954e-05	6.30539e-05	6.79579e-05	6.38379e-05	8.01103e-05	8.29867e-05	8.16293e-05
FHL3	3.64669e-05	2.90925e-05	3.44799e-05	0	0	0	4.96374e-05	5.8004e-05	5.37582e-05	4.75781e-05	4.69302e-05	4.02738e-05
FHOD1	6.93742e-06	5.6637e-06	5.3278e-06	1.13442e-05	9.01014e-06	9.94129e-06	9.87217e-06	6.91025e-06	8.27044e-06	1.2589e-05	1.02356e-05	1.04845e-05
FIBP	1.1601e-05	1.16409e-05	1.15798e-05	1.21773e-05	1.31786e-05	1.33743e-05	1.01949e-05	9.94207e-06	1.07842e-05	9.30054e-06	1.01797e-05	1.04351e-05
FIGNL1	1.14593e-06	1.26685e-06	1.18842e-06	1.13189e-06	0	1.11427e-06	1.17529e-06	1.26795e-06	1.12854e-06	1.12034e-06	1.39826e-06	1.41959e-06
FIP1L1	1.42523e-05	1.26944e-05	1.04453e-05	1.00874e-05	1.18088e-05	1.00985e-05	1.21034e-05	1.18563e-05	1.13337e-05	1.04716e-05	1.15924e-05	1.11455e-05
FIS1	1.54775e-05	1.53657e-05	1.42563e-05	2.51587e-05	2.60397e-05	3.36281e-05	2.77544e-05	2.6115e-05	2.82535e-05	1.28055e-05	1.36279e-05	0
FKBP10	3.91395e-05	3.92997e-05	2.61589e-05	6.36867e-05	6.49134e-05	6.34175e-05	6.45039e-05	3.82126e-05	5.8615e-05	5.6875e-05	5.98139e-05	6.53859e-05
FKBP15	5.04082e-06	4.84651e-06	3.72965e-06	4.07651e-06	3.80545e-06	3.73905e-06	5.0854e-06	4.73887e-06	4.41875e-06	4.18967e-06	4.49469e-06	2.55653e-06
FKBP1A	0.000801663	0.000848304	0.00076602	0.000761096	0.000907394	0.000870328	0.000665298	0.000698623	0.000674999	0.000772641	0.000894066	0.000832654
FKBP2	2.5126e-05	8.32164e-05	0.000113185	0.000119453	0.000133214	0.000124985	0.000110232	0.000118737	7.01752e-05	9.96985e-05	0.000100271	9.27799e-05
FKBP3	0.000356166	0.000354415	0.00039093	0.000483728	0.000498756	0.000487632	0.000434329	0.000531475	0.000506868	0.000473484	0.000343309	0.000328374
FKBP4	0.00033592	0.000353471	0.000322354	0.000319325	0.000331141	0.000319522	0.000310171	0.000318033	0.000311739	0.000272473	0.000268078	0.000257232
FKBP5	1.69474e-05	2.02115e-05	2.29506e-05	4.16521e-06	6.6634e-06	6.51575e-06	1.64541e-05	1.41183e-05	1.58332e-05	1.61253e-05	1.35152e-05	1.08038e-05
FKBP8	1.61811e-05	3.10429e-05	3.06226e-05	3.47046e-05	3.31498e-05	3.56719e-05	1.69842e-05	1.62594e-05	2.93463e-05	2.99078e-05	3.85522e-05	3.68312e-05
FKBP9	2.37424e-05	2.69994e-05	2.43531e-05	3.52021e-05	2.87251e-05	3.2839e-05	2.30646e-05	2.70436e-05	3.11276e-05	3.97475e-05	3.29794e-05	5.25093e-05
FLAD1	2.75089e-05	2.27376e-05	2.54903e-05	2.63914e-05	2.12914e-05	2.69809e-05	2.11668e-05	2.76844e-05	2.53495e-05	2.66006e-05	2.68566e-05	2.45199e-05
FLCN	0	0	0	0	0	0	8.43421e-06	8.47875e-06	7.80925e-06	0	1.53044e-05	1.52118e-05
FLII	2.52053e-05	2.69428e-05	2.59751e-05	3.1945e-05	3.46195e-05	3.13081e-05	3.31361e-05	3.46502e-05	2.9662e-05	3.55829e-05	3.22298e-05	3.94842e-05
FLNA	0.00048833	0.000492733	0.000472038	0.00046289	0.000459156	0.000463424	0.000477261	0.000496944	0.000492974	0.00043651	0.000436865	0.000444191
FLNB	0.000104285	0.000116381	0.000100159	0.000230718	0.000227735	0.000236322	0.000114255	0.000120102	0.000115526	0.000232714	0.000226542	0.00022906
FLNC	2.50302e-06	2.41063e-06	2.17411e-06	0	0	0	0	0	0	0	0	0
FLOT1	5.5239e-06	5.1311e-06	7.39014e-06	1.07734e-05	1.38764e-05	1.83755e-05	1.03575e-05	6.70306e-06	8.85587e-06	1.1016e-05	1.20335e-05	1.20316e-05
FLOT2	3.47451e-06	7.01892e-06	6.73115e-06	7.5961e-06	6.3676e-06	1.14513e-05	5.56423e-06	5.3416e-06	7.18028e-06	9.31282e-06	8.26237e-06	8.68312e-06
FLVCR1	7.10263e-06	7.45465e-06	5.42475e-06	0	0	0	4.5162e-06	4.3519e-06	5.9671e-06	2.67737e-06	3.68172e-06	4.83434e-06
FLYWCH2	0.000145196	0.000152182	0.000157438	0.000142293	0.000143404	0.000144954	0.000157581	0.000145128	0.000153148	0.000118882	0.000133676	0.000132171
FMNL1	2.93892e-06	5.71231e-06	3.27213e-06	3.3087e-06	7.32051e-06	1.02589e-05	8.50691e-06	4.7862e-06	6.19572e-06	6.44004e-06	6.9795e-06	2.75883e-06
FMNL2	3.42732e-05	3.30864e-05	3.42685e-05	4.98292e-05	5.31202e-05	4.83495e-05	2.62167e-05	2.49289e-05	2.41547e-05	4.34245e-05	4.42444e-05	4.39217e-05
FMR1	1.1666e-05	8.48092e-06	1.35866e-05	9.76498e-06	1.21998e-05	1.34841e-05	2.37821e-05	2.11851e-05	2.35941e-05	6.44775e-06	1.01902e-05	7.92953e-06
FN3K	5.2169e-05	5.7116e-05	5.54077e-05	3.28273e-05	2.21819e-05	3.21842e-05	5.48572e-05	5.72055e-05	5.24205e-05	3.26848e-05	4.2632e-05	3.49993e-05
FN3KRP	1.97808e-05	1.99224e-05	1.86925e-05	1.58943e-05	1.29469e-05	1.13159e-05	1.60022e-05	1.68919e-05	1.70934e-05	1.9884e-05	1.65298e-05	1.81858e-05
FNBP1	1.14888e-05	1.06263e-05	1.05365e-05	1.32336e-05	1.30519e-05	1.05111e-05	7.39523e-06	1.52851e-05	5.42726e-05	1.33341e-05	1.46046e-05	1.32299e-05
FNBP1L	1.74145e-05	1.76594e-05	2.395e-05	1.51576e-05	1.06874e-05	1.28282e-05	1.68695e-05	1.62068e-05	1.52753e-05	1.97062e-05	1.89798e-05	2.31808e-05
FNBP4	1.03211e-05	1.0476e-05	7.77863e-06	1.03127e-05	4.31264e-06	8.66864e-06	6.53375e-06	7.2748e-06	6.5381e-06	1.08007e-05	1.02718e-05	6.51838e-06
FNDC3A	1.98991e-06	1.83378e-06	6.80328e-07	5.39937e-06	4.22762e-06	3.87444e-06	3.27368e-06	3.97863e-06	3.4957e-06	6.40936e-06	7.77188e-06	8.35638e-06
FNDC3B	1.4529e-06	1.08599e-06	1.27032e-06	2.09285e-06	2.87964e-06	2.82005e-06	9.24768e-07	7.66965e-07	1.09307e-06	2.89559e-06	2.94355e-06	3.10909e-06
FNTA	4.06768e-05	5.43079e-05	4.51121e-05	4.67364e-05	3.84153e-05	4.43063e-05	4.5684e-05	4.42386e-05	4.49795e-05	4.57546e-05	2.9885e-05	3.81561e-05
FOCAD	3.16952e-06	1.27581e-06	5.11714e-07	4.04178e-06	4.8457e-07	4.31783e-06	0	2.26771e-06	0	2.78389e-07	3.69209e-06	0
FOLR1	0.000606315	0.000623913	0.000599013	0.000627152	0.000623147	0.000692129	0.000532292	0.000545039	0.000541215	0.00070066	0.000683366	0.000676899
FOSL1	0	0	0	4.46026e-06	4.62548e-06	3.94007e-06	0	0	0	1.10155e-05	1.39691e-05	1.38298e-05
FOSL2	6.76973e-06	7.77511e-06	6.12694e-06	9.74511e-06	9.68831e-06	8.96444e-06	1.8422e-05	1.69127e-05	1.5919e-05	4.54934e-06	5.06831e-06	6.09753e-06
FOXF1	5.88328e-06	6.85468e-06	5.6762e-06	0	1.62783e-05	1.5738e-05	1.50918e-05	5.214e-06	4.94267e-06	0	0	0
FOXK1	1.25506e-05	1.15475e-05	4.47801e-05	2.16904e-05	2.34937e-05	2.34612e-05	8.35247e-06	1.53487e-05	1.4599e-05	1.98651e-05	2.399e-05	2.07994e-05
FOXO3	0	0	0	1.53907e-06	0	1.27177e-06	0	0	0	0	0	0
FOXRED1	5.85998e-06	6.31583e-06	6.48211e-06	8.01723e-06	7.69019e-06	8.6175e-06	1.01221e-05	1.05991e-05	1.13316e-05	8.92908e-06	7.45254e-06	9.83023e-06
FPGS	1.40347e-05	1.26036e-05	1.20221e-05	6.305e-06	4.28368e-06	5.77533e-06	9.09135e-06	9.14128e-06	8.70618e-06	6.66204e-06	4.90063e-06	5.73258e-06
FPGT	0	8.01758e-07	2.26347e-06	0	0	0	0	0	0	0	0	0
FRA10AC1	8.7542e-07	1.14882e-06	0	0	0	0	0	0	0	0	0	0
FREM2	0	0	0	0	0	0	0	0	0	1.00742e-05	9.62099e-06	1.00545e-05
FRG1	3.80302e-06	4.24571e-06	4.6448e-06	3.30213e-06	0	4.41415e-06	3.32872e-06	4.3548e-06	3.74772e-06	4.17457e-06	3.65657e-06	3.67664e-06
FRYL	1.75611e-07	4.08843e-07	4.67696e-07	0	0	0	0	0	0	4.62706e-07	5.2283e-07	1.82979e-07
FSCN1	0.000688302	0.000616362	0.00061985	0.000796326	0.000820482	0.000787723	0.000668211	0.000657227	0.000643046	0.000749009	0.00085968	0.000738835
FSD1	1.04525e-06	1.70612e-06	2.35847e-06	0	0	0	0	0	0	0	0	0
FSTL1	0	0	0	0	0	0	0	0	0	2.02915e-06	3.6891e-06	3.65169e-06
FTH1	8.4873e-05	0.0001094	6.06227e-05	0.00011253	0.000133205	0.000175452	0.000161061	0.000159895	0.000174554	0.000176373	0.000169588	0.000224591
FTL	0	0	0	0	0	0	0	0	0	6.03915e-06	3.52142e-06	4.42439e-06
FTO	3.12115e-05	3.03727e-05	3.14899e-05	1.03031e-05	1.93618e-05	1.66584e-05	2.51228e-05	3.12275e-05	1.75751e-05	1.2913e-05	1.26089e-05	1.2834e-05
FTSJ1	6.74443e-06	6.96158e-06	6.62397e-06	0	2.4522e-06	1.88334e-06	4.667e-06	4.01143e-06	7.48483e-06	0	0	0
FTSJ3	7.75209e-05	6.26426e-05	5.78291e-05	7.42902e-05	5.42089e-05	6.61328e-05	6.58419e-05	6.81046e-05	6.95289e-05	5.0064e-05	6.65874e-05	5.8946e-05
FTSJD2	1.14736e-05	1.1792e-05	1.29663e-05	8.37172e-06	7.68972e-06	7.84137e-06	1.16256e-05	1.14775e-05	1.24172e-05	1.16812e-05	1.25969e-05	9.56161e-06
FUBP1	0.000482914	0.000490904	0.000483651	0.000382621	0.000404983	0.000415177	0.000402349	0.000405032	0.000394246	0.000315472	0.000351419	0.000359705
FUBP3	3.9849e-05	4.54469e-05	3.40664e-05	6.11586e-05	5.28708e-05	5.67611e-05	7.58082e-05	6.50265e-05	6.19667e-05	3.3248e-05	4.74064e-05	3.88936e-05
FUK	4.4694e-07	4.95659e-07	0	0	0	0	0	0	0	0	0	0
FUNDC1	0	0	9.31682e-06	0	0	0	7.37135e-06	0	5.95512e-06	1.01201e-05	0	1.18923e-05
FUS	0.00157234	0.00158801	0.00141138	0.00104083	0.00111493	0.00108305	0.000902877	0.000849923	0.00086957	0.00125748	0.0012358	0.00111289
FXN	1.80968e-05	7.80779e-06	1.7105e-05	0	0	0	0	0	0	0	0	0
FXR1	0.000146934	0.000136466	0.000140529	0.000680905	0.000723549	0.000598947	0.00064713	0.000612593	0.000600629	0.000476631	0.000506517	0.000468337
FXR2	1.51345e-05	1.47038e-05	1.45492e-05	1.91467e-05	1.781e-05	1.79084e-05	1.40694e-05	1.28932e-05	1.3709e-05	2.12402e-05	2.15651e-05	2.36419e-05
FYN	0	0	0	0	1.13996e-06	1.14923e-06	1.29557e-06	1.01347e-06	1.06274e-06	0	0	0
FYTTD1	8.24428e-06	7.01751e-06	1.11268e-05	2.53792e-06	3.02506e-06	2.75167e-06	1.22181e-05	9.40106e-06	1.01643e-05	3.51518e-06	5.46168e-06	5.16028e-06
FZD4	0	0	0	0	0	0	0	0	0	4.10267e-05	4.15476e-05	3.61521e-05
G3BP1	0.000517232	0.000536837	0.000512047	0.000357622	0.000402521	0.000374531	0.000433101	0.000425681	0.000421789	0.000333975	0.000346563	0.000355394
G3BP2	0.000298658	0.000239871	0.000280576	0.000173664	0.000178363	0.000156586	0.000143027	0.000146553	0.000126481	0.000153082	0.000117407	0.000143116
G6PD	0.000338156	0.000354733	0.000340434	0.000218453	0.000209337	0.00015828	0.000231671	0.000244085	0.000224237	0.000221842	0.000194419	0.00022568
GAA	2.43751e-06	2.4419e-06	2.35617e-06	0	0	0	2.23241e-06	2.76194e-06	2.48147e-06	2.26924e-06	2.92233e-06	2.83652e-06
GABARAP	0	0	0	2.56295e-05	1.94934e-05	1.94622e-05	0	0	0	0	0	0
GABPA	1.49465e-05	1.28631e-05	1.50787e-05	1.71646e-05	1.48891e-05	1.40789e-05	1.36283e-05	9.91882e-06	1.15506e-05	1.62511e-05	1.81972e-05	1.15787e-05
GADD45GIP1	5.05051e-05	5.14608e-05	5.43452e-05	5.67423e-05	5.00491e-05	4.72659e-05	5.87378e-05	5.54699e-05	5.44808e-05	4.57184e-05	5.32809e-05	4.77291e-05
GAK	3.10211e-06	3.23761e-06	2.83e-06	1.11947e-06	1.07143e-06	1.16489e-06	2.35731e-06	2.66672e-06	1.75166e-06	1.80857e-06	2.05938e-06	1.52741e-06
GALE	0.000103141	0.000105768	0.000115167	0.00011291	0.000129793	0.000129506	0.000119624	0.000119211	0.000156046	0.000117551	0.000119776	0.000122276
GALK1	4.39336e-05	3.37932e-05	4.29916e-05	3.53226e-05	4.24636e-05	4.35324e-05	3.45874e-05	3.03099e-05	4.40051e-05	7.01006e-05	6.42458e-05	5.58366e-05
GALM	3.25372e-06	2.5416e-06	2.48666e-06	2.96939e-06	2.59452e-06	7.56831e-06	3.11736e-06	2.37455e-06	2.3873e-06	0	0	0
GALNT1	2.2548e-06	1.39711e-05	1.3358e-05	4.05617e-06	1.23395e-05	4.191e-06	1.50958e-05	2.88027e-06	3.63722e-06	1.81077e-05	7.57214e-06	1.8977e-05
GALNT2	2.78921e-05	2.57983e-05	2.7473e-05	4.44446e-05	4.16629e-05	5.90735e-05	6.0792e-05	6.4066e-05	6.21477e-05	7.23772e-05	7.09108e-05	7.07204e-05
GAMT	0	0	0	0	0	0	3.09011e-05	2.89162e-05	2.65634e-05	0	0	0
GANAB	0.00289459	0.00293816	0.00288657	0.0037286	0.00381001	0.00329227	0.00439724	0.00436604	0.00433144	0.00323429	0.00345302	0.00357113
GAPDH	0.00755271	0.00750574	0.00738026	0.00873592	0.00803105	0.00885973	0.00699369	0.00864262	0.00849117	0.00666613	0.00662275	0.00660097
GAPVD1	0.000181382	0.000176712	3.48992e-05	5.3565e-05	0.000207246	0.000209336	0.000101427	0.000104536	0.000112605	0.000151027	4.39882e-05	3.96137e-05
GAR1	6.07403e-05	6.44774e-05	2.60727e-05	0.000101361	0.000107592	0.000109334	6.10847e-05	0.000100623	7.07359e-05	0.000103308	0.000109262	6.20301e-05
GARS	0.000191292	0.000183532	0.000160321	0.000180594	0.000176164	0.000177176	0.000203224	0.000208239	0.000200994	0.00020087	0.000227626	0.000196924
GART	0.000247453	0.000238916	0.000231126	0.000225492	0.000216786	0.00017623	0.000223524	0.00021837	0.000177194	0.000205542	0.000219548	0.000156926
GATAD2A	2.44744e-05	1.75154e-05	2.29747e-05	1.66155e-05	1.55148e-05	1.65057e-05	2.77962e-05	3.02698e-05	1.90747e-05	1.46822e-05	1.53516e-05	1.50733e-05
GATAD2B	7.82967e-06	8.15515e-06	5.44221e-06	1.75041e-06	2.21943e-06	1.86014e-06	8.16944e-06	7.58689e-06	5.84667e-06	0	0	0
GBA	1.08228e-05	8.72563e-06	3.88656e-06	1.62244e-05	1.44694e-05	1.50348e-05	9.26926e-06	8.01095e-06	8.87329e-06	1.86174e-05	1.97923e-05	2.07852e-05
GBAS	2.15346e-05	2.63646e-05	7.68857e-06	4.79222e-06	9.07596e-06	2.36596e-05	3.88267e-06	2.44791e-05	3.01818e-05	5.54291e-06	5.75242e-06	2.20122e-05
GBE1	3.23362e-05	3.29342e-05	3.33083e-05	1.75745e-05	2.45669e-05	2.03261e-05	1.57122e-05	2.25248e-05	1.90407e-05	3.33881e-05	2.64762e-05	2.65744e-05
GBF1	2.56073e-05	2.41382e-05	2.12104e-05	2.71548e-05	2.78455e-05	2.62376e-05	3.15337e-05	3.18047e-05	3.50917e-05	3.06331e-05	2.95125e-05	2.73387e-05
GCAT	0	0	0	0	0	0	0	0	0	0	0	0
GCC2	1.71472e-06	1.69597e-06	1.1047e-06	2.15199e-06	2.65322e-06	3.36876e-06	4.58256e-06	3.74487e-06	5.02078e-06	1.95992e-06	2.4177e-06	2.42293e-06
GCDH	5.22861e-06	1.19476e-05	1.32707e-05	1.02545e-05	5.41841e-06	1.45123e-05	6.58621e-06	1.24554e-05	7.4583e-06	1.33511e-05	4.63927e-06	4.76738e-06
GCFC1	4.30703e-06	4.69808e-06	4.3636e-06	1.26716e-06	1.12324e-06	1.21665e-06	4.85543e-06	4.58815e-06	3.2615e-06	1.31617e-06	1.35919e-06	1.40792e-06
GCFC2	4.48667e-06	7.38775e-06	6.95801e-06	5.28626e-06	5.34903e-06	5.79334e-06	9.64355e-06	9.13671e-06	8.33345e-06	6.14362e-06	7.75475e-06	4.19114e-06
GCG	0	0	0	1.36425e-05	0	0	1.32977e-05	1.44477e-05	1.36818e-05	0	0	0
GCHFR	7.97583e-05	8.00873e-05	7.21037e-05	8.90425e-05	8.48482e-05	8.64895e-05	4.94445e-05	5.49661e-05	5.52238e-05	5.01332e-05	5.46262e-05	6.52043e-05
GCLC	2.92674e-05	3.01414e-05	2.52296e-05	1.53364e-05	1.85348e-05	1.83923e-05	1.71285e-05	1.84434e-05	1.92462e-05	2.20002e-05	2.21638e-05	2.15763e-05
GCLM	8.08688e-05	8.63926e-05	5.25567e-05	5.18645e-05	4.9919e-05	6.54307e-05	7.41667e-05	4.92986e-05	5.312e-05	5.73816e-05	4.35781e-05	3.98064e-05
GCN1L1	0.000119995	0.000113315	0.000132546	0.000119742	0.000103897	0.000105024	0.000116345	0.000139273	0.000117426	0.000114403	0.000117126	0.000107531
GCSH	3.40284e-05	4.05976e-05	3.51921e-05	4.59918e-05	4.36762e-05	4.57792e-05	3.39818e-05	3.71456e-05	3.51924e-05	3.79523e-05	3.59229e-05	3.89031e-05
GDA	0.000328411	0.00034133	0.000257373	0.000279715	0.000230941	0.000227881	0.000293999	0.000272042	0.000293286	0.000281504	0.000277146	0.000266613
GDAP2	0	0	0	4.199e-06	4.23056e-06	4.86533e-06	1.28074e-06	1.55965e-06	2.66695e-06	1.26903e-06	1.8697e-06	1.65056e-06
GDI1	3.22463e-05	3.40268e-05	3.36609e-05	3.89019e-05	3.5956e-05	3.86253e-05	3.68655e-05	3.63968e-05	3.31294e-05	3.53957e-05	3.28144e-05	3.23826e-05
GDI2	0.000840156	0.000853354	0.000764056	0.000700475	0.000678389	0.000690893	0.000652579	0.000687772	0.000697371	0.000683306	0.00066314	0.000647637
GDPD1	0	0	0	0	0	0	0	0	0	0	0	0
GDPD3	0	0	0	0	0	0	0	0	0	0	2.18165e-06	0
GEMIN2	1.2307e-05	1.24667e-05	1.01223e-05	1.77591e-05	1.70619e-05	1.58738e-05	1.42798e-05	5.89272e-06	1.53529e-05	1.93333e-05	2.06221e-05	6.14111e-06
GEMIN4	1.36019e-05	1.3144e-05	1.27044e-05	1.49575e-05	1.38176e-05	2.13244e-05	1.66807e-05	1.17656e-05	1.68484e-05	1.70111e-05	1.39995e-05	1.41245e-05
GEMIN5	1.87283e-05	1.72287e-05	1.54153e-05	1.3471e-05	1.97226e-05	1.60341e-05	1.60144e-05	1.70192e-05	1.68226e-05	2.26389e-05	2.11313e-05	1.73725e-05
GEMIN6	2.88204e-05	3.69789e-05	2.90627e-05	2.99442e-05	2.59344e-05	2.40092e-05	1.25649e-05	1.00579e-05	2.19679e-05	4.74664e-05	3.46421e-05	1.08389e-05
GEMIN7	0	0	0	0	0	0	5.3437e-06	7.84113e-06	5.26178e-06	7.99167e-06	7.34913e-06	6.15627e-06
GEMIN8	0	0	0	0	0	0	1.18946e-05	8.38865e-06	1.00606e-05	0	0	0
GET4	2.55742e-05	1.98622e-05	2.29345e-05	3.22861e-05	4.06702e-05	4.36225e-05	2.71056e-05	2.72083e-05	2.49522e-05	3.50495e-05	3.42366e-05	3.08698e-05
GFER	3.99058e-06	5.00308e-06	5.97956e-06	8.42038e-06	9.24879e-06	6.95671e-06	7.86852e-06	7.92501e-06	6.54613e-06	5.51223e-06	6.74282e-06	8.69796e-06
GFM1	9.48148e-05	9.0429e-05	9.01587e-05	0.000111252	0.000113315	0.000112199	9.70681e-05	9.7735e-05	0.000100539	0.000111219	0.000115738	0.000114307
GFM2	1.13258e-05	1.14896e-05	1.14035e-05	1.28971e-05	1.44194e-05	1.38044e-05	9.41021e-06	8.25482e-06	8.20417e-06	8.47312e-06	8.35164e-06	1.04921e-05
GFPT1	0.000115118	0.000118945	0.000111205	0.000135904	0.000134766	0.000161379	0.000161169	0.00019199	0.000161898	0.000187496	0.000193885	0.000159734
GFPT2	4.10233e-06	4.20382e-06	3.99959e-06	2.19814e-05	2.19558e-05	2.5798e-05	1.75884e-05	1.5173e-05	1.49596e-05	2.36978e-05	2.41645e-05	2.75551e-05
GGA3	0	0	0	9.67737e-07	0	7.00875e-07	0	0	0	0	0	0
GGCT	3.159e-05	2.04722e-05	2.74408e-05	8.60372e-06	7.58596e-06	1.02513e-05	0	0	0	0	0	0
GGCX	2.26639e-06	2.95137e-06	2.57362e-06	0	0	4.10125e-06	0	0	0	0	0	0
GGH	0.000105106	0.000148336	3.94388e-05	8.14614e-06	6.51318e-06	7.43323e-06	4.81415e-05	5.22203e-05	4.82087e-05	1.22153e-05	5.72413e-06	7.1311e-06
GGPS1	0	0	8.37617e-06	0	0	0	0	0	0	0	0	0
GGT2	5.23973e-06	6.16433e-06	0	0	0	9.90954e-06	0	5.06937e-06	5.35922e-06	0	0	7.76672e-06
GHDC	3.14741e-06	3.24174e-06	3.43662e-06	5.76168e-06	9.31864e-06	9.27123e-06	5.08243e-06	4.07565e-06	4.98812e-06	4.5882e-06	5.24574e-06	7.4163e-06
GHITM	0	0	0	4.07088e-05	4.20238e-05	4.18382e-05	5.46414e-05	5.85314e-05	5.20436e-05	0	0	0
GID8	5.63624e-05	4.45054e-05	5.25785e-05	3.95183e-05	4.77648e-05	4.23099e-05	6.51432e-05	3.14088e-05	5.16516e-05	5.56163e-05	4.95186e-05	4.72127e-05
GIGYF2	1.34375e-05	1.56371e-05	1.25872e-05	6.6246e-06	6.23132e-06	6.03999e-06	9.90239e-06	9.53323e-06	1.0681e-05	6.24085e-06	5.44863e-06	6.02188e-06
GINS1	1.35428e-05	1.76299e-06	1.3103e-05	0	5.90098e-06	2.01918e-06	5.36528e-06	9.09477e-06	1.88815e-06	0	0	0
GINS2	1.90949e-05	2.27329e-05	1.42275e-05	1.2464e-05	1.34338e-05	1.49304e-05	1.29329e-05	1.25788e-05	1.29024e-05	1.39828e-05	1.50314e-05	1.47587e-05
GINS3	0	0	0	0	0	0	2.16901e-05	1.81721e-05	1.71927e-05	0	0	0
GINS4	1.38786e-05	1.44171e-05	1.08196e-05	0	0	0	1.62895e-05	3.77393e-06	4.06303e-06	0	0	0
GIPC1	6.62806e-05	6.19819e-05	5.15723e-05	8.27849e-05	6.42227e-05	6.16652e-05	9.06208e-05	8.91084e-05	8.73857e-05	0.000110141	9.42659e-05	9.63726e-05
GIPC2	2.52857e-05	1.9815e-05	2.04695e-05	3.31527e-05	2.81552e-05	3.36586e-05	3.04547e-05	3.73241e-05	3.22761e-05	3.74583e-05	3.53179e-05	3.58347e-05
GIT1	0	0	0	0	1.67553e-06	3.49545e-06	4.08135e-06	3.95192e-06	4.08426e-06	2.75383e-06	0	8.28722e-07
GIT2	2.94341e-06	5.04745e-06	3.49049e-06	3.52459e-06	8.6702e-06	8.19639e-06	7.8201e-06	8.55916e-06	8.83124e-06	6.56527e-06	7.41859e-06	8.69401e-06
GK	0	0	0	0	2.07633e-06	2.49173e-06	2.61924e-06	2.72803e-06	0	0	0	0
GLA	8.27029e-06	4.367e-06	4.17338e-06	2.49694e-06	2.97674e-06	3.36571e-06	4.80835e-06	6.53172e-06	7.17089e-06	2.15392e-06	2.67591e-06	2.509e-06
GLB1	1.54869e-05	1.74553e-05	2.02983e-05	1.69221e-05	3.51847e-06	1.70293e-05	1.70152e-05	1.81057e-05	1.68893e-05	4.5978e-05	2.38407e-05	1.75984e-05
GLE1	9.91726e-06	6.47063e-06	8.31288e-06	6.96908e-06	8.22758e-06	9.10211e-06	9.57503e-06	1.01544e-05	9.87377e-06	1.24839e-05	7.11308e-06	1.15234e-05
GLG1	7.66411e-07	3.91216e-07	7.03957e-07	8.0856e-07	5.38279e-07	6.23658e-07	1.57392e-06	9.03291e-07	1.35518e-06	6.33714e-07	6.8764e-07	8.79382e-07
GLI1	4.69787e-06	5.04155e-06	0	0	0	0	0	0	0	2.39794e-06	0	2.77888e-06
GLMN	1.8208e-05	1.66978e-05	1.67868e-05	1.45098e-05	7.33012e-06	1.56403e-05	1.23065e-05	1.98592e-05	1.52399e-05	1.64116e-05	1.53222e-05	1.38908e-05
GLO1	0.000612701	0.000500721	0.000456232	0.000365256	0.000349757	0.000356184	0.000527019	0.00055672	0.000554946	0.000440805	0.000469836	0.000372939
GLOD4	4.76682e-05	4.5985e-05	4.74186e-05	4.16146e-05	4.78376e-05	5.40061e-05	4.51337e-05	4.20339e-05	5.20749e-05	2.57809e-05	2.79488e-05	2.84679e-05
GLRX	0.000152409	0.000160217	0.000136164	0.000200259	0.000175142	0.000142663	0.000119478	0.000154068	0.000135713	0.00010324	0.000122524	0.000100284
GLRX3	0.000216103	0.000260637	0.000264817	0.000211507	0.000202027	0.000203292	0.000205841	0.000197762	0.000185263	0.000197896	0.000197326	0.000193434
GLRX5	6.69192e-05	7.88295e-05	6.01621e-05	0.000103371	0.000115038	0.000124404	7.5092e-05	8.52152e-05	7.63806e-05	9.76956e-05	9.89272e-05	0.000104016
GLS	8.56558e-05	8.09345e-05	6.754e-05	0.00016251	0.000151275	0.000154236	0.0001246	0.000120087	0.000108206	0.000158893	0.000151875	0.000138957
GLTP	6.37038e-06	4.10684e-06	5.40075e-06	0	0	0	2.15579e-06	1.84323e-06	0	3.1028e-06	2.81735e-06	2.09889e-06
GLTPD1	6.87285e-06	5.19493e-06	5.55915e-06	0	0	0	5.99018e-06	0	4.41848e-06	0	0	0
GLTSCR2	2.34823e-05	2.29595e-05	2.65161e-05	0	0	0	1.08185e-05	1.16062e-05	9.03536e-06	0	0	0
GLUD1	0.000140158	0.000138613	0.000135406	0.000303869	0.000291619	0.000287011	0.000242677	0.000252569	0.000245249	0.000269499	0.000216452	0.000189486
GLYR1	5.23381e-05	3.8003e-05	5.04316e-05	3.27929e-05	4.14291e-05	3.29565e-05	4.79244e-05	5.10771e-05	6.0678e-05	2.16524e-05	2.0696e-05	2.75898e-05
GMDS	1.24572e-05	1.21175e-05	1.29123e-05	6.35756e-06	9.74778e-06	9.5391e-06	1.78299e-05	1.58096e-05	1.36437e-05	6.3889e-06	6.76419e-06	4.17172e-06
GMEB2	1.64945e-05	1.50235e-05	9.60365e-06	1.70879e-05	2.177e-05	1.84732e-05	3.23443e-05	2.53565e-05	3.29362e-05	1.67452e-05	1.81752e-05	1.60366e-05
GMFB	3.20689e-05	3.31018e-05	3.57366e-05	1.72084e-05	2.14711e-05	2.97863e-05	1.85757e-05	3.36938e-05	3.50196e-05	3.61178e-05	2.80839e-05	1.45253e-05
GMIP	1.9523e-06	1.76476e-06	1.66846e-06	6.76806e-07	5.03898e-07	2.07703e-06	2.06516e-06	2.88567e-06	2.45113e-06	2.73338e-06	2.95817e-06	2.0583e-06
GMNN	2.51e-05	1.73361e-05	2.24486e-05	5.00123e-06	1.38067e-05	1.67255e-05	1.62895e-05	1.60698e-05	1.43935e-05	1.68647e-05	1.75843e-05	1.50137e-05
GMPPA	1.71224e-05	1.78671e-05	1.68121e-05	1.6786e-05	1.61745e-05	1.68186e-05	2.21258e-05	2.41843e-05	2.21475e-05	1.89132e-05	1.74837e-05	1.56102e-05
GMPPB	0	3.76963e-06	1.3041e-05	0	0	0	0	0	4.03282e-06	0	0	0
GMPS	0.000188005	0.000198351	0.000214665	0.000192124	0.000184573	0.000160219	0.000129995	0.000127776	0.000151909	0.000156624	0.000161825	0.000158944
GNA11	2.29773e-05	2.53169e-05	2.32332e-05	2.18187e-05	2.46722e-05	3.19613e-05	2.61439e-05	2.55946e-05	2.66995e-05	2.93398e-05	2.23572e-05	3.12772e-05
GNA13	6.8803e-06	9.99873e-06	9.5461e-06	1.86883e-05	1.58385e-05	1.51551e-05	8.01999e-06	9.93501e-06	8.62072e-06	1.57744e-05	1.55348e-05	1.41545e-05
GNAI1	1.93409e-06	0	1.69223e-06	9.19288e-06	8.26847e-06	9.33457e-06	2.56732e-06	2.50894e-06	2.47848e-06	8.35386e-06	6.47911e-06	5.21255e-06
GNAI2	0.000162414	0.000173503	0.000149581	0.00017856	0.00017937	0.000149112	0.000148773	0.000159162	0.000142234	0.000235641	0.000258099	0.000236687
GNAI3	2.52337e-05	2.30527e-05	2.44508e-05	3.83935e-05	2.62457e-05	3.79888e-05	3.12383e-05	1.43508e-05	2.64872e-05	6.91503e-05	7.4945e-05	7.65649e-05
GNAQ	1.35913e-06	3.80019e-06	3.15404e-06	7.07093e-06	8.12537e-06	7.67912e-06	7.428e-06	6.97751e-06	7.50184e-06	0	0	0
GNAS	6.62522e-05	5.3554e-05	7.03187e-05	0.000154824	0.000147971	0.000160814	0.000118524	0.000141142	0.000146765	8.03683e-05	5.03845e-05	6.31403e-05
GNB1	3.44494e-06	2.36768e-06	0	0.00012154	0.000122746	0.000116828	9.76832e-05	9.60132e-05	9.46416e-05	0	0	0
GNB2	0.000116487	7.51683e-05	0.000121806	4.2755e-05	4.2397e-05	3.91977e-05	0	0	0	0.000136488	0.000117247	0.000114378
GNB2L1	0.0010078	0.00103107	0.000946638	0.000987355	0.000935704	0.00100059	0.000824228	0.000975869	0.000942157	0.000904472	0.000932632	0.000958214
GNB4	0	0	0	0	0	0	3.8356e-06	3.91925e-05	6.56968e-06	3.9403e-06	3.33314e-06	3.60211e-06
GNE	8.80009e-06	1.52914e-05	3.14175e-05	2.70641e-05	3.0661e-05	1.79084e-05	2.02914e-05	2.28293e-05	1.19681e-05	3.7817e-05	3.86386e-05	1.96876e-05
GNG12	1.25411e-05	1.21116e-05	1.3389e-05	1.86961e-05	2.04768e-05	6.37121e-06	6.13747e-06	4.99768e-06	6.27683e-06	1.87905e-05	1.96258e-05	1.7821e-05
GNL1	3.31415e-05	4.01563e-05	3.85347e-05	3.09188e-05	2.43795e-05	3.3709e-05	3.20004e-05	3.30406e-05	3.35567e-05	2.9557e-05	2.87252e-05	2.1101e-05
GNL2	2.05885e-05	1.93808e-05	2.19363e-05	2.06735e-05	1.71611e-05	1.6959e-05	1.52267e-05	1.67756e-05	1.40628e-05	1.89856e-05	1.57566e-05	1.62608e-05
GNL3	5.18332e-05	5.198e-05	4.57404e-05	4.82774e-05	5.17852e-05	5.1883e-05	6.49193e-05	6.08219e-05	6.741e-05	5.36953e-05	4.75164e-05	4.54093e-05
GNL3L	1.79183e-06	1.23947e-06	1.4919e-06	0	0	0	9.52337e-07	8.97035e-07	1.4501e-06	0	0	0
GNPAT	1.56891e-05	1.60724e-05	1.50431e-05	5.0225e-06	2.43377e-05	4.75253e-06	5.0502e-06	4.79782e-06	2.73023e-05	2.45207e-05	2.69791e-05	3.4892e-06
GNPDA1	8.85188e-05	8.26842e-05	8.67758e-05	6.66762e-05	7.16719e-05	7.32241e-05	7.63909e-05	7.55824e-05	7.17633e-05	7.70863e-05	6.7326e-05	6.58312e-05
GNPDA2	6.43637e-06	7.95894e-06	8.56226e-06	7.69324e-06	4.2016e-06	7.65302e-06	0	0	4.61797e-06	0	0	0
GNPNAT1	2.83308e-05	3.39371e-05	3.411e-05	1.99836e-05	2.45777e-05	2.15304e-05	2.80565e-05	3.14157e-05	2.57972e-05	2.87435e-05	3.35703e-05	3.13104e-05
GNS	1.563e-05	1.96345e-05	1.93805e-05	3.61454e-05	3.02088e-05	3.45836e-05	2.16119e-05	1.93361e-05	2.23625e-05	3.61713e-05	3.59905e-05	4.39991e-05
GOLGA1	3.83412e-06	5.89614e-06	2.27852e-06	9.79501e-07	1.0961e-06	1.40404e-06	3.52699e-06	1.96115e-06	4.33057e-06	9.88677e-07	1.34517e-06	8.23384e-07
GOLGA2	3.34702e-05	2.92553e-05	3.33071e-05	2.83391e-05	2.98619e-05	2.62391e-05	3.4118e-05	3.19043e-05	3.24122e-05	2.7532e-05	2.76863e-05	2.87126e-05
GOLGA3	4.87195e-06	3.64173e-06	4.47388e-06	1.8147e-06	2.15454e-06	1.24549e-06	3.61992e-06	1.73805e-06	1.9894e-06	3.05607e-06	1.36205e-06	1.07684e-06
GOLGA4	9.38664e-07	8.50369e-07	1.21806e-06	1.36692e-06	1.78162e-06	1.78962e-06	1.81212e-06	1.78939e-06	2.38553e-06	1.35374e-06	1.07676e-06	1.21238e-06
GOLGA5	0	8.2145e-07	9.29144e-07	0	0	0	0	0	0	0	0	0
GOLGA6L2	0	0	0	0	0	0	0	0	0	0	0	0
GOLGA7	0	0	0	0	0	0	7.76763e-06	6.84035e-06	7.29745e-06	3.3698e-06	3.24985e-06	4.13919e-06
GOLGB1	4.76646e-06	1.05416e-05	7.10941e-06	3.14272e-06	3.28679e-06	3.43058e-06	6.11993e-06	5.09954e-06	5.64499e-06	3.62563e-06	4.7859e-06	3.19847e-06
GOLIM4	0	0	0	1.3846e-06	1.51188e-06	2.57797e-06	1.98247e-06	2.71765e-06	0	8.19999e-06	7.12518e-06	8.82508e-06
GOLM1	0	0	0	0	0	0	1.80012e-06	1.69099e-06	1.94503e-06	0	0	0
GOLPH3	7.15371e-05	5.43598e-05	8.00652e-05	6.9525e-05	6.46409e-05	7.94226e-05	7.39401e-05	6.38889e-05	6.55961e-05	7.37854e-05	8.29899e-05	7.03777e-05
GOLPH3L	0	0	0	2.64383e-06	0	2.39359e-06	2.42947e-06	3.02905e-06	1.92802e-06	2.0496e-06	1.94686e-06	2.27291e-06
GOLT1B	3.33e-05	3.78426e-05	4.39462e-05	5.45224e-05	5.27469e-05	4.29814e-05	5.54413e-05	5.04376e-05	4.84755e-05	6.76163e-05	6.13289e-05	7.21922e-05
GOPC	0	0	0	0	0	0	0	0	0	0	0	3.60274e-06
GORAB	0	0	0	0	0	0	0	0	0	0	0	0
GORASP1	0	0	0	0	0	0	1.68075e-05	3.20718e-06	1.72458e-05	0	0	0
GORASP2	2.78164e-05	1.7565e-05	3.29039e-05	1.07632e-05	1.08141e-05	1.26441e-05	1.45833e-05	1.22862e-05	1.34412e-05	1.78575e-05	1.48149e-05	1.94697e-05
GOSR1	4.7693e-06	7.777e-06	1.06305e-05	1.09832e-05	1.24581e-05	1.35959e-05	1.38441e-05	1.40284e-05	9.70938e-06	1.04002e-05	4.98879e-06	8.24158e-06
GOSR2	0	0	0	0	0	0	1.17891e-05	1.46097e-05	1.34996e-05	0	0	0
GOT1	0.000232032	0.000239329	0.000250263	0.000111116	0.000130034	0.000121148	0.000247708	0.000227546	0.000246582	0.000143351	0.000146186	0.00015133
GOT2	0.000360305	0.00036304	0.000376342	0.000457821	0.000457391	0.000472292	0.000386325	0.000383635	0.000378624	0.000404776	0.000389451	0.000388746
GPAA1	3.19424e-06	2.76507e-06	2.31333e-06	5.02673e-06	4.67395e-06	3.88375e-06	5.754e-06	4.68932e-06	4.89708e-06	8.9533e-06	9.50077e-06	1.01303e-05
GPATCH4	1.05845e-05	1.35616e-05	1.3845e-05	0	2.52344e-06	2.78876e-06	7.07637e-06	7.08795e-06	6.89777e-06	3.51644e-06	1.62972e-06	5.84881e-06
GPATCH8	2.10604e-06	1.83201e-06	5.67275e-07	0	2.47326e-06	2.77151e-06	2.20867e-06	2.15007e-06	2.98294e-06	1.89715e-06	2.14849e-06	1.40569e-06
GPD1L	1.27694e-05	1.36725e-05	1.51683e-05	0	0	0	0	8.34422e-06	1.18187e-06	0	0	0
GPD2	4.0043e-05	4.29468e-05	3.89023e-05	5.65296e-05	7.17292e-05	7.49275e-05	5.48141e-05	6.23485e-05	6.80782e-05	6.6131e-05	6.45679e-05	7.3146e-05
GPHN	1.2741e-05	1.14752e-05	1.55864e-05	1.57425e-05	1.34699e-05	1.78306e-05	1.93257e-05	2.01028e-05	1.74608e-05	1.15608e-05	1.20263e-05	9.90272e-06
GPI	0.00140241	0.00142649	0.00127251	0.000967878	0.000923919	0.00100516	0.00105614	0.00107613	0.0010434	0.000969829	0.000943366	0.00095594
GPKOW	1.40454e-05	1.82753e-05	1.22564e-05	2.87615e-06	8.05599e-06	9.5591e-06	1.7119e-05	1.07238e-05	1.83195e-05	8.12321e-06	6.35653e-06	6.94712e-06
GPN1	4.40057e-06	1.59497e-05	1.26309e-05	0	8.28194e-06	9.85108e-06	1.44524e-05	1.75147e-05	1.46752e-05	8.18173e-06	8.59271e-06	8.18441e-06
GPN3	3.11867e-05	2.71929e-05	1.81342e-05	2.32266e-05	2.48147e-05	2.19334e-05	2.21892e-05	2.39296e-05	1.97647e-05	2.15014e-05	2.18825e-05	2.40572e-05
GPR180	0	0	0	0	0	4.18642e-06	0	0	0	0	0	0
GPR89C	6.27211e-06	2.28013e-06	6.00449e-06	9.87042e-06	8.07752e-06	8.77365e-06	4.58756e-06	4.1227e-06	5.05847e-06	9.63409e-06	1.10857e-05	1.02678e-05
GPRC5A	2.30589e-05	2.46915e-05	2.11874e-05	6.68765e-05	4.8852e-05	5.22157e-05	2.50203e-05	2.29096e-05	2.35342e-05	0.000101308	0.000101778	0.000104158
GPS1	6.77434e-05	5.57533e-05	6.49153e-05	5.28751e-05	4.5736e-05	3.3799e-05	6.19223e-05	8.2818e-05	9.01699e-05	2.73511e-05	2.76172e-05	2.80036e-05
GPSM1	3.38108e-06	3.38144e-06	3.66946e-06	2.09113e-06	2.72616e-06	3.1972e-06	6.12762e-06	7.91255e-06	7.87839e-06	4.76316e-06	7.66785e-06	5.55224e-06
GPX1	2.75775e-05	4.69737e-05	3.68048e-05	9.48495e-05	9.74236e-05	0.000128583	7.27276e-05	4.79603e-05	6.13979e-05	0.000114331	0.000120345	0.000155679
GPX3	0	0	0	7.22189e-05	6.72814e-05	7.44086e-05	3.85367e-05	3.6502e-05	3.83414e-05	0.000110813	0.000106257	0.000112403
GPX4	5.99799e-06	7.49489e-06	6.815e-06	1.70989e-05	8.26924e-06	1.77024e-05	9.77722e-06	1.1707e-05	1.19591e-05	1.63424e-05	1.24665e-05	2.05925e-05
GPX8	7.94745e-06	1.00502e-05	0	1.80438e-05	1.78038e-05	2.06986e-05	1.92744e-05	1.74081e-05	1.80773e-05	2.52066e-05	1.56833e-05	3.02334e-05
GRAMD1A	0	0	0	6.96142e-07	5.08002e-07	6.46599e-07	0	0	4.28879e-07	0	0	0
GRAMD1B	0	0	0	2.59941e-06	3.67319e-06	2.73778e-06	1.48274e-06	1.47093e-06	1.17374e-06	3.95131e-06	2.64024e-06	4.05091e-06
GRAMD3	2.62767e-06	3.32988e-06	2.66057e-06	5.65687e-06	6.21041e-06	1.00726e-05	0	0	0	0	0	0
GRB2	9.19341e-05	0.000108354	9.07905e-05	0.000118201	0.000102965	0.000120963	0.000116067	0.000118382	9.85132e-05	0.000102428	7.9479e-05	9.47413e-05
GRHPR	3.69127e-05	3.4487e-05	3.09121e-05	4.69633e-05	4.54386e-05	4.44864e-05	2.36338e-05	3.05715e-05	2.99369e-05	5.5127e-05	4.10195e-05	4.37148e-05
GRIPAP1	2.35769e-05	2.4852e-05	2.33986e-05	5.48885e-05	1.46804e-05	1.27307e-05	2.19977e-05	2.07353e-05	7.12176e-05	7.0195e-05	6.79562e-05	7.01771e-05
GRK5	4.33896e-05	4.17799e-05	3.87794e-05	6.2601e-05	6.16426e-05	7.07637e-05	2.21096e-05	2.37663e-05	2.28973e-05	4.82059e-05	5.16669e-05	5.57292e-05
GRPEL1	4.77746e-05	5.11529e-05	5.18296e-05	5.08039e-05	5.17449e-05	4.98301e-05	3.7927e-05	3.53394e-05	4.19054e-05	5.64565e-05	6.32855e-05	6.26176e-05
GRPEL2	3.45286e-05	2.34538e-06	2.79543e-05	2.09989e-06	7.05631e-06	4.8896e-05	2.28002e-06	2.0655e-06	3.46508e-06	0	0	0
GRSF1	5.48073e-05	4.64805e-05	4.43367e-05	6.72989e-05	5.03945e-05	6.55406e-05	4.36379e-05	5.17538e-05	4.4378e-05	4.01881e-05	3.43969e-05	3.13309e-05
GRWD1	1.449e-05	1.53751e-05	1.55141e-05	1.61931e-05	1.57518e-05	1.7017e-05	1.62288e-05	1.91354e-05	1.50984e-05	1.57508e-05	1.30965e-05	1.30374e-05
GSDMD	0	0	2.71502e-06	1.93688e-06	5.02396e-06	4.68797e-06	5.33344e-06	6.10046e-06	2.89299e-06	0	0	0
GSK3A	2.77431e-06	2.80235e-06	2.39925e-06	2.96188e-06	2.65291e-06	2.97879e-06	3.01903e-06	7.4334e-06	2.85325e-06	2.7606e-06	2.65344e-06	2.8869e-06
GSK3B	1.02366e-05	1.02024e-05	3.76606e-06	4.40582e-06	7.60919e-06	7.20596e-06	4.03643e-06	4.24048e-06	2.83107e-06	3.24299e-06	7.11921e-06	8.04307e-06
GSN	4.41796e-05	4.38694e-05	4.47882e-05	0.00011218	0.000110688	0.000114672	7.36191e-05	6.5576e-05	7.1419e-05	0.000126191	0.000107932	0.000117235
GSPT1	0.000193657	0.000189797	0.000186362	0.000164434	0.00017285	0.000176596	0.000149367	0.000155383	0.000137689	0.000157807	0.000158116	0.000160808
GSR	3.78599e-05	3.95322e-05	3.69335e-05	2.37742e-05	2.29253e-05	2.41847e-05	3.25143e-05	3.17147e-05	2.91231e-05	2.64228e-05	2.2167e-05	2.06193e-05
GSS	7.40785e-05	7.61842e-05	7.51914e-05	6.75304e-05	5.12462e-05	5.31224e-05	6.98964e-05	7.40503e-05	7.66446e-05	6.83683e-05	7.44217e-05	7.46431e-05
GSTA3	0	0	0	7.76677e-06	7.13591e-06	6.16195e-06	1.78649e-06	0	3.4678e-06	7.98145e-06	7.50597e-06	9.46023e-06
GSTCD	0	0	0	0	0	0	0	0	0	6.54954e-06	7.29303e-06	6.22102e-06
GSTK1	7.18198e-05	8.12377e-05	7.99745e-05	9.67237e-05	8.78202e-05	9.32175e-05	9.82443e-05	0.000111161	0.000113443	9.41666e-05	9.49778e-05	9.40101e-05
GSTM1	0.000164767	0.000167285	0.000160068	0.00016811	0.000226047	0.000282173	0.000206097	0.00017112	0.000173193	7.42181e-05	7.3441e-05	7.3386e-05
GSTM3	0.000998656	0.000885093	0.000882484	0.00128041	0.00138475	0.00137093	0.00103649	0.00108017	0.00101095	0.00143096	0.00121049	0.00120097
GSTM4	3.50478e-06	3.22298e-06	2.99219e-06	2.59143e-05	2.4807e-05	3.01771e-05	1.13877e-05	1.05034e-05	1.07446e-05	0.000185246	0.000183874	0.000176836
GSTO1	0.000261655	0.000260661	0.000228978	0.000351098	0.000404766	0.000360305	0.000235218	0.000289259	0.000276697	0.000430972	0.000435466	0.00038044
GSTP1	0.00244756	0.00245676	0.00235755	0.00169362	0.00157796	0.00165179	0.00179337	0.00189458	0.00182474	0.00150933	0.00154014	0.00157856
GSTT1	4.45805e-06	4.84557e-06	0	0	0	0	0	0	0	0	0	0
GSTT2	1.68622e-05	7.09255e-06	5.37995e-06	2.19423e-05	1.76257e-05	1.78413e-05	2.1972e-05	2.19311e-05	1.08089e-05	2.29851e-05	2.14205e-05	2.17279e-05
GTDC2	0	0	0	6.30202e-06	3.77602e-06	2.90751e-06	1.80025e-06	1.71991e-06	1.94762e-06	3.35234e-06	5.02132e-06	2.17058e-06
GTF2A1	7.71165e-05	7.0568e-05	6.47556e-05	0.000104899	7.85094e-05	8.44366e-05	9.65744e-05	0.000112735	9.82764e-05	8.18834e-05	8.04707e-05	8.80819e-05
GTF2B	1.7975e-05	1.62376e-05	7.71281e-06	9.60353e-06	1.4328e-05	1.26893e-05	1.69639e-05	7.446e-06	6.88171e-06	4.27102e-06	1.46434e-05	1.29657e-05
GTF2E1	3.09679e-05	2.92919e-05	1.33982e-05	2.13134e-05	2.17762e-05	2.18082e-05	1.82898e-05	2.14315e-05	1.88121e-05	2.49407e-05	2.93475e-05	2.85452e-05
GTF2E2	8.64339e-06	1.21116e-05	1.16625e-05	8.38283e-06	1.26118e-05	9.03236e-06	1.93783e-05	1.45335e-05	1.80895e-05	1.34995e-05	1.17118e-05	1.09053e-05
GTF2F1	3.01933e-05	2.66749e-05	2.56339e-05	2.64509e-05	2.90566e-05	2.68527e-05	2.63786e-05	2.70021e-05	2.84032e-05	2.89717e-05	3.01097e-05	2.85958e-05
GTF2F2	3.76317e-05	3.32847e-05	3.27201e-05	2.59706e-05	2.86957e-05	2.87835e-05	2.11627e-05	2.60153e-05	3.23564e-05	7.056e-06	1.67419e-05	1.65072e-05
GTF2H1	4.32347e-06	6.00599e-06	2.41877e-06	5.13623e-06	2.62054e-06	5.45098e-06	3.06165e-06	4.34138e-06	4.58736e-06	5.81054e-06	7.52719e-06	8.01275e-06
GTF2H4	1.93078e-05	1.96912e-05	2.08187e-05	2.90008e-05	3.10234e-05	3.10425e-05	2.51566e-05	3.04276e-05	2.14657e-05	2.90676e-05	1.62233e-05	2.91137e-05
GTF2H5	7.91079e-06	6.40007e-06	7.5196e-06	7.35643e-06	6.18331e-06	1.21195e-05	1.14004e-05	9.97293e-06	8.56982e-06	0	1.13082e-05	9.15703e-06
GTF2I	6.54812e-05	6.64466e-05	7.11124e-05	4.53097e-05	4.63957e-05	6.04991e-05	5.90183e-05	6.08468e-05	7.59792e-05	6.13858e-05	5.63156e-05	6.12974e-05
GTF3C1	5.83728e-06	6.52101e-06	5.86125e-06	4.76375e-06	4.20191e-06	3.08349e-06	6.79717e-06	7.52115e-06	6.04263e-06	4.29226e-06	6.92764e-06	6.24265e-06
GTF3C2	7.97335e-06	7.12853e-06	7.47227e-06	4.72746e-06	4.33479e-06	5.67154e-06	8.88175e-06	9.15996e-06	9.4564e-06	7.72468e-06	8.03559e-06	6.82158e-06
GTF3C3	8.83757e-06	1.70576e-05	7.26643e-06	1.55853e-05	1.4366e-05	2.59949e-05	1.94295e-05	1.44782e-05	2.22074e-05	1.59443e-05	1.7182e-05	1.41043e-05
GTF3C4	3.77133e-05	3.37684e-05	3.48096e-05	2.74083e-05	3.72739e-05	3.6026e-05	2.56812e-05	3.78445e-05	3.085e-05	2.89795e-05	3.30831e-05	1.7491e-05
GTF3C5	5.8944e-06	6.88807e-06	5.57075e-06	8.43508e-06	9.95081e-06	1.22431e-05	9.83319e-06	1.20236e-05	1.07462e-05	1.01245e-05	9.9955e-06	9.68084e-06
GTF3C6	7.00743e-06	8.02348e-06	7.06518e-06	0	8.13559e-06	7.98896e-06	9.02647e-06	8.68082e-06	9.27773e-06	0	1.01131e-05	9.71653e-06
GTPBP1	1.05752e-05	1.40336e-05	8.79337e-06	1.19018e-05	1.51039e-05	1.2408e-05	8.33885e-06	1.15211e-05	1.22503e-05	1.06034e-05	1.04967e-05	1.03217e-05
GTPBP10	1.25612e-05	1.21552e-05	1.30858e-05	1.35769e-05	1.7827e-05	1.6466e-05	9.75307e-06	9.61267e-06	1.06601e-05	1.82304e-05	1.62563e-05	1.60492e-05
GTPBP2	0	0	0	0	0	0	0	0	0	1.14965e-06	1.21489e-06	1.16802e-06
GTPBP3	4.85125e-06	3.4874e-06	3.9371e-06	6.30406e-06	5.91926e-06	7.01486e-06	1.09081e-05	9.90553e-06	1.29446e-05	1.08103e-05	1.08298e-05	1.06773e-05
GTPBP4	8.464e-05	7.52769e-05	8.27279e-05	8.52832e-05	9.76218e-05	8.87362e-05	0.000111968	8.95153e-05	9.7023e-05	7.75992e-05	7.23755e-05	7.05972e-05
GTPBP5	2.20182e-06	1.58129e-06	1.27021e-06	3.1435e-06	4.46473e-06	2.24676e-06	2.60104e-06	2.20806e-06	0	3.81427e-06	0	2.96112e-06
GTPBP8	0	0	0	0	0	0	0	0	0	5.43828e-06	5.20032e-06	4.08281e-06
GTSE1	9.71646e-07	8.88102e-07	6.30211e-07	0	0	0	0	0	0	0	0	0
GUCY2C	0	0	0	0	0	0	8.33319e-07	0	1.14223e-06	0	0	0
GUSB	1.90145e-05	1.81101e-05	9.58044e-06	0	0	0	2.1214e-05	2.40362e-05	2.36186e-05	0	0	0
GYG1	1.36492e-05	1.41433e-05	9.29201e-06	1.04586e-05	1.73748e-05	8.4348e-06	1.07589e-05	1.01506e-05	9.50226e-06	1.07907e-05	9.1786e-06	9.16555e-06
GYS1	2.82551e-05	3.04742e-05	2.86297e-05	2.76992e-05	2.67397e-05	2.8289e-05	2.25776e-05	2.7809e-05	2.38132e-05	4.30925e-05	2.70121e-05	3.76476e-05
H1F0	7.79029e-05	8.24577e-05	7.84513e-05	7.23128e-05	7.28304e-05	6.58535e-05	0.000121843	0.000115953	0.000122714	9.10104e-05	8.21648e-05	6.81747e-05
H1FX	4.46538e-05	4.78032e-05	3.34622e-05	2.25211e-05	2.17886e-05	2.43587e-05	3.71124e-05	3.37935e-05	3.58293e-05	1.5276e-05	1.91229e-05	2.12036e-05
H2AFV	0.0025955	0.00201442	0.00183031	0.0106073	0.00880215	0.00900748	0.00194214	0.0027672	0.00136791	0.00826449	0.00930212	0.00804607
H2AFX	0	0	0	0	0	0	0	0	0	0.000424647	0.000390189	0.00045234
H2AFY	0.000391111	0.000386012	0.000376514	0.000427394	0.000441579	0.000423999	0.000413678	0.000467271	0.00045268	0.000405987	0.000415099	0.000425115
HACL1	0	0	0	0	0	0	0	0	0	0	1.04852e-06	1.6534e-06
HADH	0.000248186	0.000244367	0.000245886	0.000197239	0.000186881	0.000185663	0.000205679	0.000199492	0.000201825	0.000153142	0.000168912	0.000185648
HADHA	0.000187189	0.000182576	0.000187729	0.000329979	0.00033969	0.000297405	0.000288928	0.000286103	0.000282168	0.000400496	0.000359434	0.000352804
HADHB	0.000223375	0.000217902	0.00020064	0.000375159	0.000356881	0.000374989	0.000339305	0.000355775	0.000325306	0.000441891	0.000439458	0.000442802
HAGH	0	0	0	0	0	0	2.88779e-06	3.25202e-06	1.77166e-06	0	0	0
HARS	0.000356095	0.000165892	0.000381787	0.000367071	0.000165555	0.000391519	0.000386122	0.000390763	0.000157081	0.000341684	0.000344284	0.000382493
HARS2	5.9553e-06	1.47144e-05	1.50982e-05	2.41387e-05	1.70805e-05	1.99797e-05	1.02585e-05	1.11558e-05	1.12098e-05	3.12719e-05	1.84644e-05	9.94725e-06
HAT1	9.24331e-05	9.36584e-05	7.89889e-05	7.92118e-05	7.37936e-05	7.63623e-05	7.54818e-05	7.42524e-05	7.6563e-05	6.68422e-05	6.87452e-05	7.34602e-05
HAUS2	1.65548e-05	8.25568e-06	1.325e-05	1.14542e-05	4.31667e-06	7.10171e-06	1.23789e-05	1.08114e-05	1.3641e-05	1.39315e-05	1.40123e-05	2.00271e-05
HAUS4	3.35731e-06	1.74682e-06	2.07153e-06	1.69737e-06	1.87841e-06	1.59288e-06	7.35085e-06	1.59508e-06	1.99293e-06	1.72219e-06	1.66429e-06	1.45191e-06
HAUS5	2.10237e-06	6.34001e-07	7.51351e-07	2.25273e-06	1.90861e-06	1.70506e-06	3.21016e-06	3.13119e-06	3.13848e-06	4.10833e-06	4.71864e-06	4.49434e-06
HAUS6	4.29556e-06	3.96785e-06	4.20692e-06	6.51291e-06	7.27591e-06	6.41455e-06	6.12223e-06	5.99347e-06	7.31092e-06	1.09343e-05	6.75602e-06	6.37546e-06
HAUS7	2.03425e-06	1.60665e-06	0	4.2134e-06	7.68198e-06	7.88914e-06	0	1.58359e-06	2.00954e-06	0	0	0
HAUS8	6.12535e-06	6.72595e-06	6.47143e-06	6.32346e-06	6.6871e-06	9.81369e-06	0	7.64364e-06	1.056e-05	9.51515e-06	6.50677e-06	7.80399e-06
HAX1	3.14421e-05	3.0906e-05	2.87342e-05	4.60747e-05	4.33309e-05	4.21374e-05	4.77733e-05	5.01152e-05	4.77474e-05	4.8401e-05	4.54341e-05	5.08338e-05
HBS1L	6.30487e-06	7.57323e-06	3.57951e-06	1.38966e-06	1.30694e-06	1.3069e-06	5.08472e-06	4.51369e-06	4.17707e-06	1.20778e-06	1.36502e-06	1.57487e-06
HBXIP	1.61468e-05	1.95626e-05	2.41808e-05	1.08355e-05	1.65245e-05	1.41851e-05	1.21128e-05	1.46069e-05	1.56795e-05	8.27598e-06	1.35854e-05	1.4895e-05
HCCS	0.0001289	0.000138366	0.000122817	0.000186179	0.00016094	0.000157685	0.000120706	0.000142457	0.00012662	0.000185718	0.000191386	0.000190954
HCFC1	1.70538e-05	2.1763e-05	1.73554e-05	1.85679e-05	1.75839e-05	2.01659e-05	1.79755e-05	1.68794e-05	2.6313e-05	1.51295e-05	1.66649e-05	1.53924e-05
HDAC1	0.000136705	9.43427e-05	0.000134855	0.000130171	0.000147243	0.000107715	0.000141719	0.000141875	0.000127439	0.000167672	0.000160819	0.000154693
HDAC2	2.2619e-05	3.30097e-05	1.29353e-05	3.88722e-06	3.98742e-06	1.10099e-05	7.55088e-06	1.76282e-05	6.46857e-06	1.47591e-06	1.66964e-06	1.83911e-06
HDAC6	9.28269e-06	8.63254e-06	1.06108e-05	0	0	0	2.05194e-06	2.43905e-06	3.28218e-06	2.04724e-06	5.44517e-06	2.85421e-06
HDDC2	1.55531e-05	1.19959e-05	1.47525e-05	9.58335e-06	1.68529e-06	0	1.97843e-05	1.57819e-05	7.69658e-06	0	0	0
HDDC3	7.21592e-06	0	7.5235e-06	0	0	0	0	0	0	0	0	0
HDGF	0.000614463	0.000627111	0.000645983	0.000506412	0.000381722	0.000365693	0.000394404	0.000397641	0.000346753	0.000368211	0.000535041	0.000388336
HDGFRP2	4.25133e-05	4.50139e-05	4.27975e-05	3.34891e-05	2.80391e-05	3.02305e-05	3.00055e-05	2.90795e-05	2.87394e-05	3.67472e-05	3.45651e-05	3.63559e-05
HDHD1	1.54242e-05	3.89658e-05	4.95345e-05	2.21926e-05	2.91898e-05	3.04701e-05	2.819e-05	2.76526e-05	8.93139e-06	2.93493e-05	0	3.66701e-05
HDHD3	0	0	0	7.99549e-06	6.70801e-06	7.02951e-06	0	3.32302e-06	0	7.79831e-06	6.88882e-06	7.06272e-06
HDLBP	0.00010201	9.44678e-05	0.000101574	8.57447e-05	9.79486e-05	9.54963e-05	0.000125709	0.000121487	0.000113248	9.80134e-05	0.000100415	9.9084e-05
HEATR1	4.29994e-05	4.31639e-05	4.28009e-05	5.85179e-05	5.12385e-05	5.0175e-05	5.76115e-05	5.86725e-05	5.23239e-05	4.77795e-05	5.00325e-05	5.20245e-05
HEATR2	2.5398e-05	2.26314e-05	2.05372e-05	1.72225e-05	1.72091e-05	1.56556e-05	2.04735e-05	1.91036e-05	1.97089e-05	2.0087e-05	1.93523e-05	2.13173e-05
HEATR3	2.52325e-05	3.22015e-05	2.12012e-05	1.37949e-05	7.697e-06	2.49662e-05	1.13828e-05	2.21719e-05	2.16576e-05	9.19654e-06	8.25027e-06	1.22129e-05
HEATR5A	2.71565e-06	2.67799e-06	2.77303e-06	1.89793e-06	1.65958e-06	1.54052e-06	2.27166e-06	2.223e-06	2.34893e-06	1.49155e-06	1.29246e-06	1.41482e-06
HEATR5B	1.54905e-06	1.89231e-06	1.37658e-06	2.65275e-06	3.47867e-06	1.56464e-06	2.07096e-06	1.97997e-06	2.1248e-06	1.3384e-06	1.23794e-06	1.23531e-06
HEATR6	0	0	0	0	0	0	3.35272e-07	1.11207e-06	6.01446e-07	0	0	0
HEBP1	8.63252e-05	9.05034e-05	7.72958e-05	5.79156e-05	5.63507e-05	6.36281e-05	9.59931e-05	8.37979e-05	7.50797e-05	5.42585e-05	7.52562e-05	7.93174e-05
HECTD1	4.36876e-06	3.72172e-06	4.35774e-06	3.22563e-06	3.00803e-06	2.8115e-06	2.29661e-06	2.70879e-06	3.06663e-06	2.20662e-06	1.77603e-06	2.85863e-06
HECTD3	2.69484e-06	3.83015e-06	2.31367e-06	6.43124e-06	3.68868e-06	4.55976e-06	3.94525e-06	3.97724e-06	5.91185e-06	5.94396e-06	3.78968e-06	6.61976e-06
HECW1	0	0	0	0	0	0	0	0	4.64084e-07	0	0	0
HELLS	1.813e-05	1.58754e-05	1.6657e-05	4.35419e-06	4.74968e-06	4.52709e-06	1.07946e-05	1.22235e-05	1.05683e-05	2.36522e-06	3.32811e-06	3.33475e-06
HERC1	0	0	0	0	0	0	1.21773e-07	1.10217e-07	4.22456e-07	0	0	0
HERC2	5.32002e-07	5.15198e-07	4.54199e-07	0	0	0	1.54573e-07	4.65762e-07	4.40024e-07	3.70854e-07	4.16906e-07	5.036e-07
HERC4	8.87199e-06	1.12341e-05	9.73781e-06	9.34713e-06	1.20062e-05	1.35196e-05	1.33484e-05	1.21642e-05	1.10833e-05	1.39545e-05	8.38731e-06	2.46194e-05
HERC5	0	0	0	0	0	0	7.51568e-07	6.35553e-07	5.68296e-07	5.67775e-07	7.32336e-07	1.52883e-06
HEXA	1.60309e-05	1.33917e-05	1.47548e-05	4.29193e-05	3.45235e-05	3.76713e-05	2.40033e-05	1.86565e-05	2.12738e-05	2.5526e-05	2.73846e-05	2.78994e-05
HEXB	5.80121e-05	6.93373e-05	6.79869e-05	7.33077e-05	7.32609e-05	6.79018e-05	9.33724e-05	0.000104548	9.12627e-05	0.000129822	0.000113065	0.000115727
HEXIM1	5.93579e-05	6.0769e-05	6.22722e-05	3.92836e-05	3.85067e-05	4.48375e-05	4.46252e-05	4.62593e-05	4.56177e-05	5.91485e-05	4.55079e-05	4.48376e-05
HGS	2.01261e-05	2.00168e-05	2.6693e-05	2.49741e-05	2.12713e-05	1.84762e-05	3.10711e-05	2.69412e-05	3.19564e-05	2.20599e-05	2.14284e-05	1.62719e-05
HIBADH	4.72815e-05	3.94661e-05	4.34247e-05	5.6237e-05	3.66343e-05	3.47042e-05	5.45227e-05	4.67672e-05	4.27518e-05	4.96376e-05	5.18335e-05	5.62567e-05
HIBCH	1.19108e-05	9.59013e-06	1.07513e-05	1.73758e-05	2.72787e-05	1.56342e-05	1.4412e-05	2.23712e-05	1.6149e-05	1.99517e-05	1.56384e-05	3.24442e-05
HIF1AN	2.76e-06	2.75244e-06	1.99836e-06	0	0	0	0	0	0	0	0	0
HIGD1A	1.54633e-05	2.21158e-05	2.22315e-05	6.66137e-05	6.72024e-05	7.35202e-05	2.66794e-05	1.39093e-05	2.47889e-05	2.69955e-05	2.71834e-05	2.62049e-05
HIGD2A	8.40274e-05	0.000154577	5.77981e-05	0.000163949	7.28056e-05	0.000183343	8.41371e-05	9.97861e-05	8.67012e-05	0	0.000103614	6.17017e-05
HINT1	0.00102739	0.00102314	0.000977641	0.00116654	0.0011202	0.00104212	0.00111885	0.00119292	0.00113727	0.00102466	0.00107917	0.00101857
HINT2	0	0	0	2.6964e-06	1.3898e-05	3.15004e-06	9.91992e-06	0	0	0	0	0
HIP1	2.54643e-06	2.71563e-06	2.89525e-06	8.14207e-07	0	9.97304e-07	1.17392e-05	1.23049e-05	1.06609e-05	1.49039e-06	7.6911e-07	1.71104e-06
HIP1R	2.84798e-06	2.20002e-06	2.50492e-06	1.03402e-06	4.35988e-07	1.80641e-06	8.98925e-07	1.77528e-06	4.27151e-06	2.0002e-06	1.87865e-06	2.17706e-06
HIRIP3	3.00928e-06	2.56992e-06	4.13835e-06	0	0	0	2.53373e-06	3.76175e-06	3.61463e-06	2.57809e-06	2.21151e-06	2.57327e-06
HIST1H1B	0.00187106	0.00180901	0.00184777	0.00105927	0.00111603	0.00115969	0.00155747	0.0016741	0.0016432	0.000912936	0.000992069	0.000975759
HIST1H1C	0.00432489	0.00516862	0.00445814	0.000129177	8.16223e-05	0.000298169	0.000443689	0.000450967	0.000229436	0.00306961	0.00310464	0.00333854
HIST1H1D	2.45229e-05	2.12415e-05	2.41567e-05	0	0	0	2.46912e-05	2.03159e-05	1.84433e-05	0	0	0
HIST1H1E	1.63774e-05	7.63659e-06	8.69033e-06	0.00337034	0.00366591	0.0033767	0.00474725	0.00513497	0.00495492	0	3.21669e-05	0
HIST1H2AA	0.000546725	0.000515458	0.0005232	0.000467004	0.000539441	0.000490089	0.00769642	0.00741707	0.00778639	0	0	0
HIST1H2AE	0	0	0	0	0.00115551	0.00112407	0	0	0	0	0	0
HIST1H2AL	0.0130473	0.00980358	0.0124195	0	0	0	0	0	0	0	0	0
HIST1H2AM	0	0	0	0	0	0	0	0	0	0	0	0
HIST1H3F	0.00701535	0.00639606	0.00621367	0.0114093	0.0109397	0.00885638	0.0139858	0.0124574	0.0101579	0.00519693	0.0045893	0.00405865
HIST2H2AA4	0	0	0	0	0	0	0.0014528	0	0	0	0	0
HIST2H2AB	2.04714e-05	2.23105e-05	2.4182e-05	0	0	0	0	0	0	0	0	0
HIST2H2BE	0.00110057	0.00127157	0.00108905	0.000803006	0.000825205	0.000781954	0.0205976	0.0200627	0.0206519	0.00853841	0.00896691	0.0173899
HIST2H2BF	0.0222973	0.0216132	0.0214148	0.0198569	0.0191	0.0204666	0.00293689	0.00290408	0.00281719	0.00238064	0.00237134	0.00242167
HIST2H4B	0.0235461	0.0227683	0.0239212	0.0205953	0.0209104	0.021796	0.022463	0.0225248	0.0222278	0.0192075	0.0185209	0.0181606
HIST3H2BB	0	0	0	4.25657e-06	4.48161e-06	3.69753e-06	0	0	0	3.71436e-06	4.8167e-06	2.69076e-06
[truncated: 3,311 more rows]

## Sheet: c. DEPs of NDUFB7 OE vs control
Symbol	FC(OE vs Vector control)	P value	Label
ABCB10	1.59638	0.0221875	Up-regulated proteins in NDUFB7 OE cell lines
ABCB6	261.452	0.0495246	Up-regulated proteins in NDUFB7 OE cell lines
ABHD17B	2141.26	4.52858e-11	Up-regulated proteins in NDUFB7 OE cell lines
ABI1	7.76237	0.00971379	Up-regulated proteins in NDUFB7 OE cell lines
ACAP2	4.21961	0.0210407	Up-regulated proteins in NDUFB7 OE cell lines
ACTR1A	1.98058	0.0231547	Up-regulated proteins in NDUFB7 OE cell lines
ADCY7	2.18592	0.043867	Up-regulated proteins in NDUFB7 OE cell lines
ADRBK1	3.49182	0.0219494	Up-regulated proteins in NDUFB7 OE cell lines
AGPAT6	8.60543	0.000353552	Up-regulated proteins in NDUFB7 OE cell lines
AGTPBP1	151.406	0.0494738	Up-regulated proteins in NDUFB7 OE cell lines
AGTRAP	1420.55	0.049347	Up-regulated proteins in NDUFB7 OE cell lines
AIDA	10.7676	0.00194008	Up-regulated proteins in NDUFB7 OE cell lines
AIM1L	63.4871	0.0497284	Up-regulated proteins in NDUFB7 OE cell lines
AKAP12	2.90036	0.000486467	Up-regulated proteins in NDUFB7 OE cell lines
AKAP13	3.75972	0.0354998	Up-regulated proteins in NDUFB7 OE cell lines
AKAP17A	2.99907	0.0322082	Up-regulated proteins in NDUFB7 OE cell lines
AKT2	2.23857	0.00139462	Up-regulated proteins in NDUFB7 OE cell lines
ALKBH2	1255.97	5.85457e-17	Up-regulated proteins in NDUFB7 OE cell lines
ALKBH5	661.552	0.0493924	Up-regulated proteins in NDUFB7 OE cell lines
ALPPL2	168.127	0.0493325	Up-regulated proteins in NDUFB7 OE cell lines
AMDHD2	652.71	9.81088e-11	Up-regulated proteins in NDUFB7 OE cell lines
AMPD2	1.51535	0.0176893	Up-regulated proteins in NDUFB7 OE cell lines
ANKRD54	798.302	0.000570005	Up-regulated proteins in NDUFB7 OE cell lines
ANKZF1	1.72357	0.00534903	Up-regulated proteins in NDUFB7 OE cell lines
ANLN	2.04514	0.00749776	Up-regulated proteins in NDUFB7 OE cell lines
ANXA8L1	6908.11	0.049342	Up-regulated proteins in NDUFB7 OE cell lines
AP3S1	1374.88	0.0495821	Up-regulated proteins in NDUFB7 OE cell lines
AP5Z1	104.058	0.000546281	Up-regulated proteins in NDUFB7 OE cell lines
APOBEC3B	2.21553	0.0018942	Up-regulated proteins in NDUFB7 OE cell lines
APOC3	454.868	0.0493336	Up-regulated proteins in NDUFB7 OE cell lines
ARGLU1	5093.51	9.46079e-19	Up-regulated proteins in NDUFB7 OE cell lines
ARID3C	987.618	1.3123e-14	Up-regulated proteins in NDUFB7 OE cell lines
ARL1	2.16433	0.00390292	Up-regulated proteins in NDUFB7 OE cell lines
ARL8B	3.56819	0.0337642	Up-regulated proteins in NDUFB7 OE cell lines
ARMC1	1.59107	0.00190897	Up-regulated proteins in NDUFB7 OE cell lines
ARMC2	3837.34	0.0493352	Up-regulated proteins in NDUFB7 OE cell lines
ASB6	764.43	0.0496519	Up-regulated proteins in NDUFB7 OE cell lines
ATP2B4	115.043	0.0498344	Up-regulated proteins in NDUFB7 OE cell lines
ATP5E	36375.4	6.09176e-24	Up-regulated proteins in NDUFB7 OE cell lines
ATP5L	1.69362	0.0498818	Up-regulated proteins in NDUFB7 OE cell lines
ATP6AP2	2.35539	0.0425463	Up-regulated proteins in NDUFB7 OE cell lines
B3GAT3	2.53403	0.0444626	Up-regulated proteins in NDUFB7 OE cell lines
B4GALT5	2.12995	0.0470565	Up-regulated proteins in NDUFB7 OE cell lines
BAZ1A	3.77788	0.01406	Up-regulated proteins in NDUFB7 OE cell lines
BCAP31	1.63241	0.00316341	Up-regulated proteins in NDUFB7 OE cell lines
BCL2L1	1.6253	0.0259379	Up-regulated proteins in NDUFB7 OE cell lines
BCR	1.6299	0.0282997	Up-regulated proteins in NDUFB7 OE cell lines
BDH1	423.819	0.0493442	Up-regulated proteins in NDUFB7 OE cell lines
BICD2	7.58896	0.0469151	Up-regulated proteins in NDUFB7 OE cell lines
BLM	4.21399	0.0425911	Up-regulated proteins in NDUFB7 OE cell lines
BLVRA	1.95738	3.35356e-05	Up-regulated proteins in NDUFB7 OE cell lines
BOD1L1	99.2189	0.010644	Up-regulated proteins in NDUFB7 OE cell lines
BTBD9	257.704	0.0495228	Up-regulated proteins in NDUFB7 OE cell lines
C10orf76	190.387	0.0497019	Up-regulated proteins in NDUFB7 OE cell lines
C14orf142	3.42255	0.00241162	Up-regulated proteins in NDUFB7 OE cell lines
C15orf44	2.02892	0.0488817	Up-regulated proteins in NDUFB7 OE cell lines
C19orf70	14455.9	0.0493334	Up-regulated proteins in NDUFB7 OE cell lines
C4orf32	844.324	0.0494747	Up-regulated proteins in NDUFB7 OE cell lines
C5orf51	1.56308	1.53833e-05	Up-regulated proteins in NDUFB7 OE cell lines
C9orf89	765.952	0.0493874	Up-regulated proteins in NDUFB7 OE cell lines
CACNA1E	44.5776	0.0493479	Up-regulated proteins in NDUFB7 OE cell lines
CASC4	216.301	0.0493723	Up-regulated proteins in NDUFB7 OE cell lines
CBX1	2.23775	0.0448847	Up-regulated proteins in NDUFB7 OE cell lines
CCDC59	768.112	0.0493901	Up-regulated proteins in NDUFB7 OE cell lines
CD58	15206.2	1.09608e-09	Up-regulated proteins in NDUFB7 OE cell lines
CDAN1	124.641	0.0493565	Up-regulated proteins in NDUFB7 OE cell lines
CDCP1	294.597	0.0493519	Up-regulated proteins in NDUFB7 OE cell lines
CDK12	2.0759	0.026726	Up-regulated proteins in NDUFB7 OE cell lines
CDR2L	439.271	1.45882e-12	Up-regulated proteins in NDUFB7 OE cell lines
CELF2	483.097	0.0493386	Up-regulated proteins in NDUFB7 OE cell lines
CENPB	2.2431	1.065e-05	Up-regulated proteins in NDUFB7 OE cell lines
CENPF	1.50806	0.000591144	Up-regulated proteins in NDUFB7 OE cell lines
CEP85	453.975	0.0493949	Up-regulated proteins in NDUFB7 OE cell lines
CERS2	2.19384	0.000216523	Up-regulated proteins in NDUFB7 OE cell lines
CETN3	576.9	0.0493601	Up-regulated proteins in NDUFB7 OE cell lines
CHCHD5	508.088	0.0493464	Up-regulated proteins in NDUFB7 OE cell lines
CHD7	50.707	0.0494217	Up-regulated proteins in NDUFB7 OE cell lines
CHM	168.658	0.0497331	Up-regulated proteins in NDUFB7 OE cell lines
CHRAC1	5398.26	0.0493327	Up-regulated proteins in NDUFB7 OE cell lines
CISD2	1.55251	0.0272815	Up-regulated proteins in NDUFB7 OE cell lines
CKAP2L	183.556	0.0493778	Up-regulated proteins in NDUFB7 OE cell lines
CKMT1B	636.35	0.0493515	Up-regulated proteins in NDUFB7 OE cell lines
CLASRP	131.889	0.0494278	Up-regulated proteins in NDUFB7 OE cell lines
CNNM4	319.443	0.000586942	Up-regulated proteins in NDUFB7 OE cell lines
CNOT2	290.056	0.0498152	Up-regulated proteins in NDUFB7 OE cell lines
CNPY3	442.932	0.0495466	Up-regulated proteins in NDUFB7 OE cell lines
COG3	194.022	0.000554544	Up-regulated proteins in NDUFB7 OE cell lines
COL7A1	293.485	0.0494709	Up-regulated proteins in NDUFB7 OE cell lines
COQ3	484.654	0.0494406	Up-regulated proteins in NDUFB7 OE cell lines
COQ5	1.55411	0.0226003	Up-regulated proteins in NDUFB7 OE cell lines
CORO7-PAM16	374.756	0.0494942	Up-regulated proteins in NDUFB7 OE cell lines
COX6C	2.93696	0.0210519	Up-regulated proteins in NDUFB7 OE cell lines
COX7A2L	3744.84	0.000538674	Up-regulated proteins in NDUFB7 OE cell lines
CPED1	336.374	4.71319e-14	Up-regulated proteins in NDUFB7 OE cell lines
CPSF3	1.52011	0.0337651	Up-regulated proteins in NDUFB7 OE cell lines
CRYAB	365.686	0.0495297	Up-regulated proteins in NDUFB7 OE cell lines
CSTF2T	2.8919	0.0279816	Up-regulated proteins in NDUFB7 OE cell lines
CTBP2	1.8412	0.0499149	Up-regulated proteins in NDUFB7 OE cell lines
CTR9	1.53221	0.00887086	Up-regulated proteins in NDUFB7 OE cell lines
CTSB	2.78595	0.0383934	Up-regulated proteins in NDUFB7 OE cell lines
CYTH4	3.69859	0.00206534	Up-regulated proteins in NDUFB7 OE cell lines
DCK	9036.9	0.0493344	Up-regulated proteins in NDUFB7 OE cell lines
DCT	974.852	0.000539014	Up-regulated proteins in NDUFB7 OE cell lines
DCTN3	3440.29	4.92059e-18	Up-regulated proteins in NDUFB7 OE cell lines
DDAH1	3556.65	0.0493798	Up-regulated proteins in NDUFB7 OE cell lines
DDX11	1.62828	0.0030744	Up-regulated proteins in NDUFB7 OE cell lines
DECR2	2.04393	0.0178907	Up-regulated proteins in NDUFB7 OE cell lines
DENND1A	216.133	0.0494185	Up-regulated proteins in NDUFB7 OE cell lines
DEPDC5	111.153	0.0493773	Up-regulated proteins in NDUFB7 OE cell lines
DERL1	12.1298	0.00836563	Up-regulated proteins in NDUFB7 OE cell lines
DESI1	2750.14	0.0493756	Up-regulated proteins in NDUFB7 OE cell lines
DGCR8	99.1864	0.0493735	Up-regulated proteins in NDUFB7 OE cell lines
DLGAP4	2.03023	0.0498989	Up-regulated proteins in NDUFB7 OE cell lines
DLST	1.51646	0.0256985	Up-regulated proteins in NDUFB7 OE cell lines
DMD	2.5215	0.000155828	Up-regulated proteins in NDUFB7 OE cell lines
DNAH11	177.58	0.0493883	Up-regulated proteins in NDUFB7 OE cell lines
DNAH6	168.628	0.049336	Up-regulated proteins in NDUFB7 OE cell lines
DNAJB11	1.57963	0.0226112	Up-regulated proteins in NDUFB7 OE cell lines
DNAJB6	1611.21	9.12706e-10	Up-regulated proteins in NDUFB7 OE cell lines
DNAJC10	1.73107	0.0136436	Up-regulated proteins in NDUFB7 OE cell lines
DNAJC3	1.51083	0.0494771	Up-regulated proteins in NDUFB7 OE cell lines
DNTTIP1	4.22806	0.0222132	Up-regulated proteins in NDUFB7 OE cell lines
DOCK7	3.73363	0.0433852	Up-regulated proteins in NDUFB7 OE cell lines
DONSON	169.44	0.0494967	Up-regulated proteins in NDUFB7 OE cell lines
DPAGT1	1244.93	2.93977e-16	Up-regulated proteins in NDUFB7 OE cell lines
DTNBP1	411.062	0.0493807	Up-regulated proteins in NDUFB7 OE cell lines
DVL2	1.655	0.0421177	Up-regulated proteins in NDUFB7 OE cell lines
EEF1A1	4.81278	4.099e-13	Up-regulated proteins in NDUFB7 OE cell lines
EHMT2	2.85124	0.0319811	Up-regulated proteins in NDUFB7 OE cell lines
EID3	3.3565	0.00880522	Up-regulated proteins in NDUFB7 OE cell lines
ELMOD2	186.978	0.049343	Up-regulated proteins in NDUFB7 OE cell lines
EMILIN1	2.19092	0.0461362	Up-regulated proteins in NDUFB7 OE cell lines
ERCC6-PGBD3	965.162	7.53738e-10	Up-regulated proteins in NDUFB7 OE cell lines
ERI3	6.24176	0.0413966	Up-regulated proteins in NDUFB7 OE cell lines
ETFB	1.53021	0.00202708	Up-regulated proteins in NDUFB7 OE cell lines
EXOSC8	13.1373	0.00022647	Up-regulated proteins in NDUFB7 OE cell lines
EZH2	2.22418	0.00514053	Up-regulated proteins in NDUFB7 OE cell lines
F13A1	7.09329	0.0125677	Up-regulated proteins in NDUFB7 OE cell lines
FA2H	136.086	0.0493781	Up-regulated proteins in NDUFB7 OE cell lines
FAM105B	1.62408	0.035763	Up-regulated proteins in NDUFB7 OE cell lines
FAM107B	1.65442	0.000660915	Up-regulated proteins in NDUFB7 OE cell lines
FAM136A	1548.88	0.0493394	Up-regulated proteins in NDUFB7 OE cell lines
FAM21B	1648.1	4.21785e-17	Up-regulated proteins in NDUFB7 OE cell lines
FAM83D	1.76602	0.011489	Up-regulated proteins in NDUFB7 OE cell lines
FAM84B	490.575	0.0496557	Up-regulated proteins in NDUFB7 OE cell lines
FBXO4	258.627	0.0493734	Up-regulated proteins in NDUFB7 OE cell lines
FCF1	3.46738	0.0308243	Up-regulated proteins in NDUFB7 OE cell lines
FHL3	2.96019	0.03519	Up-regulated proteins in NDUFB7 OE cell lines
FLCN	1760.76	0.000556461	Up-regulated proteins in NDUFB7 OE cell lines
FREM2	948.696	0.0493337	Up-regulated proteins in NDUFB7 OE cell lines
FSTL1	299.144	0.049694	Up-regulated proteins in NDUFB7 OE cell lines
FTH1	1.57682	0.00984131	Up-regulated proteins in NDUFB7 OE cell lines
FTL	446.236	0.0495319	Up-regulated proteins in NDUFB7 OE cell lines
FZD4	3784.61	0.0493415	Up-regulated proteins in NDUFB7 OE cell lines
GAA	2.1381	0.0457127	Up-regulated proteins in NDUFB7 OE cell lines
GALNT2	1.7717	0.0013244	Up-regulated proteins in NDUFB7 OE cell lines
GAMT	2753.67	0.0493419	Up-regulated proteins in NDUFB7 OE cell lines
GEMIN7	1273.11	5.3295e-16	Up-regulated proteins in NDUFB7 OE cell lines
GEMIN8	967.635	0.0493988	Up-regulated proteins in NDUFB7 OE cell lines
GINS3	1818.99	0.0493596	Up-regulated proteins in NDUFB7 OE cell lines
GIT2	1.5025	0.0298987	Up-regulated proteins in NDUFB7 OE cell lines
GLG1	1.57437	0.0436005	Up-regulated proteins in NDUFB7 OE cell lines
GMIP	1.75302	0.0245131	Up-regulated proteins in NDUFB7 OE cell lines
GNB4	1927.44	5.48764e-09	Up-regulated proteins in NDUFB7 OE cell lines
GOLGA7	1041.09	1.44191e-12	Up-regulated proteins in NDUFB7 OE cell lines
GOLM1	173.764	0.0493501	Up-regulated proteins in NDUFB7 OE cell lines
GOLPH3L	2.69968	0.0118224	Up-regulated proteins in NDUFB7 OE cell lines
GOSR2	1272.16	0.0493561	Up-regulated proteins in NDUFB7 OE cell lines
GPAA1	2.00964	0.00472203	Up-regulated proteins in NDUFB7 OE cell lines
GPSM1	2.16311	8.30114e-05	Up-regulated proteins in NDUFB7 OE cell lines
GSTCD	639.978	0.0493482	Up-regulated proteins in NDUFB7 OE cell lines
GTPBP2	113.092	0.0493356	Up-regulated proteins in NDUFB7 OE cell lines
GTPBP3	2.09671	7.08923e-05	Up-regulated proteins in NDUFB7 OE cell lines
GTPBP8	469.709	0.0493957	Up-regulated proteins in NDUFB7 OE cell lines
H2AFX	40388.6	0.0493376	Up-regulated proteins in NDUFB7 OE cell lines
HAGH	252.659	0.0496696	Up-regulated proteins in NDUFB7 OE cell lines
HAUS5	2.43755	0.00207672	Up-regulated proteins in NDUFB7 OE cell lines
HERC5	152.49	1.67577e-11	Up-regulated proteins in NDUFB7 OE cell lines
HEXB	1.58074	3.96786e-05	Up-regulated proteins in NDUFB7 OE cell lines
HIST2H2BE	16.3859	5.40747e-08	Up-regulated proteins in NDUFB7 OE cell lines
HK2	1.64715	0.0243572	Up-regulated proteins in NDUFB7 OE cell lines
HMMR	2.15219	0.0104264	Up-regulated proteins in NDUFB7 OE cell lines
HNRNPF	1.65847	0.0179395	Up-regulated proteins in NDUFB7 OE cell lines
HNRNPR	1.74925	0.00812087	Up-regulated proteins in NDUFB7 OE cell lines
HOXC11	226.403	0.0494664	Up-regulated proteins in NDUFB7 OE cell lines
HPS3	2.13742	0.0457698	Up-regulated proteins in NDUFB7 OE cell lines
HSDL1	1.95674	0.00938416	Up-regulated proteins in NDUFB7 OE cell lines
HSF1	2.43695	0.0445235	Up-regulated proteins in NDUFB7 OE cell lines
HSP90B1	1.60481	0.0183452	Up-regulated proteins in NDUFB7 OE cell lines
HSPA5	1.53864	0.00924833	Up-regulated proteins in NDUFB7 OE cell lines
HTRA1	2.28752	0.0431989	Up-regulated proteins in NDUFB7 OE cell lines
HYOU1	1.56411	0.00358705	Up-regulated proteins in NDUFB7 OE cell lines
ICT1	2450.64	0.0493397	Up-regulated proteins in NDUFB7 OE cell lines
IDH3G	1680.33	0.0493406	Up-regulated proteins in NDUFB7 OE cell lines
IGF2R	5.17582	0.0265628	Up-regulated proteins in NDUFB7 OE cell lines
IGSF3	2.02067	0.0135646	Up-regulated proteins in NDUFB7 OE cell lines
INA	521.706	4.12985e-14	Up-regulated proteins in NDUFB7 OE cell lines
INCENP	1.86248	0.00712983	Up-regulated proteins in NDUFB7 OE cell lines
INTS8	1283.54	0.0493327	Up-regulated proteins in NDUFB7 OE cell lines
IQSEC3	690.675	0.0493391	Up-regulated proteins in NDUFB7 OE cell lines
IRAK1	431.677	0.0493378	Up-regulated proteins in NDUFB7 OE cell lines
IRS2	1.6557	3.82682e-05	Up-regulated proteins in NDUFB7 OE cell lines
ITFG3	444.215	0.0493442	Up-regulated proteins in NDUFB7 OE cell lines
ITGA1	2.95199	0.027981	Up-regulated proteins in NDUFB7 OE cell lines
ITGA5	1.93382	0.0425492	Up-regulated proteins in NDUFB7 OE cell lines
JRKL	100.778	0.0494679	Up-regulated proteins in NDUFB7 OE cell lines
KCNN4	1.77956	0.0087694	Up-regulated proteins in NDUFB7 OE cell lines
KDELC2	2.35055	0.0333846	Up-regulated proteins in NDUFB7 OE cell lines
KDM3A	21.0158	0.000172679	Up-regulated proteins in NDUFB7 OE cell lines
KDSR	1035.16	0.000572689	Up-regulated proteins in NDUFB7 OE cell lines
KIAA1609	169.757	0.0494778	Up-regulated proteins in NDUFB7 OE cell lines
KIAA2013	397.612	0.0499931	Up-regulated proteins in NDUFB7 OE cell lines
KIF13B	121.054	1.28413e-13	Up-regulated proteins in NDUFB7 OE cell lines
KIF22	2.40095	0.0106547	Up-regulated proteins in NDUFB7 OE cell lines
KIF26A	83.583	0.00059657	Up-regulated proteins in NDUFB7 OE cell lines
KIFAP3	323.99	0.0494108	Up-regulated proteins in NDUFB7 OE cell lines
KMT2A	53.9862	0.0493947	Up-regulated proteins in NDUFB7 OE cell lines
KPNA1	6.68012	1.63202e-06	Up-regulated proteins in NDUFB7 OE cell lines
KRT15	4515.37	2.60304e-17	Up-regulated proteins in NDUFB7 OE cell lines
LAMA3	335.67	0.0493492	Up-regulated proteins in NDUFB7 OE cell lines
LDLRAP1	2.50842	0.0407489	Up-regulated proteins in NDUFB7 OE cell lines
LMAN2L	1.65216	0.0230356	Up-regulated proteins in NDUFB7 OE cell lines
LMF2	3.17003	9.15267e-06	Up-regulated proteins in NDUFB7 OE cell lines
LNPEP	2.0975	0.0494775	Up-regulated proteins in NDUFB7 OE cell lines
LOC101060417	3576.91	0.0493377	Up-regulated proteins in NDUFB7 OE cell lines
LOH12CR1	283.313	0.049479	Up-regulated proteins in NDUFB7 OE cell lines
LPCAT1	1.5747	0.000559518	Up-regulated proteins in NDUFB7 OE cell lines
LPL	2.17909	0.0450413	Up-regulated proteins in NDUFB7 OE cell lines
LRP1	101.603	3.87365e-10	Up-regulated proteins in NDUFB7 OE cell lines
LRRC1	3.71425	0.0254517	Up-regulated proteins in NDUFB7 OE cell lines
LRRFIP1	2.06937	0.0104182	Up-regulated proteins in NDUFB7 OE cell lines
LSM12	2.43954	0.0404796	Up-regulated proteins in NDUFB7 OE cell lines
LYPLAL1	1584.94	0.000537706	Up-regulated proteins in NDUFB7 OE cell lines
MADD	3.1393	0.0481987	Up-regulated proteins in NDUFB7 OE cell lines
MAGEC1	4176.68	2.23948e-08	Up-regulated proteins in NDUFB7 OE cell lines
MAGT1	2.47024	0.00708752	Up-regulated proteins in NDUFB7 OE cell lines
MALT1	146.427	1.81539e-13	Up-regulated proteins in NDUFB7 OE cell lines
MAP4K4	768.179	0.0493353	Up-regulated proteins in NDUFB7 OE cell lines
MAPK3	1.55882	0.00351702	Up-regulated proteins in NDUFB7 OE cell lines
MARCHF2	1.51868	0.0462672	Up-regulated proteins in NDUFB7 OE cell lines
MBOAT7	1.65157	0.0266763	Up-regulated proteins in NDUFB7 OE cell lines
MCM3AP	6.96595	0.00668529	Up-regulated proteins in NDUFB7 OE cell lines
ME2	1.50848	0.00273385	Up-regulated proteins in NDUFB7 OE cell lines
MED23	1.75367	0.0140258	Up-regulated proteins in NDUFB7 OE cell lines
METTL2B	4.64883	0.0195933	Up-regulated proteins in NDUFB7 OE cell lines
MGST1	3182.86	0.0493363	Up-regulated proteins in NDUFB7 OE cell lines
MICAL3	1.91942	0.00672747	Up-regulated proteins in NDUFB7 OE cell lines
MIER1	2.63073	0.0381942	Up-regulated proteins in NDUFB7 OE cell lines
MLF1	189.331	0.0493681	Up-regulated proteins in NDUFB7 OE cell lines
MLST8	414.748	0.0493495	Up-regulated proteins in NDUFB7 OE cell lines
MMGT1	7477.25	3.51243e-17	Up-regulated proteins in NDUFB7 OE cell lines
MPP5	1.97048	0.0184707	Up-regulated proteins in NDUFB7 OE cell lines
MRPL10	1.50576	0.0331814	Up-regulated proteins in NDUFB7 OE cell lines
MRPL2	655.709	6.36094e-16	Up-regulated proteins in NDUFB7 OE cell lines
MRPL35	2.6703	0.0355397	Up-regulated proteins in NDUFB7 OE cell lines
MRPS33	2.20713	0.0452432	Up-regulated proteins in NDUFB7 OE cell lines
MSMO1	2.2016	0.0444695	Up-regulated proteins in NDUFB7 OE cell lines
MST1R	138.085	0.0119528	Up-regulated proteins in NDUFB7 OE cell lines
MSTO1	1.80818	0.00159951	Up-regulated proteins in NDUFB7 OE cell lines
MTCH1	1.6986	0.0337222	Up-regulated proteins in NDUFB7 OE cell lines
MTFP1	2284.01	9.05818e-19	Up-regulated proteins in NDUFB7 OE cell lines
MTHFS	946.93	0.049336	Up-regulated proteins in NDUFB7 OE cell lines
MTX3	235.984	0.0496491	Up-regulated proteins in NDUFB7 OE cell lines
MYH14	2.09029	0.0485799	Up-regulated proteins in NDUFB7 OE cell lines
MYL9	1.59509	0.00913726	Up-regulated proteins in NDUFB7 OE cell lines
MYPN	1.91174	0.00798409	Up-regulated proteins in NDUFB7 OE cell lines
NADSYN1	423.834	0.0102308	Up-regulated proteins in NDUFB7 OE cell lines
NARG2	70.6162	0.0493747	Up-regulated proteins in NDUFB7 OE cell lines
NCEH1	1.75795	0.0140948	Up-regulated proteins in NDUFB7 OE cell lines
NCKIPSD	1.5266	0.013004	Up-regulated proteins in NDUFB7 OE cell lines
NCOR1	18.9238	0.0495664	Up-regulated proteins in NDUFB7 OE cell lines
NDRG1	2.12053	7.58835e-05	Up-regulated proteins in NDUFB7 OE cell lines
NDUFA3	6583.56	1.8806e-11	Up-regulated proteins in NDUFB7 OE cell lines
NDUFAF3	5269.84	1.00258e-23	Up-regulated proteins in NDUFB7 OE cell lines
NDUFB7	2.18412	0.04595	Up-regulated proteins in NDUFB7 OE cell lines
NDUFC2	1.62498	0.00205324	Up-regulated proteins in NDUFB7 OE cell lines
NEDD4L	3.21593	0.0317731	Up-regulated proteins in NDUFB7 OE cell lines
NEK7	1127.79	0.0493393	Up-regulated proteins in NDUFB7 OE cell lines
NF2	258.286	0.0495728	Up-regulated proteins in NDUFB7 OE cell lines
NIPSNAP1	1.55455	0.00132375	Up-regulated proteins in NDUFB7 OE cell lines
NNMT	940.383	0.0493559	Up-regulated proteins in NDUFB7 OE cell lines
NPC1	1.7039	0.0155937	Up-regulated proteins in NDUFB7 OE cell lines
NUF2	4.62071	0.00596346	Up-regulated proteins in NDUFB7 OE cell lines
NUMBL	5.43497	0.0187919	Up-regulated proteins in NDUFB7 OE cell lines
NUPL1	1.64743	1.64311e-06	Up-regulated proteins in NDUFB7 OE cell lines
OAS3	1.52342	0.000336761	Up-regulated proteins in NDUFB7 OE cell lines
ORMDL2	4.94687	0.0192744	Up-regulated proteins in NDUFB7 OE cell lines
OSBP	3.96509	0.0335492	Up-regulated proteins in NDUFB7 OE cell lines
P4HA1	1.66577	9.74919e-05	Up-regulated proteins in NDUFB7 OE cell lines
P4HA2	2.06417	0.000921268	Up-regulated proteins in NDUFB7 OE cell lines
PAAF1	922.679	0.049556	Up-regulated proteins in NDUFB7 OE cell lines
PARG	1.61149	0.00190175	Up-regulated proteins in NDUFB7 OE cell lines
PARP4	47.9442	0.0494324	Up-regulated proteins in NDUFB7 OE cell lines
PBXIP1	3.51736	3.0406e-06	Up-regulated proteins in NDUFB7 OE cell lines
PCK1	308.432	0.0494164	Up-regulated proteins in NDUFB7 OE cell lines
PCK2	2.26258	0.0162426	Up-regulated proteins in NDUFB7 OE cell lines
PCSK9	2.78694	0.0317905	Up-regulated proteins in NDUFB7 OE cell lines
PCYOX1	1.65346	0.00400632	Up-regulated proteins in NDUFB7 OE cell lines
PDIA4	1.70712	0.0127839	Up-regulated proteins in NDUFB7 OE cell lines
PDK3	4.07942	0.0251125	Up-regulated proteins in NDUFB7 OE cell lines
PEX3	3.61364	0.0449453	Up-regulated proteins in NDUFB7 OE cell lines
PGPEP1	2.13028	0.0465477	Up-regulated proteins in NDUFB7 OE cell lines
PIAS4	217.998	0.0493572	Up-regulated proteins in NDUFB7 OE cell lines
PKN3	253.017	0.0496563	Up-regulated proteins in NDUFB7 OE cell lines
PKP2	151.31	0.000544183	Up-regulated proteins in NDUFB7 OE cell lines
PLA2G15	21441.5	0.0101293	Up-regulated proteins in NDUFB7 OE cell lines
PLEKHG3	78.0974	0.0493439	Up-regulated proteins in NDUFB7 OE cell lines
PNKD	3.95559	0.0226361	Up-regulated proteins in NDUFB7 OE cell lines
PNPLA8	184.437	0.0101427	Up-regulated proteins in NDUFB7 OE cell lines
POFUT2	1825.68	0.0493685	Up-regulated proteins in NDUFB7 OE cell lines
POLD4	824.802	0.0493829	Up-regulated proteins in NDUFB7 OE cell lines
POLG	2.79027	0.0357519	Up-regulated proteins in NDUFB7 OE cell lines
POLQ	33.065	0.0494553	Up-regulated proteins in NDUFB7 OE cell lines
POLR3K	736.312	0.0493549	Up-regulated proteins in NDUFB7 OE cell lines
POMP	1472.22	0.0493633	Up-regulated proteins in NDUFB7 OE cell lines
PPIP5K2	214.06	0.0493643	Up-regulated proteins in NDUFB7 OE cell lines
PPP1R9B	154.504	0.0493322	Up-regulated proteins in NDUFB7 OE cell lines
PPP2R2D	144.244	0.0493606	Up-regulated proteins in NDUFB7 OE cell lines
PPP3CA	2.31775	0.0449279	Up-regulated proteins in NDUFB7 OE cell lines
PRIM1	1.50144	1.60966e-05	Up-regulated proteins in NDUFB7 OE cell lines
PRKAA1	1.53518	0.0114268	Up-regulated proteins in NDUFB7 OE cell lines
PRKCA	1.65708	0.0269273	Up-regulated proteins in NDUFB7 OE cell lines
PRKCDBP	1342.34	0.049431	Up-regulated proteins in NDUFB7 OE cell lines
PRMT10	190.968	0.0497466	Up-regulated proteins in NDUFB7 OE cell lines
PRR25	4567.25	0.0493358	Up-regulated proteins in NDUFB7 OE cell lines
PTBP3	1.52741	0.0497498	Up-regulated proteins in NDUFB7 OE cell lines
PTPLB	5320.1	1.49385e-18	Up-regulated proteins in NDUFB7 OE cell lines
PTPRF	78.1872	0.0498841	Up-regulated proteins in NDUFB7 OE cell lines
PUS3	219.687	0.000539424	Up-regulated proteins in NDUFB7 OE cell lines
PUS7L	157.401	0.0494671	Up-regulated proteins in NDUFB7 OE cell lines
PXMP2	1992.01	2.36819e-12	Up-regulated proteins in NDUFB7 OE cell lines
RAB27A	1836.21	0.049355	Up-regulated proteins in NDUFB7 OE cell lines
RAB42	1109.58	0.0495231	Up-regulated proteins in NDUFB7 OE cell lines
RAB7L1	15.1643	0.00406924	Up-regulated proteins in NDUFB7 OE cell lines
RABIF	2.14943	0.0466977	Up-regulated proteins in NDUFB7 OE cell lines
RAD51	233.427	0.0495813	Up-regulated proteins in NDUFB7 OE cell lines
RANBP9	2.32411	0.0433926	Up-regulated proteins in NDUFB7 OE cell lines
RAPGEF6	3.58698	0.0192792	Up-regulated proteins in NDUFB7 OE cell lines
RB1	399.932	0.0493352	Up-regulated proteins in NDUFB7 OE cell lines
RBPJ	2.44085	0.0387674	Up-regulated proteins in NDUFB7 OE cell lines
RCVRN	1983.14	0.0493381	Up-regulated proteins in NDUFB7 OE cell lines
REEP5	1.53532	0.00221548	Up-regulated proteins in NDUFB7 OE cell lines
RFK	2.64326	0.0145033	Up-regulated proteins in NDUFB7 OE cell lines
RHPN2	3.76876	0.0194047	Up-regulated proteins in NDUFB7 OE cell lines
RIOK3	3.88044	0.0143841	Up-regulated proteins in NDUFB7 OE cell lines
RNF103	147.934	0.0493536	Up-regulated proteins in NDUFB7 OE cell lines
RNF170	742.784	0.0493393	Up-regulated proteins in NDUFB7 OE cell lines
RNF214	488.815	1.0744e-13	Up-regulated proteins in NDUFB7 OE cell lines
RNF31	156.843	4.61836e-10	Up-regulated proteins in NDUFB7 OE cell lines
RNF5	2.24528	0.0434981	Up-regulated proteins in NDUFB7 OE cell lines
RPP38	2.53033	0.0391465	Up-regulated proteins in NDUFB7 OE cell lines
RRAGB	2397.49	0.0495566	Up-regulated proteins in NDUFB7 OE cell lines
RRAS	2.90782	0.0348334	Up-regulated proteins in NDUFB7 OE cell lines
RRP9	1.66714	0.000617033	Up-regulated proteins in NDUFB7 OE cell lines
RSBN1	69.9522	0.049417	Up-regulated proteins in NDUFB7 OE cell lines
RTN3	1.58839	0.0241019	Up-regulated proteins in NDUFB7 OE cell lines
S100A14	2.43513	0.0410668	Up-regulated proteins in NDUFB7 OE cell lines
SAAL1	1295.86	1.85174e-15	Up-regulated proteins in NDUFB7 OE cell lines
SAMHD1	2.20786	0.000200597	Up-regulated proteins in NDUFB7 OE cell lines
SAMM50	1.59176	0.00184556	Up-regulated proteins in NDUFB7 OE cell lines
SAP130	150.99	0.0494344	Up-regulated proteins in NDUFB7 OE cell lines
SCARB2	1.72503	0.0213051	Up-regulated proteins in NDUFB7 OE cell lines
SCN5A	132.547	0.0494678	Up-regulated proteins in NDUFB7 OE cell lines
SEC22A	545.411	0.000540317	Up-regulated proteins in NDUFB7 OE cell lines
SEC23A	1.85326	0.0353781	Up-regulated proteins in NDUFB7 OE cell lines
SEC24D	521.84	1.95323e-13	Up-regulated proteins in NDUFB7 OE cell lines
SERPINE1	174.522	0.0494546	Up-regulated proteins in NDUFB7 OE cell lines
SESN2	2.11189	0.0473821	Up-regulated proteins in NDUFB7 OE cell lines
SETD1A	3.18047	0.00955166	Up-regulated proteins in NDUFB7 OE cell lines
SFXN4	2.20276	0.0461846	Up-regulated proteins in NDUFB7 OE cell lines
SGSH	4.83145	0.0351677	Up-regulated proteins in NDUFB7 OE cell lines
SH3BGRL3	1.60953	0.00508263	Up-regulated proteins in NDUFB7 OE cell lines
SH3BP4	95.9069	0.0493525	Up-regulated proteins in NDUFB7 OE cell lines
SH3PXD2B	72.1136	0.0493668	Up-regulated proteins in NDUFB7 OE cell lines
SIPA1	161.633	0.0496773	Up-regulated proteins in NDUFB7 OE cell lines
SLC25A10	1.72979	0.00140531	Up-regulated proteins in NDUFB7 OE cell lines
SLC25A22	1.75995	0.0190839	Up-regulated proteins in NDUFB7 OE cell lines
SLC25A46	197.677	0.0494051	Up-regulated proteins in NDUFB7 OE cell lines
SLC2A1	2.04687	0.0490132	Up-regulated proteins in NDUFB7 OE cell lines
SLC2A6	420.602	0.000547922	Up-regulated proteins in NDUFB7 OE cell lines
SLC30A1	5.24316	0.019736	Up-regulated proteins in NDUFB7 OE cell lines
SLC35D1	275.544	0.0494001	Up-regulated proteins in NDUFB7 OE cell lines
SLC35F2	540.264	0.0493605	Up-regulated proteins in NDUFB7 OE cell lines
SLC43A3	1900.65	1.06473e-16	Up-regulated proteins in NDUFB7 OE cell lines
SLC4A7	2.71334	0.0339499	Up-regulated proteins in NDUFB7 OE cell lines
SLC9A6	3.66222	0.0200327	Up-regulated proteins in NDUFB7 OE cell lines
SMAD5	364.002	0.0493468	Up-regulated proteins in NDUFB7 OE cell lines
SMARCD1	2.04482	0.0465135	Up-regulated proteins in NDUFB7 OE cell lines
SMEK2	1.93558	0.000130378	Up-regulated proteins in NDUFB7 OE cell lines
SMG9	3.34835	0.0112058	Up-regulated proteins in NDUFB7 OE cell lines
SNAPC1	204.966	0.049494	Up-regulated proteins in NDUFB7 OE cell lines
SNAPC4	659.012	5.20899e-13	Up-regulated proteins in NDUFB7 OE cell lines
SNX33	620.174	0.0494938	Up-regulated proteins in NDUFB7 OE cell lines
SNX9	485.038	0.0493456	Up-regulated proteins in NDUFB7 OE cell lines
SOX6	4752.11	0.0493339	Up-regulated proteins in NDUFB7 OE cell lines
SPAG5	1.65595	0.00487147	Up-regulated proteins in NDUFB7 OE cell lines
SPAG7	1.596	0.00229429	Up-regulated proteins in NDUFB7 OE cell lines
SPAST	236.23	0.0496224	Up-regulated proteins in NDUFB7 OE cell lines
SPCS3	1.69667	0.0300509	Up-regulated proteins in NDUFB7 OE cell lines
SPNS1	893.854	4.23423e-13	Up-regulated proteins in NDUFB7 OE cell lines
SPTB	2.73249	0.0118034	Up-regulated proteins in NDUFB7 OE cell lines
SQLE	507.045	0.000633579	Up-regulated proteins in NDUFB7 OE cell lines
SRA1	936.084	0.000546185	Up-regulated proteins in NDUFB7 OE cell lines
SRGAP2C	2.02329	0.0476317	Up-regulated proteins in NDUFB7 OE cell lines
SRSF11	1.89845	0.00408583	Up-regulated proteins in NDUFB7 OE cell lines
SRSF2	1.54477	0.0447311	Up-regulated proteins in NDUFB7 OE cell lines
SSH3	1.86272	0.00211126	Up-regulated proteins in NDUFB7 OE cell lines
STIM1	2.65529	0.0177796	Up-regulated proteins in NDUFB7 OE cell lines
STK38	1.81396	0.0085966	Up-regulated proteins in NDUFB7 OE cell lines
STMN2	1719.55	0.04936	Up-regulated proteins in NDUFB7 OE cell lines
STX3	332.16	0.000546696	Up-regulated proteins in NDUFB7 OE cell lines
STX4	1.50136	0.0372297	Up-regulated proteins in NDUFB7 OE cell lines
STX5	2.41279	0.04082	Up-regulated proteins in NDUFB7 OE cell lines
SUCLG2	1.54757	0.00388167	Up-regulated proteins in NDUFB7 OE cell lines
SUGP2	2.31861	0.0208668	Up-regulated proteins in NDUFB7 OE cell lines
SUN1	2.3393	0.00448991	Up-regulated proteins in NDUFB7 OE cell lines
SUPT3H	178.398	0.0493943	Up-regulated proteins in NDUFB7 OE cell lines
SYNE3	54.0758	0.0499595	Up-regulated proteins in NDUFB7 OE cell lines
SYNM	2.90529	0.0315226	Up-regulated proteins in NDUFB7 OE cell lines
TACC1	1.53904	0.0147328	Up-regulated proteins in NDUFB7 OE cell lines
TACSTD2	3.63931	0.0261574	Up-regulated proteins in NDUFB7 OE cell lines
TAF10	1299.19	0.0493324	Up-regulated proteins in NDUFB7 OE cell lines
TAF4	77.5838	0.049338	Up-regulated proteins in NDUFB7 OE cell lines
TAGLN	225.007	0.0496199	Up-regulated proteins in NDUFB7 OE cell lines
TAGLN3	342.176	0.0493753	Up-regulated proteins in NDUFB7 OE cell lines
TATDN1	4.29605	0.0284029	Up-regulated proteins in NDUFB7 OE cell lines
TBC1D9B	3.32341	0.00364384	Up-regulated proteins in NDUFB7 OE cell lines
TENC1	141.943	0.0493811	Up-regulated proteins in NDUFB7 OE cell lines
TGFB1I1	3936.67	0.0493888	Up-regulated proteins in NDUFB7 OE cell lines
TGFBR1	254.027	0.0494049	Up-regulated proteins in NDUFB7 OE cell lines
THUMPD3	1.52402	0.0022791	Up-regulated proteins in NDUFB7 OE cell lines
TIMM23	2.81722	0.00364702	Up-regulated proteins in NDUFB7 OE cell lines
TIMP3	1267.55	1.63321e-12	Up-regulated proteins in NDUFB7 OE cell lines
TJAP1	183.452	0.0493541	Up-regulated proteins in NDUFB7 OE cell lines
TLE2	1205.91	2.54062e-18	Up-regulated proteins in NDUFB7 OE cell lines
TM9SF1	171.375	0.0496336	Up-regulated proteins in NDUFB7 OE cell lines
TMBIM6	3773.13	0.0493408	Up-regulated proteins in NDUFB7 OE cell lines
TMED1	879.07	0.0493877	Up-regulated proteins in NDUFB7 OE cell lines
TMED2	1.98335	0.0157866	Up-regulated proteins in NDUFB7 OE cell lines
TMED4	1.61184	1.93588e-05	Up-regulated proteins in NDUFB7 OE cell lines
TMED9	1.65332	0.0394941	Up-regulated proteins in NDUFB7 OE cell lines
TMEM11	1530.51	0.0493427	Up-regulated proteins in NDUFB7 OE cell lines
TMEM126B	969.71	4.31664e-12	Up-regulated proteins in NDUFB7 OE cell lines
TMEM177	659.253	0.0493412	Up-regulated proteins in NDUFB7 OE cell lines
TMEM245	2.05459	0.000801011	Up-regulated proteins in NDUFB7 OE cell lines
TMEM51	494.303	0.0493323	Up-regulated proteins in NDUFB7 OE cell lines
TMUB2	780.191	0.0493552	Up-regulated proteins in NDUFB7 OE cell lines
TMX1	1.50453	0.0135577	Up-regulated proteins in NDUFB7 OE cell lines
TNKS	299.593	5.40007e-13	Up-regulated proteins in NDUFB7 OE cell lines
TNPO1	1.52133	0.00107744	Up-regulated proteins in NDUFB7 OE cell lines
TOLLIP	745.906	0.0495044	Up-regulated proteins in NDUFB7 OE cell lines
TOMM34	2.44931	0.0415443	Up-regulated proteins in NDUFB7 OE cell lines
TOR1AIP1	1.62175	0.0428955	Up-regulated proteins in NDUFB7 OE cell lines
TPBG	189.89	0.0114237	Up-regulated proteins in NDUFB7 OE cell lines
TRADD	326.129	0.0494437	Up-regulated proteins in NDUFB7 OE cell lines
TRAF2	2.67898	0.0352581	Up-regulated proteins in NDUFB7 OE cell lines
TREX1	401.869	0.0494256	Up-regulated proteins in NDUFB7 OE cell lines
TRIM16	1.50767	0.0062004	Up-regulated proteins in NDUFB7 OE cell lines
TRIM44	299.305	0.0493776	Up-regulated proteins in NDUFB7 OE cell lines
TRIP12	1.94275	0.00779527	Up-regulated proteins in NDUFB7 OE cell lines
TSC22D1	3237.44	0.0494071	Up-regulated proteins in NDUFB7 OE cell lines
TSC22D2	2267.9	0.0493405	Up-regulated proteins in NDUFB7 OE cell lines
TSEN54	176.677	0.0496371	Up-regulated proteins in NDUFB7 OE cell lines
TUBA8	263.61	0.0497129	Up-regulated proteins in NDUFB7 OE cell lines
TUBB2A	2.84898	0.00329215	Up-regulated proteins in NDUFB7 OE cell lines
UACA	77.9423	0.0493558	Up-regulated proteins in NDUFB7 OE cell lines
UBE2E3	2.72026	0.0381392	Up-regulated proteins in NDUFB7 OE cell lines
UBE2F	1074.29	0.0101413	Up-regulated proteins in NDUFB7 OE cell lines
UBE2G2	1334.14	0.049411	Up-regulated proteins in NDUFB7 OE cell lines
UFL1	1.52548	2.23536e-05	Up-regulated proteins in NDUFB7 OE cell lines
UHRF1BP1	54076.8	0.0493328	Up-regulated proteins in NDUFB7 OE cell lines
UMPS	2.05693	0.0198295	Up-regulated proteins in NDUFB7 OE cell lines
UTS2	1.56442	0.015072	Up-regulated proteins in NDUFB7 OE cell lines
VBP1	1.60914	0.000853354	Up-regulated proteins in NDUFB7 OE cell lines
VDAC3	1.56587	0.000619421	Up-regulated proteins in NDUFB7 OE cell lines
VIMP	3.28538	0.0312697	Up-regulated proteins in NDUFB7 OE cell lines
VMA21	10535.2	0.0493518	Up-regulated proteins in NDUFB7 OE cell lines
VPS4B	2.79119	0.0304457	Up-regulated proteins in NDUFB7 OE cell lines
VPS53	1.61132	0.0134327	Up-regulated proteins in NDUFB7 OE cell lines
WASL	2.33009	5.86519e-05	Up-regulated proteins in NDUFB7 OE cell lines
WBP2	2.18884	0.00536252	Up-regulated proteins in NDUFB7 OE cell lines
WDR45B	749.132	0.0495398	Up-regulated proteins in NDUFB7 OE cell lines
WDR83OS	7382.82	0.0493331	Up-regulated proteins in NDUFB7 OE cell lines
WEE2	248.147	0.0493654	Up-regulated proteins in NDUFB7 OE cell lines
WFS1	1.84459	0.0433657	Up-regulated proteins in NDUFB7 OE cell lines
WRNIP1	1.90418	0.00332612	Up-regulated proteins in NDUFB7 OE cell lines
XPNPEP3	291.921	1.55953e-15	Up-regulated proteins in NDUFB7 OE cell lines
YES1	4.23323	0.0281841	Up-regulated proteins in NDUFB7 OE cell lines
YRDC	1.60643	0.0347271	Up-regulated proteins in NDUFB7 OE cell lines
ZAK	638.98	0.000715703	Up-regulated proteins in NDUFB7 OE cell lines
ZCCHC9	241.368	0.0493753	Up-regulated proteins in NDUFB7 OE cell lines
ZFC3H1	1.5125	0.0294115	Up-regulated proteins in NDUFB7 OE cell lines
ZNF142	109.172	0.0493778	Up-regulated proteins in NDUFB7 OE cell lines
ZNF428	4848.45	7.54369e-15	Up-regulated proteins in NDUFB7 OE cell lines

## Sheet: d. Pathways of NDUFB7 OE
Group	Pathway	P value	Count	Genes
NDUFB7 OE	Autophagy	0.010903	9	BCL2L1; RRAGB; CTSB; PRKAA1; RRAS; MAPK3; AKT2; IRS2; MLST8
	Complex I biogenesis	0.017444	5	NDUFB7; NDUFC2; NDUFA3; NDUFAF3; TMEM126B
	NAD+ biosynthetic pathways	0.019705	3	TNKS; PARP4; NADSYN1
	Apoptosis	0.020033	8	BCL2L1; BCAP31; TRAF2; TRADD; MAPK3; AKT2; UACA; KPNA1
	Hippo-Yap signaling pathway	0.022224	3	NDRG1; NF2; MAP4K4
	TNF receptor signaling pathway	0.033338	4	TRAF2; MAP4K4; TRADD; MADD
	Antigen processing and presentation	0.043185	14	UFL1; ASB6; SEC23A; HSPA5; NEDD4L; STX4; UBE2E3; UBE2F; SEC24D; HERC5; UBE2G2; LNPEP; FBXO4; TRIP12
