# Supplementary material for: Proteome profiles of esophageal squamous cell carcinoma tie mitochondrial complex I to immunotherapy
Source: EMBO Mol Med. 2026 Apr 11;18(5):1884–932. doi: 10.1038/s44321-026-00413-9 (PMC13179373; doi:10.1038/s44321-026-00413-9)
Supplement: Supplementary file 8 — Dataset EV7 [file 44321_2026_413_MOESM8_ESM.xlsx]

## Sheet: Legend
Dataset EV7. Model construction and validation for ESCC immunotherapy response prediction.
a. Sigantures. A list of signatures of the predictive classifiers.
b. Validation cohort. The clinical groups in the new independent validation cohort (including 55 ESCC patients).
c. c.S_NS-sig expression. The protein expression of S_NS-sig in the validation cohort.
d. IHC validation cohort. The clinical groups in the new independent IHC validation cohort (including 82 ESCC patients).

## Sheet: a. Signatures
Symbol
YAP1
NDUFB7
CD8A
MHC-I

## Sheet: b.Validation cohort
Exp NO	TRG	Response
Exp118992	I	S
Exp119000	I	S
Exp119009	I	S
Exp123918	I	S
Exp123919	I	S
Exp123929	I	S
Exp236271	I	S
Exp236272	I	S
Exp236273	I	S
Exp236274	I	S
Exp236275	I	S
Exp236276	I	S
Exp236277	I	S
Exp236278	I	S
Exp236279	I	S
Exp236280	I	S
Exp236281	I	S
Exp236282	I	S
Exp236283	I	S
Exp118991	II	NS
Exp118993	II	NS
Exp118994	IV	NS
Exp118995	IV	NS
Exp118996	IV	NS
Exp118997	II	NS
Exp118998	II	NS
Exp118999	II	NS
Exp119001	II	NS
Exp119002	III	NS
Exp119003	III	NS
Exp119004	II	NS
Exp119005	II	NS
Exp119006	II	NS
Exp119007	IV	NS
Exp119010	III	NS
Exp123917	II	NS
Exp123920	IV	NS
Exp123921	IV	NS
Exp123922	IV	NS
Exp123923	II	NS
Exp123924	IV	NS
Exp123925	II	NS
Exp123926	II	NS
Exp123927	II	NS
Exp123928	II	NS
Exp123930	II	NS
Exp236284	III	NS
Exp236285	III	NS
Exp236286	III	NS
Exp236287	IV	NS
Exp236288	IV	NS
Exp236289	IV	NS
Exp236290	IV	NS
Exp236291	IV	NS
Exp236292	IV	NS

## Sheet: c.Signature expression
Symbol	Exp236271	Exp236272	Exp236273	Exp236274	Exp236275	Exp236276	Exp236277	Exp236278	Exp236279	Exp236280	Exp236281	Exp236282	Exp236283	Exp118992	Exp119000	Exp119009	Exp123918	Exp123919	Exp123929	Exp236284	Exp236285	Exp236286	Exp236287	Exp236288	Exp236289	Exp236290	Exp236291	Exp236292	Exp118991	Exp118993	Exp118994	Exp118995	Exp118996	Exp118997	Exp118998	Exp118999	Exp119001	Exp119002	Exp119003	Exp119004	Exp119005	Exp119006	Exp119007	Exp119010	Exp123917	Exp123920	Exp123921	Exp123922	Exp123923
NDUFB7	1.6747	2.17207	0.980525	2.17207	1.98981	1.90083	2.3589	2.81793	1e-05	3.37312	2.91664	2.65471	2.47392	1e-05	0.276433	0.0988517	1.98981	0.338427	0.347978	0.899627	0.766539	1e-05	0.628926	1.32434	0.518672	1e-05	1e-05	0.251642	0.576444	1.00463	1.09301	1e-05	0.460849	0.417095	1.258	1e-05	1e-05	1e-05	1e-05	0.423745	0.142095	0.464654	0.593304	1e-05	0.472648	0.442059	0.528537	0.31369	0.557171
CD8A	1.05516	1.5426	0.389648	0.152248	1.46353	0.383464	0.226012	1.08442	0.333133	0.79818	1.45121	0.634459	0.134178	1e-05	0.20538	1.02847	1.35841	0.332455	1e-05	0.875982	1e-05	0.313369	0.33532	1e-05	1e-05	1e-05	0.344124	1e-05	0.671774	0.129329	0.358313	0.162986	0.448982	0.917853	1e-05	1e-05	0.936761	0.390425	0.28	0.146408	0.26182	0.481032	0.803832	0.80819	1e-05	0.284221	0.401837	0.453405	0.716891
YAP1	0.31891	0.204818	1e-05	1e-05	0.415026	0.128356	0.228253	0.429627	0.0409773	0.214627	0.247955	0.0745982	1e-05	1e-05	0.0410093	0.321784	0.15258	0.35938	1e-05	0.255434	0.331038	3.84106	0.155939	0.322546	0.19975	1e-05	0.252307	0.451191	0.535984	0.087375	7.33921	0.184346	0.139457	0.0538703	0.550003	0.361023	0.361352	1e-05	0.254143	0.162691	0.325063	0.288058	0.152671	0.0451891	0.123244	0.176088	2.02163	1.03206	0.132519
MHC-I	92.3317	145.919	57.5274	129.825	123.092	101.838	83.3147	115.504	100.056	82.4532	84.8237	74.7474	104.559	64.264	119.232	89.9325	84.2432	96.585	91.2808	69.5758	47.2264	55.9222	50.0923	75.807	55.0158	72.4819	46.3294	51.7233	58.7017	83.055	66.1974	29.3074	55.124	53.0688	79.0068	43.4531	73.1548	40.6247	37.1641	60.5896	47.5161	53.1328	56.0393	65.6696	39.9773	30.1231	69.5371	94.9956	41.0734
[truncated: 6 more columns]

## Sheet: d. IHC validation cohort
Sample ID	TRG	Response
Sample 1	I	S
Sample 2	I	S
Sample 3	I	S
Sample 4	I	S
Sample 5	I	S
Sample 6	I	S
Sample 7	I	S
Sample 8	I	S
Sample 9	I	S
Sample 10	I	S
Sample 11	I	S
Sample 12	I	S
Sample 13	I	S
Sample 14	I	S
Sample 43	I	S
Sample 44	I	S
Sample 45	I	S
Sample 46	I	S
Sample 47	I	S
Sample 48	I	S
Sample 49	I	S
Sample 50	I	S
Sample 51	I	S
Sample 52	I	S
Sample 15	IV	NS
Sample 16	II	NS
Sample 17	II	NS
Sample 18	IV	NS
Sample 19	IV	NS
Sample 20	IV	NS
Sample 21	IV	NS
Sample 22	IV	NS
Sample 23	IV	NS
Sample 24	IV	NS
Sample 25	II	NS
Sample 26	IV	NS
Sample 27	IV	NS
Sample 28	IV	NS
Sample 29	IV	NS
Sample 30	IV	NS
Sample 31	II	NS
Sample 32	IV	NS
Sample 33	II	NS
Sample 34	II	NS
Sample 35	II	NS
Sample 36	IV	NS
Sample 37	II	NS
Sample 38	III	NS
Sample 39	III	NS
Sample 40	III	NS
Sample 41	IV	NS
Sample 42	III	NS
Sample 53	II	NS
Sample 54	II	NS
Sample 55	II	NS
Sample 56	II	NS
Sample 57	III	NS
Sample 58	III	NS
Sample 59	III	NS
Sample 60	IV	NS
Sample 61	IV	NS
Sample 62	IV	NS
Sample 63	I	NS
Sample 64	I	NS
Sample 65	I	NS
Sample 66	I	NS
Sample 67	I	NS
Sample 68	I	NS
Sample 69	II	NS
Sample 70	II	NS
Sample 71	II	NS
Sample 72	II	NS
Sample 73	II	NS
Sample 74	IV	NS
Sample 75	IV	NS
Sample 76	IV	NS
Sample 77	IV	NS
Sample 78	IV	NS
Sample 79	IV	NS
Sample 80	IV	NS
Sample 81	IV	NS
Sample 82	IV	NS
